# Supplementary material for: Habitat geometry in artificial microstructure affects bacterial and fungal growth, interactions, and substrate degradation
Source: Commun Biol. 2021 Oct 26;4:1226. doi: 10.1038/s42003-021-02736-4 (PMC8548513; doi:10.1038/s42003-021-02736-4)
Supplement: Supplementary file 4 — Supplementary Videos 1-6 [file 42003_2021_2736_MOESM4_ESM.zip]

Archive with 7 entries (6 files):
- Supplementary movies/Supplementary movies/
- Supplementary movies/Supplementary movies/Supplementary Movie (1).mp4
- Supplementary movies/Supplementary movies/Supplementary Movie (2).mp4
- Supplementary movies/Supplementary movies/Supplementary Movie (3).mp4
- Supplementary movies/Supplementary movies/Supplementary Movie (4).mp4
- Supplementary movies/Supplementary movies/Supplementary Movie (5).mp4
- Supplementary movies/Supplementary movies/Supplementary Movie (6).mp4
