# Supplementary material for: Habitat geometry in artificial microstructure affects bacterial and fungal growth, interactions, and substrate degradation
Source: Commun Biol. 2021 Oct 26;4:1226. doi: 10.1038/s42003-021-02736-4 (PMC8548513; doi:10.1038/s42003-021-02736-4)
Supplement: Supplementary file 5 — Supplementary Data 1 [file 42003_2021_2736_MOESM5_ESM.csv]

	Area	Mean	IntDen	RawIntDen	CH	Color	Time	Chip	Treatment	Tor	Ang	TorF	Compet	Reference	Exp	Bact	Fung	Norm	Simple	NormB
1	1472576	114.77	169007505.9	169007505.9	1	GFP	0	18	PP	1	180		Abs	Ref	Exp	Yes	No
2	1472576	116.459	171494196.6	171494196.6	6	GFP	0	18	PP	1.72	71	Low	Abs	NoRef	Exp	Yes	No
3	1472576	115.984	170795083.8	170795083.8	7	GFP	0	18	PP	2.38	71	High	Abs	NoRef	Exp	Yes	No
4	1472576	122.516	180414854.8	180414854.8	6	GFP	0	18	PP	1.41	71	Low	Abs	NoRef	Exp	Yes	No
5	1472576	116.157	171050070.9	171050070.9	4	GFP	0	18	PP	1.72	90	Low	Abs	NoRef	Exp	Yes	No
6	1472576	118.57	174603029.4	174603029.4	1	GFP	0	18	PP	1	180		Abs	Ref	Exp	Yes	No
7	1472576	116.167	171064723.8	171064723.8	3	GFP	0	18	PP	1.17	135	High	Abs	NoRef	Exp	Yes	No
8	1472576	118.206	174067247.9	174067247.9	2	GFP	0	18	PP	1.07	135	Low	Abs	NoRef	Exp	Yes	No
9	1472576	116.015	170840289	170840289	1	GFP	0	18	PP	1	180		Abs	Ref	Exp	Yes	No
10	1472576	116.773	171956724.7	171956724.7	4	GFP	0	18	PP	1.41	90	Low	Abs	NoRef	Exp	Yes	No
11	1472576	117.015	172313336.9	172313336.9	2	GFP	0	18	PP	1.07	135	Low	Abs	NoRef	Exp	Yes	No
12	1472576	115.638	170285593.8	170285593.8	4	GFP	0	18	PP	1.41	90	Low	Abs	NoRef	Exp	Yes	No
13	1472576	115.136	169546602.8	169546602.8	5	GFP	0	18	PP	1.99	90	High	Abs	NoRef	Exp	Yes	No
14	1472576	117.436	172933211.6	172933211.6	6	GFP	0	18	PP	1.72	71	Low	Abs	NoRef	Exp	Yes	No
15	1472576	115.765	170472242.9	170472242.9	7	GFP	0	18	PP	2.38	71	High	Abs	NoRef	Exp	Yes	No
16	1472576	115.057	169429923.6	169429923.6	9	GFP	0	18	PP	1.97	30		Abs	NoRef		Yes	No
17	1472576	116.687	171830528.8	171830528.8	4	GFP	0	18	PP	1.41	90	Low	Abs	NoRef	Exp	Yes	No
18	1472576	115.843	170588214.7	170588214.7	4	GFP	0	18	PP	1.41	90	Low	Abs	NoRef	Exp	Yes	No
19	1472576	115.669	170331562.8	170331562.8	7	GFP	0	18	PP	2.38	71	High	Abs	NoRef	Exp	Yes	No
20	1472576	116.039	170875679.3	170875679.3	9	GFP	0	18	PP	1.97	30		Abs	NoRef		Yes	No
21	1472576	114.926	169237140.8	169237140.8	8	GFP	0	18	PP	3.83	30		Abs	NoRef		Yes	No
22	1472576	116.419	171435467.2	171435467.2	9	GFP	0	18	PP	1.97	30		Abs	NoRef		Yes	No
23	1472576	115.33	169832052.6	169832052.6	9	GFP	0	18	PP	1.97	30		Abs	NoRef		Yes	No
24	1472576	115.624	170265467.7	170265467.7	6	GFP	0	18	PP	1.72	71	Low	Abs	NoRef	Exp	Yes	No
25	1472576	115.294	169779318.7	169779318.7	8	GFP	0	18	PP	3.83	30		Abs	NoRef		Yes	No
26	1472576	116.891	172130503	172130503	2	GFP	0	18	PP	1.07	135	Low	Abs	NoRef	Exp	Yes	No
27	1472576	115.948	170741930.6	170741930.6	5	GFP	0	18	PP	1.99	90	High	Abs	NoRef	Exp	Yes	No
28	1472576	115.553	170161228	170161228	9	GFP	0	18	PP	1.97	30		Abs	NoRef		Yes	No
29	1472576	115.114	169513809	169513809	8	GFP	0	18	PP	3.83	30		Abs	NoRef		Yes	No
30	1472576	115.469	170036554	170036554	2	GFP	0	18	PP	1.07	135	Low	Abs	NoRef	Exp	Yes	No
31	1472576	116.96	172232637.5	172232637.5	1	GFP	0	18	PP	1	180		Abs	Ref	Exp	Yes	No
32	1472576	114.849	169123417.3	169123417.3	7	GFP	0	18	PP	2.38	71	High	Abs	NoRef	Exp	Yes	No
33	1472576	118.975	175200225	175200225	5	GFP	0	18	PP	1.99	90	High	Abs	NoRef	Exp	Yes	No
34	1472576	116.078	170934021.1	170934021.1	3	GFP	0	18	PP	1.17	135	High	Abs	NoRef	Exp	Yes	No
35	1472576	117.797	173465440	173465440	5	GFP	0	18	PP	1.99	90	High	Abs	NoRef	Exp	Yes	No
36	1472576	118.368	174305772.7	174305772.7	6	GFP	0	18	PP	1.72	71	Low	Abs	NoRef	Exp	Yes	No
37	1472576	115.56	170171061.1	170171061.1	2	GFP	0	18	PP	1.07	135	Low	Abs	NoRef	Exp	Yes	No
38	1472576	116.672	171807966.1	171807966.1	2	GFP	0	18	PP	1.07	135	Low	Abs	NoRef	Exp	Yes	No
39	1472576	119.862	176506193.8	176506193.8	4	GFP	0	18	PP	1.41	90	Low	Abs	NoRef	Exp	Yes	No
40	1472576	119.841	176474609.1	176474609.1	6	GFP	0	18	PP	1.72	71	Low	Abs	NoRef	Exp	Yes	No
41	1472576	116.819	172025151.8	172025151.8	8	GFP	0	18	PP	3.83	30		Abs	NoRef		Yes	No
42	1472576	117.078	172406721.1	172406721.1	2	GFP	0	18	PP	1.07	135	Low	Abs	NoRef	Exp	Yes	No
43	1472576	115.492	170070535.5	170070535.5	7	GFP	0	18	PP	2.38	71	High	Abs	NoRef	Exp	Yes	No
44	1472576	115.913	170690478.4	170690478.4	9	GFP	0	18	PP	1.97	30		Abs	NoRef		Yes	No
45	1472576	116.364	171354527.6	171354527.6	3	GFP	0	18	PP	1.17	135	High	Abs	NoRef	Exp	Yes	No
46	1472576	117.058	172377189.5	172377189.5	9	GFP	0	18	PP	1.97	30		Abs	NoRef		Yes	No
47	1472576	117.007	172301532.7	172301532.7	9	GFP	0	18	PP	1.97	30		Abs	NoRef		Yes	No
48	1472576	115.008	169358036	169358036	8	GFP	0	18	PP	3.83	30		Abs	NoRef		Yes	No
49	1472576	115.891	170657599.4	170657599.4	4	GFP	0	18	PP	1.41	90	Low	Abs	NoRef	Exp	Yes	No
50	1472576	115.147	169562707.3	169562707.3	3	GFP	0	18	PP	1.17	135	High	Abs	NoRef	Exp	Yes	No
51	1472576	115.202	169643794.4	169643794.4	8	GFP	0	18	PP	3.83	30		Abs	NoRef		Yes	No
52	1472576	115.682	170350384.8	170350384.8	4	GFP	0	18	PP	1.41	90	Low	Abs	NoRef	Exp	Yes	No
53	1472576	116.303	171265126	171265126	2	GFP	0	18	PP	1.07	135	Low	Abs	NoRef	Exp	Yes	No
54	1472576	117.572	173134009.5	173134009.5	1	GFP	0	18	PP	1	180		Abs	Ref	Exp	Yes	No
55	1472576	115.511	170098806.6	170098806.6	3	GFP	0	18	PP	1.17	135	High	Abs	NoRef	Exp	Yes	No
56	1472576	115.321	169818802.2	169818802.2	3	GFP	0	18	PP	1.17	135	High	Abs	NoRef	Exp	Yes	No
57	1472576	116.605	171710264.1	171710264.1	3	GFP	0	18	PP	1.17	135	High	Abs	NoRef	Exp	Yes	No
58	1472576	115.639	170287642.2	170287642.2	9	GFP	0	18	PP	1.97	30		Abs	NoRef		Yes	No
59	1472576	115.419	169963813.9	169963813.9	6	GFP	0	18	PP	1.72	71	Low	Abs	NoRef	Exp	Yes	No
60	1472576	115.401	169936360.8	169936360.8	8	GFP	0	18	PP	3.83	30		Abs	NoRef		Yes	No
61	1472576	116.484	171530909.8	171530909.8	3	GFP	0	18	PP	1.17	135	High	Abs	NoRef	Exp	Yes	No
62	1472576	117.634	173224276.5	173224276.5	1	GFP	0	18	PP	1	180		Abs	Ref	Exp	Yes	No
63	1472576	115.805	170531095.7	170531095.7	7	GFP	0	18	PP	2.38	71	High	Abs	NoRef	Exp	Yes	No
64	1472576	116.492	171542662.9	171542662.9	3	GFP	0	18	PP	1.17	135	High	Abs	NoRef	Exp	Yes	No
65	1472576	115.778	170491407.8	170491407.8	6	GFP	0	18	PP	1.72	71	Low	Abs	NoRef	Exp	Yes	No
66	1472576	115.606	170238856.4	170238856.4	8	GFP	0	18	PP	3.83	30		Abs	NoRef		Yes	No
67	1472576	115.5	170083039.5	170083039.5	8	GFP	0	18	PP	3.83	30		Abs	NoRef		Yes	No
68	1472576	118.058	173849866.1	173849866.1	6	GFP	0	18	PP	1.72	71	Low	Abs	NoRef	Exp	Yes	No
69	1472576	116.485	171532918	171532918	4	GFP	0	18	PP	1.41	90	Low	Abs	NoRef	Exp	Yes	No
70	1472576	115.395	169927614.5	169927614.5	9	GFP	0	18	PP	1.97	30		Abs	NoRef		Yes	No
71	1472576	115.733	170426056	170426056	5	GFP	0	18	PP	1.99	90	High	Abs	NoRef	Exp	Yes	No
72	1472576	116.879	172112901.9	172112901.9	3	GFP	0	18	PP	1.17	135	High	Abs	NoRef	Exp	Yes	No
73	1472576	116.779	171965892.3	171965892.3	6	GFP	0	18	PP	1.72	71	Low	Abs	NoRef	Exp	Yes	No
74	1472576	116.819	172024924.6	172024924.6	8	GFP	0	18	PP	3.83	30		Abs	NoRef		Yes	No
75	1472576	115.676	170341975.2	170341975.2	7	GFP	0	18	PP	2.38	71	High	Abs	NoRef	Exp	Yes	No
76	1472576	117.597	173170334.6	173170334.6	7	GFP	0	18	PP	2.38	71	High	Abs	NoRef	Exp	Yes	No
77	1472576	118.055	173844241	173844241	1	GFP	0	18	PP	1	180		Abs	Ref	Exp	Yes	No
78	1472576	115.522	170115225.4	170115225.4	2	GFP	0	18	PP	1.07	135	Low	Abs	NoRef	Exp	Yes	No
79	1472576	116.619	171730385.2	171730385.2	5	GFP	0	18	PP	1.99	90	High	Abs	NoRef	Exp	Yes	No
80	1472576	115.349	169860223.1	169860223.1	1	GFP	0	18	PP	1	180		Abs	Ref	Exp	Yes	No
81	1472576	116.091	170952323	170952323	1	GFP	0	18	PP	1	180		Abs	Ref	Exp	Yes	No
82	1472576	116.704	171854854.9	171854854.9	4	GFP	0	18	PP	1.99	90	Low	Abs	NoRef	Exp	Yes	No
83	1472576	116.176	171077570.7	171077570.7	5	GFP	0	18	PP	1.99	90	High	Abs	NoRef	Exp	Yes	No
84	1472576	115.993	170807853.6	170807853.6	5	GFP	0	18	PP	1.99	90	High	Abs	NoRef	Exp	Yes	No
85	1472576	115.187	169621424.7	169621424.7	5	GFP	0	18	PP	1	90	High	Abs	NoRef	Exp	Yes	No
86	1472576	114.949	169271290.9	169271290.9	1	GFP	0	18	PP	1	180		Abs	Ref	Exp	Yes	No
87	1472576	119.486	175951981.7	175951981.7	7	GFP	0	18	PP	1.72	71	High	Abs	NoRef	Exp	Yes	No
88	1472576	116.69	171834384.2	171834384.2	2	GFP	0	18	PP	1.07	135	Low	Abs	NoRef	Exp	Yes	No
89	1472576	133.234	196196459	196196459	7	GFP	0	18	PP	2.38	71	High	Abs	NoRef	Exp	Yes	No
90	1472576	115.143	169556308.5	169556308.5	5	GFP	0	18	PP	1.99	90	High	Abs	NoRef	Exp	Yes	No
91	1472576	112.627	165851987.5	165851987.5	1	GFP	0	19	PP	1	180		Abs	Ref	Exp	Yes	No
92	1472576	111.529	164235210.5	164235210.5	6	GFP	0	19	PP	1.72	71	Low	Abs	NoRef	Exp	Yes	No
93	1472576	111.968	164882074.7	164882074.7	7	GFP	0	19	PP	2.38	71	High	Abs	NoRef	Exp	Yes	No
94	1472576	112.489	165647947.6	165647947.6	6	GFP	0	19	PP	1.41	71	Low	Abs	NoRef	Exp	Yes	No
95	1472576	112.209	165235948.7	165235948.7	4	GFP	0	19	PP	1.72	90	Low	Abs	NoRef	Exp	Yes	No
96	1472576	111.122	163635915.3	163635915.3	1	GFP	0	19	PP	1	180		Abs	Ref	Exp	Yes	No
97	1472576	111.862	164725833.6	164725833.6	3	GFP	0	19	PP	1.17	135	High	Abs	NoRef	Exp	Yes	No
98	1472576	112.849	166179096.2	166179096.2	2	GFP	0	19	PP	1.07	135	Low	Abs	NoRef	Exp	Yes	No
99	1472576	112.523	165698005	165698005	1	GFP	0	19	PP	1	180		Abs	Ref	Exp	Yes	No
100	1472576	111.212	163767610.5	163767610.5	4	GFP	0	19	PP	1.41	90	Low	Abs	NoRef	Exp	Yes	No
101	1472576	111.416	164068260.9	164068260.9	2	GFP	0	19	PP	1.07	135	Low	Abs	NoRef	Exp	Yes	No
102	1472576	111.46	164132749.7	164132749.7	4	GFP	0	19	PP	1.41	90	Low	Abs	NoRef	Exp	Yes	No
103	1472576	112.073	165035447.8	165035447.8	5	GFP	0	19	PP	1.99	90	High	Abs	NoRef	Exp	Yes	No
104	1472576	111.955	164861748.1	164861748.1	6	GFP	0	19	PP	1.72	71	Low	Abs	NoRef	Exp	Yes	No
105	1472576	111.689	164471025.4	164471025.4	7	GFP	0	19	PP	2.38	71	High	Abs	NoRef	Exp	Yes	No
106	1472576	110.973	163416841.3	163416841.3	9	GFP	0	19	PP	1.97	30		Abs	NoRef		Yes	No
107	1472576	111.356	163979835	163979835	4	GFP	0	19	PP	1.41	90	Low	Abs	NoRef	Exp	Yes	No
108	1472576	112.838	166162324.1	166162324.1	4	GFP	0	19	PP	1.41	90	Low	Abs	NoRef	Exp	Yes	No
109	1472576	111.986	164908244.2	164908244.2	7	GFP	0	19	PP	2.38	71	High	Abs	NoRef	Exp	Yes	No
110	1472576	111.968	164881195.1	164881195.1	9	GFP	0	19	PP	1.97	30		Abs	NoRef		Yes	No
111	1472576	111.998	164925041	164925041	8	GFP	0	19	PP	3.83	30		Abs	NoRef		Yes	No
112	1472576	117.184	172562630.9	172562630.9	9	GFP	0	19	PP	1.97	30		Abs	NoRef		Yes	No
113	1472576	114.388	168445212.1	168445212.1	9	GFP	0	19	PP	1.97	30		Abs	NoRef		Yes	No
114	1472576	112.248	165294440.3	165294440.3	6	GFP	0	19	PP	1.72	71	Low	Abs	NoRef	Exp	Yes	No
115	1472576	111.361	163987253.3	163987253.3	8	GFP	0	19	PP	3.83	30		Abs	NoRef		Yes	No
116	1472576	111.291	163884569	163884569	2	GFP	0	19	PP	1.07	135	Low	Abs	NoRef	Exp	Yes	No
117	1472576	111.623	164373152.1	164373152.1	5	GFP	0	19	PP	1.99	90	High	Abs	NoRef	Exp	Yes	No
118	1472576	111.239	163807358.5	163807358.5	9	GFP	0	19	PP	1.97	30		Abs	NoRef		Yes	No
119	1472576	115.666	170327133.8	170327133.8	8	GFP	0	19	PP	3.83	30		Abs	NoRef		Yes	No
120	1472576	111.587	164320683	164320683	2	GFP	0	19	PP	1.07	135	Low	Abs	NoRef	Exp	Yes	No
121	1472576	111.16	163691934.3	163691934.3	1	GFP	0	19	PP	1	180		Abs	Ref	Exp	Yes	No
122	1472576	114.487	168590382.7	168590382.7	7	GFP	0	19	PP	2.38	71	High	Abs	NoRef	Exp	Yes	No
123	1472576	111.268	163850306.3	163850306.3	5	GFP	0	19	PP	1.99	90	High	Abs	NoRef	Exp	Yes	No
124	1472576	112.052	165005041.9	165005041.9	3	GFP	0	19	PP	1.17	135	High	Abs	NoRef	Exp	Yes	No
125	1472576	111.992	164916927.1	164916927.1	5	GFP	0	19	PP	1.99	90	High	Abs	NoRef	Exp	Yes	No
126	1472576	110.253	162356217	162356217	6	GFP	0	19	PP	1.72	71	Low	Abs	NoRef	Exp	Yes	No
127	1472576	110.703	163019145.6	163019145.6	2	GFP	0	19	PP	1.07	135	Low	Abs	NoRef	Exp	Yes	No
128	1472576	112.97	166356984.9	166356984.9	2	GFP	0	19	PP	1.07	135	Low	Abs	NoRef	Exp	Yes	No
129	1472576	113.056	166483848.2	166483848.2	4	GFP	0	19	PP	1.41	90	Low	Abs	NoRef	Exp	Yes	No
130	1472576	112.637	165866232.9	165866232.9	6	GFP	0	19	PP	1.72	71	Low	Abs	NoRef	Exp	Yes	No
131	1472576	112.059	165015134.6	165015134.6	8	GFP	0	19	PP	3.83	30		Abs	NoRef		Yes	No
132	1472576	112.294	165362178.5	165362178.5	2	GFP	0	19	PP	1.07	135	Low	Abs	NoRef	Exp	Yes	No
133	1472576	111.3	163897943.3	163897943.3	7	GFP	0	19	PP	2.38	71	High	Abs	NoRef	Exp	Yes	No
134	1472576	112.597	165808185.1	165808185.1	9	GFP	0	19	PP	1.97	30		Abs	NoRef		Yes	No
135	1472576	113.348	166913460.2	166913460.2	3	GFP	0	19	PP	1.17	135	High	Abs	NoRef	Exp	Yes	No
136	1472576	112.44	165576813	165576813	9	GFP	0	19	PP	1.97	30		Abs	NoRef		Yes	No
137	1472576	117.483	173003087.8	173003087.8	9	GFP	0	19	PP	1.97	30		Abs	NoRef		Yes	No
138	1472576	110.931	163354900.5	163354900.5	8	GFP	0	19	PP	3.83	30		Abs	NoRef		Yes	No
139	1472576	112.055	165009482.9	165009482.9	4	GFP	0	19	PP	1.41	90	Low	Abs	NoRef	Exp	Yes	No
140	1472576	124.5	183335321.4	183335321.4	3	GFP	0	19	PP	1.17	135	High	Abs	NoRef	Exp	Yes	No
141	1472576	111.63	164384044.7	164384044.7	8	GFP	0	19	PP	3.83	30		Abs	NoRef		Yes	No
142	1472576	111.123	163636383.2	163636383.2	4	GFP	0	19	PP	1.41	90	Low	Abs	NoRef	Exp	Yes	No
143	1472576	112.082	165048575.9	165048575.9	2	GFP	0	19	PP	1.07	135	Low	Abs	NoRef	Exp	Yes	No
144	1472576	113.314	166863284.7	166863284.7	1	GFP	0	19	PP	1	180		Abs	Ref	Exp	Yes	No
145	1472576	113.847	167648623	167648623	3	GFP	0	19	PP	1.17	135	High	Abs	NoRef	Exp	Yes	No
146	1472576	112.327	165410632.1	165410632.1	3	GFP	0	19	PP	1.17	135	High	Abs	NoRef	Exp	Yes	No
147	1472576	112.074	165036984.8	165036984.8	3	GFP	0	19	PP	1.17	135	High	Abs	NoRef	Exp	Yes	No
148	1472576	111.823	164668545.8	164668545.8	9	GFP	0	19	PP	1.97	30		Abs	NoRef		Yes	No
149	1472576	111.894	164771781.7	164771781.7	6	GFP	0	19	PP	1.72	71	Low	Abs	NoRef	Exp	Yes	No
150	1472576	112.402	165521172.6	165521172.6	8	GFP	0	19	PP	3.83	30		Abs	NoRef		Yes	No
151	1472576	113.08	166519175.2	166519175.2	3	GFP	0	19	PP	1.17	135	High	Abs	NoRef	Exp	Yes	No
152	1472576	112.683	165933707.7	165933707.7	1	GFP	0	19	PP	1	180		Abs	Ref	Exp	Yes	No
153	1472576	113.902	167729981.9	167729981.9	7	GFP	0	19	PP	2.38	71	High	Abs	NoRef	Exp	Yes	No
154	1472576	129.615	190868105.6	190868105.6	3	GFP	0	19	PP	1.17	135	High	Abs	NoRef	Exp	Yes	No
155	1472576	114.287	168296081.6	168296081.6	6	GFP	0	19	PP	1.72	71	Low	Abs	NoRef	Exp	Yes	No
156	1472576	113.397	166985716.9	166985716.9	8	GFP	0	19	PP	3.83	30		Abs	NoRef		Yes	No
157	1472576	115.843	170588175.2	170588175.2	8	GFP	0	19	PP	3.83	30		Abs	NoRef		Yes	No
158	1472576	112.763	166051651.5	166051651.5	6	GFP	0	19	PP	1.72	71	Low	Abs	NoRef	Exp	Yes	No
159	1472576	113.585	167261851.1	167261851.1	4	GFP	0	19	PP	1.41	90	Low	Abs	NoRef	Exp	Yes	No
160	1472576	113.608	167296536.8	167296536.8	9	GFP	0	19	PP	1.97	30		Abs	NoRef		Yes	No
161	1472576	113.897	167721758.8	167721758.8	5	GFP	0	19	PP	1.99	90	High	Abs	NoRef	Exp	Yes	No
162	1472576	112.61	165826488.6	165826488.6	3	GFP	0	19	PP	1.17	135	High	Abs	NoRef	Exp	Yes	No
163	1472576	111.838	164689502	164689502	6	GFP	0	19	PP	1.72	71	Low	Abs	NoRef	Exp	Yes	No
164	1472576	112.718	165985697.4	165985697.4	8	GFP	0	19	PP	3.83	30		Abs	NoRef		Yes	No
165	1472576	114.476	168574899.4	168574899.4	7	GFP	0	19	PP	2.38	71	High	Abs	NoRef	Exp	Yes	No
166	1472576	115.535	170133848	170133848	7	GFP	0	19	PP	2.38	71	High	Abs	NoRef	Exp	Yes	No
167	1472576	112.943	166316733.3	166316733.3	1	GFP	0	19	PP	1	180		Abs	Ref	Exp	Yes	No
168	1472576	121.852	179435773	179435773	2	GFP	0	19	PP	1.07	135	Low	Abs	NoRef	Exp	Yes	No
169	1472576	113.534	167186853.1	167186853.1	5	GFP	0	19	PP	1.99	90	High	Abs	NoRef	Exp	Yes	No
170	1472576	113.804	167584870.8	167584870.8	1	GFP	0	19	PP	1	180		Abs	Ref	Exp	Yes	No
171	1472576	114.522	168642460.9	168642460.9	1	GFP	0	19	PP	1	180		Abs	Ref	Exp	Yes	No
172	1472576	118.078	173879142.6	173879142.6	4	GFP	0	19	PP	1.99	90	Low	Abs	NoRef	Exp	Yes	No
173	1472576	114.899	169198153.7	169198153.7	5	GFP	0	19	PP	1.99	90	High	Abs	NoRef	Exp	Yes	No
174	1472576	115.351	169862556.5	169862556.5	5	GFP	0	19	PP	1.99	90	High	Abs	NoRef	Exp	Yes	No
175	1472576	119.016	175259725.8	175259725.8	5	GFP	0	19	PP	1	90	High	Abs	NoRef	Exp	Yes	No
176	1472576	114.805	169059433.6	169059433.6	1	GFP	0	19	PP	1	180		Abs	Ref	Exp	Yes	No
177	1472576	115.224	169675673.4	169675673.4	7	GFP	0	19	PP	1.72	71	High	Abs	NoRef	Exp	Yes	No
178	1472576	122.577	180503242.8	180503242.8	2	GFP	0	19	PP	1.07	135	Low	Abs	NoRef	Exp	Yes	No
179	1472576	118.003	173768713.2	173768713.2	7	GFP	0	19	PP	2.38	71	High	Abs	NoRef	Exp	Yes	No
180	1472576	119.782	176387479.9	176387479.9	5	GFP	0	19	PP	1.99	90	High	Abs	NoRef	Exp	Yes	No
181	1472576	117.449	172952634	172952634	1	GFP	0	20	PP	1	180		Abs	Ref	Exp	Yes	No
182	1472576	116.231	171158551.8	171158551.8	6	GFP	0	20	PP	1.72	71	Low	Abs	NoRef	Exp	Yes	No
183	1472576	117.516	173051805.6	173051805.6	7	GFP	0	20	PP	2.38	71	High	Abs	NoRef	Exp	Yes	No
184	1472576	116.353	171338391.1	171338391.1	6	GFP	0	20	PP	1.41	71	Low	Abs	NoRef	Exp	Yes	No
185	1472576	115.755	170457947.7	170457947.7	4	GFP	0	20	PP	1.72	90	Low	Abs	NoRef	Exp	Yes	No
186	1472576	116.324	171295555.6	171295555.6	1	GFP	0	20	PP	1	180		Abs	Ref	Exp	Yes	No
187	1472576	116.654	171782218.6	171782218.6	3	GFP	0	20	PP	1.17	135	High	Abs	NoRef	Exp	Yes	No
188	1472576	117.643	173238164.7	173238164.7	2	GFP	0	20	PP	1.07	135	Low	Abs	NoRef	Exp	Yes	No
189	1472576	118.85	175015091.9	175015091.9	1	GFP	0	20	PP	1	180		Abs	Ref	Exp	Yes	No
190	1472576	118.238	174114606	174114606	4	GFP	0	20	PP	1.41	90	Low	Abs	NoRef	Exp	Yes	No
191	1472576	118.491	174487692.7	174487692.7	2	GFP	0	20	PP	1.07	135	Low	Abs	NoRef	Exp	Yes	No
192	1472576	121.327	178663861.5	178663861.5	4	GFP	0	20	PP	1.41	90	Low	Abs	NoRef	Exp	Yes	No
193	1472576	122.242	180009953.7	180009953.7	5	GFP	0	20	PP	1.99	90	High	Abs	NoRef	Exp	Yes	No
194	1472576	123.47	181818392.2	181818392.2	6	GFP	0	20	PP	1.72	71	Low	Abs	NoRef	Exp	Yes	No
195	1472576	124.578	183450739.4	183450739.4	7	GFP	0	20	PP	2.38	71	High	Abs	NoRef	Exp	Yes	No
196	1472576	123.954	182531875.6	182531875.6	9	GFP	0	20	PP	1.97	30		Abs	NoRef		Yes	No
197	1472576	123.991	182585896.4	182585896.4	4	GFP	0	20	PP	1.41	90	Low	Abs	NoRef	Exp	Yes	No
198	1472576	128.437	189133611.4	189133611.4	4	GFP	0	20	PP	1.41	90	Low	Abs	NoRef	Exp	Yes	No
199	1472576	128.632	189419684	189419684	7	GFP	0	20	PP	2.38	71	High	Abs	NoRef	Exp	Yes	No
200	1472576	131.792	194073107.5	194073107.5	9	GFP	0	20	PP	1.97	30		Abs	NoRef		Yes	No
201	1472576	135.548	199604160.4	199604160.4	8	GFP	0	20	PP	3.83	30		Abs	NoRef		Yes	No
202	1472576	148.333	218431768.5	218431768.5	9	GFP	0	20	PP	1.97	30		Abs	NoRef		Yes	No
203	1472576	166.758	245564412.8	245564412.8	9	GFP	0	20	PP	1.97	30		Abs	NoRef		Yes	No
204	1472576	188.071	276948854.1	276948854.1	6	GFP	0	20	PP	1.72	71	Low	Abs	NoRef	Exp	Yes	No
205	1472576	174.627	257151918.1	257151918.1	8	GFP	0	20	PP	3.83	30		Abs	NoRef		Yes	No
206	1472576	171.509	252559712.1	252559712.1	2	GFP	0	20	PP	1.07	135	Low	Abs	NoRef	Exp	Yes	No
207	1472576	165.797	244149091.6	244149091.6	5	GFP	0	20	PP	1.99	90	High	Abs	NoRef	Exp	Yes	No
208	1472576	164.724	242568328.8	242568328.8	9	GFP	0	20	PP	1.97	30		Abs	NoRef		Yes	No
209	1472576	167.381	246481418.8	246481418.8	8	GFP	0	20	PP	3.83	30		Abs	NoRef		Yes	No
210	1472576	161.587	237949104.7	237949104.7	2	GFP	0	20	PP	1.07	135	Low	Abs	NoRef	Exp	Yes	No
211	1472576	152.124	224013501.2	224013501.2	1	GFP	0	20	PP	1	180		Abs	Ref	Exp	Yes	No
212	1472576	155.643	229195912.8	229195912.8	7	GFP	0	20	PP	2.38	71	High	Abs	NoRef	Exp	Yes	No
213	1472576	171.572	252653231.3	252653231.3	5	GFP	0	20	PP	1.99	90	High	Abs	NoRef	Exp	Yes	No
214	1472576	162.719	239615730.3	239615730.3	3	GFP	0	20	PP	1.17	135	High	Abs	NoRef	Exp	Yes	No
215	1472576	188.713	277893725.5	277893725.5	5	GFP	0	20	PP	1.99	90	High	Abs	NoRef	Exp	Yes	No
216	1472576	201.953	297390477.1	297390477.1	6	GFP	0	20	PP	1.72	71	Low	Abs	NoRef	Exp	Yes	No
217	1472576	181.346	267046062.6	267046062.6	2	GFP	0	20	PP	1.07	135	Low	Abs	NoRef	Exp	Yes	No
218	1472576	166.802	245628472	245628472	2	GFP	0	20	PP	1.07	135	Low	Abs	NoRef	Exp	Yes	No
219	1472576	158.956	234075234.7	234075234.7	4	GFP	0	20	PP	1.41	90	Low	Abs	NoRef	Exp	Yes	No
220	1472576	144.234	212396006.5	212396006.5	6	GFP	0	20	PP	1.72	71	Low	Abs	NoRef	Exp	Yes	No
221	1472576	135.689	199812242.6	199812242.6	8	GFP	0	20	PP	3.83	30		Abs	NoRef		Yes	No
222	1472576	130.288	191858353.4	191858353.4	2	GFP	0	20	PP	1.07	135	Low	Abs	NoRef	Exp	Yes	No
223	1472576	130.924	192795020.3	192795020.3	7	GFP	0	20	PP	2.38	71	High	Abs	NoRef	Exp	Yes	No
224	1472576	129.974	191396161.6	191396161.6	9	GFP	0	20	PP	1.97	30		Abs	NoRef		Yes	No
225	1472576	141.051	207708840.1	207708840.1	3	GFP	0	20	PP	1.17	135	High	Abs	NoRef	Exp	Yes	No
226	1472576	137.104	201896342.7	201896342.7	9	GFP	0	20	PP	1.97	30		Abs	NoRef		Yes	No
227	1472576	143.21	210886964.7	210886964.7	9	GFP	0	20	PP	1.97	30		Abs	NoRef		Yes	No
228	1472576	134.696	198349737.7	198349737.7	8	GFP	0	20	PP	3.83	30		Abs	NoRef		Yes	No
229	1472576	131.958	194318832.1	194318832.1	4	GFP	0	20	PP	1.41	90	Low	Abs	NoRef	Exp	Yes	No
230	1472576	135.084	198921041.7	198921041.7	3	GFP	0	20	PP	1.17	135	High	Abs	NoRef	Exp	Yes	No
231	1472576	141.06	207721855.2	207721855.2	8	GFP	0	20	PP	3.83	30		Abs	NoRef		Yes	No
232	1472576	137.835	202972924.9	202972924.9	4	GFP	0	20	PP	1.41	90	Low	Abs	NoRef	Exp	Yes	No
233	1472576	129.07	190064799.5	190064799.5	2	GFP	0	20	PP	1.07	135	Low	Abs	NoRef	Exp	Yes	No
234	1472576	138.036	203269118.2	203269118.2	1	GFP	0	20	PP	1	180		Abs	Ref	Exp	Yes	No
235	1472576	144.4	212640240.6	212640240.6	3	GFP	0	20	PP	1.17	135	High	Abs	NoRef	Exp	Yes	No
236	1472576	141.597	208512258.6	208512258.6	3	GFP	0	20	PP	1.17	135	High	Abs	NoRef	Exp	Yes	No
237	1472576	143.939	211960703.1	211960703.1	3	GFP	0	20	PP	1.17	135	High	Abs	NoRef	Exp	Yes	No
238	1472576	149.426	220041115	220041115	9	GFP	0	20	PP	1.97	30		Abs	NoRef		Yes	No
239	1472576	141.545	208435534.4	208435534.4	6	GFP	0	20	PP	1.72	71	Low	Abs	NoRef	Exp	Yes	No
240	1472576	130.205	191736133.3	191736133.3	8	GFP	0	20	PP	3.83	30		Abs	NoRef		Yes	No
241	1472576	138.312	203674503	203674503	3	GFP	0	20	PP	1.17	135	High	Abs	NoRef	Exp	Yes	No
242	1472576	166.334	244939456.8	244939456.8	1	GFP	0	20	PP	1	180		Abs	Ref	Exp	Yes	No
243	1472576	176.861	260441184.8	260441184.8	7	GFP	0	20	PP	2.38	71	High	Abs	NoRef	Exp	Yes	No
244	1472576	148.611	218840335.3	218840335.3	3	GFP	0	20	PP	1.17	135	High	Abs	NoRef	Exp	Yes	No
245	1472576	171.257	252188511.7	252188511.7	6	GFP	0	20	PP	1.72	71	Low	Abs	NoRef	Exp	Yes	No
246	1472576	185.531	273208370.9	273208370.9	8	GFP	0	20	PP	3.83	30		Abs	NoRef		Yes	No
247	1472576	162.092	238692389.4	238692389.4	8	GFP	0	20	PP	3.83	30		Abs	NoRef		Yes	No
248	1472576	150.325	221364480.8	221364480.8	6	GFP	0	20	PP	1.72	71	Low	Abs	NoRef	Exp	Yes	No
249	1472576	138.832	204441287	204441287	4	GFP	0	20	PP	1.41	90	Low	Abs	NoRef	Exp	Yes	No
250	1472576	147.149	216688302.5	216688302.5	9	GFP	0	20	PP	1.97	30		Abs	NoRef		Yes	No
251	1472576	218.101	321169872.9	321169872.9	5	GFP	0	20	PP	1.99	90	High	Abs	NoRef	Exp	Yes	No
252	1472576	182.942	269396480.2	269396480.2	3	GFP	0	20	PP	1.17	135	High	Abs	NoRef	Exp	Yes	No
253	1472576	141.173	207887770.2	207887770.2	6	GFP	0	20	PP	1.72	71	Low	Abs	NoRef	Exp	Yes	No
254	1472576	124.983	184046383	184046383	8	GFP	0	20	PP	3.83	30		Abs	NoRef		Yes	No
255	1472576	144.819	213257443.5	213257443.5	7	GFP	0	20	PP	2.38	71	High	Abs	NoRef	Exp	Yes	No
256	1472576	305.013	449155318	449155318	7	GFP	0	20	PP	2.38	71	High	Abs	NoRef	Exp	Yes	No
257	1472576	218.226	321355060.8	321355060.8	1	GFP	0	20	PP	1	180		Abs	Ref	Exp	Yes	No
258	1472576	181.261	266920965.5	266920965.5	2	GFP	0	20	PP	1.07	135	Low	Abs	NoRef	Exp	Yes	No
259	1472576	155.501	228987397	228987397	5	GFP	0	20	PP	1.99	90	High	Abs	NoRef	Exp	Yes	No
260	1472576	145.079	213639919.5	213639919.5	1	GFP	0	20	PP	1	180		Abs	Ref	Exp	Yes	No
261	1472576	147.428	217099555.4	217099555.4	1	GFP	0	20	PP	1	180		Abs	Ref	Exp	Yes	No
262	1472576	138.507	203962638.3	203962638.3	4	GFP	0	20	PP	1.99	90	Low	Abs	NoRef	Exp	Yes	No
263	1472576	136.952	201672317.8	201672317.8	5	GFP	0	20	PP	1.99	90	High	Abs	NoRef	Exp	Yes	No
264	1472576	133.536	196641962.2	196641962.2	5	GFP	0	20	PP	1.99	90	High	Abs	NoRef	Exp	Yes	No
265	1472576	135.699	199827726.1	199827726.1	5	GFP	0	20	PP	1	90	High	Abs	NoRef	Exp	Yes	No
266	1472576	128.731	189565722.4	189565722.4	1	GFP	0	20	PP	1	180		Abs	Ref	Exp	Yes	No
267	1472576	123.73	182202552.6	182202552.6	7	GFP	0	20	PP	1.72	71	High	Abs	NoRef	Exp	Yes	No
268	1472576	120.603	177596408.1	177596408.1	2	GFP	0	20	PP	1.07	135	Low	Abs	NoRef	Exp	Yes	No
269	1472576	119.417	175850293.4	175850293.4	7	GFP	0	20	PP	2.38	71	High	Abs	NoRef	Exp	Yes	No
270	1472576	117.847	173539189.1	173539189.1	5	GFP	0	20	PP	1.99	90	High	Abs	NoRef	Exp	Yes	No
271	1472576	120.789	177870599.9	177870599.9	1	GFP	0	21	PP	1	180		Abs	Ref	Exp	Yes	No
272	1472576	120.777	177852847.1	177852847.1	6	GFP	0	21	PP	1.72	71	Low	Abs	NoRef	Exp	Yes	No
273	1472576	118.624	174683039.1	174683039.1	7	GFP	0	21	PP	2.38	71	High	Abs	NoRef	Exp	Yes	No
274	1472576	118.084	173887601.7	173887601.7	6	GFP	0	21	PP	1.41	71	Low	Abs	NoRef	Exp	Yes	No
275	1472576	119.854	176494210.3	176494210.3	4	GFP	0	21	PP	1.72	90	Low	Abs	NoRef	Exp	Yes	No
276	1472576	117.161	172528503	172528503	1	GFP	0	21	PP	1	180		Abs	Ref	Exp	Yes	No
277	1472576	123.476	181828256.3	181828256.3	3	GFP	0	21	PP	1.17	135	High	Abs	NoRef	Exp	Yes	No
278	1472576	120.591	177579752.4	177579752.4	2	GFP	0	21	PP	1.07	135	Low	Abs	NoRef	Exp	Yes	No
279	1472576	119.365	175773389.1	175773389.1	1	GFP	0	21	PP	1	180		Abs	Ref	Exp	Yes	No
280	1472576	116.554	171634911.4	171634911.4	4	GFP	0	21	PP	1.41	90	Low	Abs	NoRef	Exp	Yes	No
281	1472576	117.466	172977645.3	172977645.3	2	GFP	0	21	PP	1.07	135	Low	Abs	NoRef	Exp	Yes	No
282	1472576	120.524	177480946.5	177480946.5	4	GFP	0	21	PP	1.41	90	Low	Abs	NoRef	Exp	Yes	No
283	1472576	118.686	174773421.1	174773421.1	5	GFP	0	21	PP	1.99	90	High	Abs	NoRef	Exp	Yes	No
284	1472576	127.101	187166467.8	187166467.8	6	GFP	0	21	PP	1.72	71	Low	Abs	NoRef	Exp	Yes	No
285	1472576	119.199	175530020.8	175530020.8	7	GFP	0	21	PP	2.38	71	High	Abs	NoRef	Exp	Yes	No
286	1472576	124.083	182721167.6	182721167.6	9	GFP	0	21	PP	1.97	30		Abs	NoRef		Yes	No
287	1472576	118.679	174763724.1	174763724.1	4	GFP	0	21	PP	1.41	90	Low	Abs	NoRef	Exp	Yes	No
288	1472576	129.178	190224178.7	190224178.7	4	GFP	0	21	PP	1.41	90	Low	Abs	NoRef	Exp	Yes	No
289	1472576	124.258	182979451.5	182979451.5	7	GFP	0	21	PP	2.38	71	High	Abs	NoRef	Exp	Yes	No
290	1472576	118.813	174961314.4	174961314.4	9	GFP	0	21	PP	1.97	30		Abs	NoRef		Yes	No
291	1472576	118.732	174841354.5	174841354.5	8	GFP	0	21	PP	3.83	30		Abs	NoRef		Yes	No
292	1472576	123.849	182377519	182377519	9	GFP	0	21	PP	1.97	30		Abs	NoRef		Yes	No
293	1472576	135.507	199543845.5	199543845.5	9	GFP	0	21	PP	1.97	30		Abs	NoRef		Yes	No
294	1472576	121.283	178598612.4	178598612.4	6	GFP	0	21	PP	1.72	71	Low	Abs	NoRef	Exp	Yes	No
295	1472576	115.965	170767442.1	170767442.1	8	GFP	0	21	PP	3.83	30		Abs	NoRef		Yes	No
296	1472576	118.369	174308073.3	174308073.3	2	GFP	0	21	PP	1.07	135	Low	Abs	NoRef	Exp	Yes	No
297	1472576	115.942	170732971.6	170732971.6	5	GFP	0	21	PP	1.99	90	High	Abs	NoRef	Exp	Yes	No
298	1472576	118.346	174274206.1	174274206.1	9	GFP	0	21	PP	1.97	30		Abs	NoRef		Yes	No
299	1472576	117.405	172887850.5	172887850.5	8	GFP	0	21	PP	3.83	30		Abs	NoRef		Yes	No
300	1472576	119.707	176277956.3	176277956.3	2	GFP	0	21	PP	1.07	135	Low	Abs	NoRef	Exp	Yes	No
301	1472576	117.307	172743073	172743073	1	GFP	0	21	PP	1	180		Abs	Ref	Exp	Yes	No
302	1472576	116.247	171182561.8	171182561.8	7	GFP	0	21	PP	2.38	71	High	Abs	NoRef	Exp	Yes	No
303	1472576	117.264	172680780.4	172680780.4	5	GFP	0	21	PP	1.99	90	High	Abs	NoRef	Exp	Yes	No
304	1472576	119.16	175472061.7	175472061.7	3	GFP	0	21	PP	1.17	135	High	Abs	NoRef	Exp	Yes	No
305	1472576	117.544	173092702.2	173092702.2	5	GFP	0	21	PP	1.99	90	High	Abs	NoRef	Exp	Yes	No
306	1472576	117.539	173084653.9	173084653.9	6	GFP	0	21	PP	1.72	71	Low	Abs	NoRef	Exp	Yes	No
307	1472576	116.54	171614137.9	171614137.9	2	GFP	0	21	PP	1.07	135	Low	Abs	NoRef	Exp	Yes	No
308	1472576	116.71	171864451.6	171864451.6	2	GFP	0	21	PP	1.07	135	Low	Abs	NoRef	Exp	Yes	No
309	1472576	117.498	173024539.2	173024539.2	4	GFP	0	21	PP	1.41	90	Low	Abs	NoRef	Exp	Yes	No
310	1472576	118.136	173964970.4	173964970.4	6	GFP	0	21	PP	1.72	71	Low	Abs	NoRef	Exp	Yes	No
311	1472576	115.244	169706257.2	169706257.2	8	GFP	0	21	PP	3.83	30		Abs	NoRef		Yes	No
312	1472576	116.307	171270275.4	171270275.4	2	GFP	0	21	PP	1.07	135	Low	Abs	NoRef	Exp	Yes	No
313	1472576	122.986	181106496.4	181106496.4	7	GFP	0	21	PP	2.38	71	High	Abs	NoRef	Exp	Yes	No
314	1472576	117.636	173228256.8	173228256.8	9	GFP	0	21	PP	1.97	30		Abs	NoRef		Yes	No
315	1472576	117.946	173684208.6	173684208.6	3	GFP	0	21	PP	1.17	135	High	Abs	NoRef	Exp	Yes	No
316	1472576	116.546	171622584.9	171622584.9	9	GFP	0	21	PP	1.97	30		Abs	NoRef		Yes	No
317	1472576	117.19	172571822.3	172571822.3	9	GFP	0	21	PP	1.97	30		Abs	NoRef		Yes	No
318	1472576	121.883	179482562.8	179482562.8	8	GFP	0	21	PP	3.83	30		Abs	NoRef		Yes	No
319	1472576	118.063	173857043.9	173857043.9	4	GFP	0	21	PP	1.41	90	Low	Abs	NoRef	Exp	Yes	No
320	1472576	118.085	173889829.6	173889829.6	3	GFP	0	21	PP	1.17	135	High	Abs	NoRef	Exp	Yes	No
321	1472576	116.809	172009715.5	172009715.5	8	GFP	0	21	PP	3.83	30		Abs	NoRef		Yes	No
322	1472576	116.17	171069242.1	171069242.1	4	GFP	0	21	PP	1.41	90	Low	Abs	NoRef	Exp	Yes	No
323	1472576	116.625	171739085.3	171739085.3	2	GFP	0	21	PP	1.07	135	Low	Abs	NoRef	Exp	Yes	No
324	1472576	119.709	176280693.2	176280693.2	1	GFP	0	21	PP	1	180		Abs	Ref	Exp	Yes	No
325	1472576	120.925	178070799.9	178070799.9	3	GFP	0	21	PP	1.17	135	High	Abs	NoRef	Exp	Yes	No
326	1472576	117.107	172448403.4	172448403.4	3	GFP	0	21	PP	1.17	135	High	Abs	NoRef	Exp	Yes	No
327	1472576	116.636	171755509.5	171755509.5	3	GFP	0	21	PP	1.17	135	High	Abs	NoRef	Exp	Yes	No
328	1472576	116.106	170975240	170975240	9	GFP	0	21	PP	1.97	30		Abs	NoRef		Yes	No
329	1472576	116.341	171321564.8	171321564.8	6	GFP	0	21	PP	1.72	71	Low	Abs	NoRef	Exp	Yes	No
330	1472576	117.115	172460356.1	172460356.1	8	GFP	0	21	PP	3.83	30		Abs	NoRef		Yes	No
331	1472576	117.171	172542941.5	172542941.5	3	GFP	0	21	PP	1.17	135	High	Abs	NoRef	Exp	Yes	No
332	1472576	117.624	173210297.4	173210297.4	1	GFP	0	21	PP	1	180		Abs	Ref	Exp	Yes	No
333	1472576	115.139	169550196.3	169550196.3	7	GFP	0	21	PP	2.38	71	High	Abs	NoRef	Exp	Yes	No
334	1472576	117.468	172980704.8	172980704.8	3	GFP	0	21	PP	1.17	135	High	Abs	NoRef	Exp	Yes	No
335	1472576	116.975	172254600	172254600	6	GFP	0	21	PP	1.72	71	Low	Abs	NoRef	Exp	Yes	No
336	1472576	126.939	186927643.3	186927643.3	8	GFP	0	21	PP	3.83	30		Abs	NoRef		Yes	No
337	1472576	119.2	175531273.3	175531273.3	8	GFP	0	21	PP	3.83	30		Abs	NoRef		Yes	No
338	1472576	123.8	182304766	182304766	6	GFP	0	21	PP	1.72	71	Low	Abs	NoRef	Exp	Yes	No
339	1472576	120.742	177801640.2	177801640.2	4	GFP	0	21	PP	1.41	90	Low	Abs	NoRef	Exp	Yes	No
340	1472576	116.928	172184741.2	172184741.2	9	GFP	0	21	PP	1.97	30		Abs	NoRef		Yes	No
341	1472576	116.69	171835024.4	171835024.4	5	GFP	0	21	PP	1.99	90	High	Abs	NoRef	Exp	Yes	No
342	1472576	118.261	174147581.6	174147581.6	3	GFP	0	21	PP	1.17	135	High	Abs	NoRef	Exp	Yes	No
343	1472576	115.544	170147340.3	170147340.3	6	GFP	0	21	PP	1.72	71	Low	Abs	NoRef	Exp	Yes	No
344	1472576	115.226	169679701.4	169679701.4	8	GFP	0	21	PP	3.83	30		Abs	NoRef		Yes	No
345	1472576	120.814	177907947.6	177907947.6	7	GFP	0	21	PP	2.38	71	High	Abs	NoRef	Exp	Yes	No
346	1472576	117.05	172364825.7	172364825.7	7	GFP	0	21	PP	2.38	71	High	Abs	NoRef	Exp	Yes	No
347	1472576	118.391	174339293.3	174339293.3	1	GFP	0	21	PP	1	180		Abs	Ref	Exp	Yes	No
348	1472576	117.216	172609870.8	172609870.8	2	GFP	0	21	PP	1.07	135	Low	Abs	NoRef	Exp	Yes	No
349	1472576	116.29	171246302.7	171246302.7	5	GFP	0	21	PP	1.99	90	High	Abs	NoRef	Exp	Yes	No
350	1472576	118.378	174320287	174320287	1	GFP	0	21	PP	1	180		Abs	Ref	Exp	Yes	No
351	1472576	119.649	176192563	176192563	1	GFP	0	21	PP	1	180		Abs	Ref	Exp	Yes	No
352	1472576	119.767	176366637.4	176366637.4	4	GFP	0	21	PP	1.99	90	Low	Abs	NoRef	Exp	Yes	No
353	1472576	116.788	171979814.9	171979814.9	5	GFP	0	21	PP	1.99	90	High	Abs	NoRef	Exp	Yes	No
354	1472576	116.778	171964849.6	171964849.6	5	GFP	0	21	PP	1.99	90	High	Abs	NoRef	Exp	Yes	No
355	1472576	121.086	178307675.2	178307675.2	5	GFP	0	21	PP	1	90	High	Abs	NoRef	Exp	Yes	No
356	1472576	118.728	174835711.6	174835711.6	1	GFP	0	21	PP	1	180		Abs	Ref	Exp	Yes	No
357	1472576	132.181	194646236.8	194646236.8	7	GFP	0	21	PP	1.72	71	High	Abs	NoRef	Exp	Yes	No
358	1472576	124.56	183424290.1	183424290.1	2	GFP	0	21	PP	1.07	135	Low	Abs	NoRef	Exp	Yes	No
359	1472576	121.982	179628417	179628417	7	GFP	0	21	PP	2.38	71	High	Abs	NoRef	Exp	Yes	No
360	1472576	119.652	176196328.2	176196328.2	5	GFP	0	21	PP	1.99	90	High	Abs	NoRef	Exp	Yes	No
361	1472576	75.805	111629118.7	111629118.7	1	GFP	0	22	PP	1	180		Abs	Ref	Exp	Yes	No
362	1472576	85.69	126184324.4	126184324.4	6	GFP	0	22	PP	1.72	71	Low	Abs	NoRef	Exp	Yes	No
363	1472576	96.029	141409371.1	141409371.1	7	GFP	0	22	PP	2.38	71	High	Abs	NoRef	Exp	Yes	No
364	1472576	105.136	154820503.2	154820503.2	6	GFP	0	22	PP	1.41	71	Low	Abs	NoRef	Exp	Yes	No
365	1472576	112.881	166226169.5	166226169.5	4	GFP	0	22	PP	1.72	90	Low	Abs	NoRef	Exp	Yes	No
366	1472576	113.807	167588938.7	167588938.7	1	GFP	0	22	PP	1	180		Abs	Ref	Exp	Yes	No
367	1472576	112.243	165285815.3	165285815.3	3	GFP	0	22	PP	1.17	135	High	Abs	NoRef	Exp	Yes	No
368	1472576	115.18	169610641.6	169610641.6	2	GFP	0	22	PP	1.07	135	Low	Abs	NoRef	Exp	Yes	No
369	1472576	112.486	165643804.8	165643804.8	1	GFP	0	22	PP	1	180		Abs	Ref	Exp	Yes	No
370	1472576	112.411	165534016.6	165534016.6	4	GFP	0	22	PP	1.41	90	Low	Abs	NoRef	Exp	Yes	No
371	1472576	113.097	166544370.8	166544370.8	2	GFP	0	22	PP	1.07	135	Low	Abs	NoRef	Exp	Yes	No
372	1472576	112.249	165294571.7	165294571.7	4	GFP	0	22	PP	1.41	90	Low	Abs	NoRef	Exp	Yes	No
373	1472576	113.655	167365386.2	167365386.2	5	GFP	0	22	PP	1.99	90	High	Abs	NoRef	Exp	Yes	No
374	1472576	112.562	165756311.3	165756311.3	6	GFP	0	22	PP	1.72	71	Low	Abs	NoRef	Exp	Yes	No
375	1472576	112.237	165277653.7	165277653.7	7	GFP	0	22	PP	2.38	71	High	Abs	NoRef	Exp	Yes	No
376	1472576	113.542	167199299.6	167199299.6	9	GFP	0	22	PP	1.97	30		Abs	NoRef		Yes	No
377	1472576	115.098	169490314.7	169490314.7	4	GFP	0	22	PP	1.41	90	Low	Abs	NoRef	Exp	Yes	No
378	1472576	116.874	172106242.4	172106242.4	4	GFP	0	22	PP	1.41	90	Low	Abs	NoRef	Exp	Yes	No
379	1472576	112.402	165519799.7	165519799.7	7	GFP	0	22	PP	2.38	71	High	Abs	NoRef	Exp	Yes	No
380	1472576	114.175	168131569.5	168131569.5	9	GFP	0	22	PP	1.97	30		Abs	NoRef		Yes	No
381	1472576	112.391	165504773.8	165504773.8	8	GFP	0	22	PP	3.83	30		Abs	NoRef		Yes	No
382	1472576	111.337	163951758.1	163951758.1	9	GFP	0	22	PP	1.97	30		Abs	NoRef		Yes	No
383	1472576	111.786	164613135.5	164613135.5	9	GFP	0	22	PP	1.97	30		Abs	NoRef		Yes	No
384	1472576	114.791	169038670.1	169038670.1	6	GFP	0	22	PP	1.72	71	Low	Abs	NoRef	Exp	Yes	No
385	1472576	112.22	165252121.4	165252121.4	8	GFP	0	22	PP	3.83	30		Abs	NoRef		Yes	No
386	1472576	112.924	166288505.8	166288505.8	2	GFP	0	22	PP	1.07	135	Low	Abs	NoRef	Exp	Yes	No
387	1472576	120.471	177402240.1	177402240.1	5	GFP	0	22	PP	1.99	90	High	Abs	NoRef	Exp	Yes	No
388	1472576	110.844	163226579.2	163226579.2	9	GFP	0	22	PP	1.97	30		Abs	NoRef		Yes	No
389	1472576	110.839	163218471.8	163218471.8	8	GFP	0	22	PP	3.83	30		Abs	NoRef		Yes	No
390	1472576	112.634	165861407.3	165861407.3	2	GFP	0	22	PP	1.07	135	Low	Abs	NoRef	Exp	Yes	No
391	1472576	110.503	162723661	162723661	1	GFP	0	22	PP	1	180		Abs	Ref	Exp	Yes	No
392	1472576	111.633	164388488.8	164388488.8	7	GFP	0	22	PP	2.38	71	High	Abs	NoRef	Exp	Yes	No
393	1472576	114.697	168899551.6	168899551.6	5	GFP	0	22	PP	1.99	90	High	Abs	NoRef	Exp	Yes	No
394	1472576	111.958	164866421.6	164866421.6	3	GFP	0	22	PP	1.17	135	High	Abs	NoRef	Exp	Yes	No
395	1472576	110.12	162160741.5	162160741.5	5	GFP	0	22	PP	1.99	90	High	Abs	NoRef	Exp	Yes	No
396	1472576	110.985	163434381.1	163434381.1	6	GFP	0	22	PP	1.72	71	Low	Abs	NoRef	Exp	Yes	No
397	1472576	110.544	162784371.3	162784371.3	2	GFP	0	22	PP	1.07	135	Low	Abs	NoRef	Exp	Yes	No
398	1472576	114.347	168384034.9	168384034.9	2	GFP	0	22	PP	1.07	135	Low	Abs	NoRef	Exp	Yes	No
399	1472576	109.798	161685207.4	161685207.4	4	GFP	0	22	PP	1.41	90	Low	Abs	NoRef	Exp	Yes	No
400	1472576	110.284	162400918	162400918	6	GFP	0	22	PP	1.72	71	Low	Abs	NoRef	Exp	Yes	No
401	1472576	110.297	162421431.5	162421431.5	8	GFP	0	22	PP	3.83	30		Abs	NoRef		Yes	No
402	1472576	112.895	166247035.8	166247035.8	2	GFP	0	22	PP	1.07	135	Low	Abs	NoRef	Exp	Yes	No
403	1472576	113.685	167410340.5	167410340.5	7	GFP	0	22	PP	2.38	71	High	Abs	NoRef	Exp	Yes	No
404	1472576	117.528	173069570.1	173069570.1	9	GFP	0	22	PP	1.97	30		Abs	NoRef		Yes	No
405	1472576	109.825	161726004	161726004	3	GFP	0	22	PP	1.17	135	High	Abs	NoRef	Exp	Yes	No
406	1472576	110.333	162473293.3	162473293.3	9	GFP	0	22	PP	1.97	30		Abs	NoRef		Yes	No
407	1472576	109.04	160569638	160569638	9	GFP	0	22	PP	1.97	30		Abs	NoRef		Yes	No
408	1472576	109.41	161113875.1	161113875.1	8	GFP	0	22	PP	3.83	30		Abs	NoRef		Yes	No
409	1472576	110.434	162622778.4	162622778.4	4	GFP	0	22	PP	1.41	90	Low	Abs	NoRef	Exp	Yes	No
410	1472576	109.239	160862455	160862455	3	GFP	0	22	PP	1.17	135	High	Abs	NoRef	Exp	Yes	No
411	1472576	109.397	161095950.6	161095950.6	8	GFP	0	22	PP	3.83	30		Abs	NoRef		Yes	No
412	1472576	109.513	161266224.8	161266224.8	4	GFP	0	22	PP	1.41	90	Low	Abs	NoRef	Exp	Yes	No
413	1472576	109.096	160652682.7	160652682.7	2	GFP	0	22	PP	1.07	135	Low	Abs	NoRef	Exp	Yes	No
414	1472576	109.789	161672958.7	161672958.7	1	GFP	0	22	PP	1	180		Abs	Ref	Exp	Yes	No
415	1472576	108.924	160398421.9	160398421.9	3	GFP	0	22	PP	1.17	135	High	Abs	NoRef	Exp	Yes	No
416	1472576	115.727	170417158.5	170417158.5	3	GFP	0	22	PP	1.17	135	High	Abs	NoRef	Exp	Yes	No
417	1472576	110.469	162673326.6	162673326.6	3	GFP	0	22	PP	1.17	135	High	Abs	NoRef	Exp	Yes	No
418	1472576	110.564	162813982.5	162813982.5	9	GFP	0	22	PP	1.97	30		Abs	NoRef		Yes	No
419	1472576	108.632	159968689.1	159968689.1	6	GFP	0	22	PP	1.72	71	Low	Abs	NoRef	Exp	Yes	No
420	1472576	108.855	160297058.7	160297058.7	8	GFP	0	22	PP	3.83	30		Abs	NoRef		Yes	No
421	1472576	109.416	161123985.7	161123985.7	3	GFP	0	22	PP	1.17	135	High	Abs	NoRef	Exp	Yes	No
422	1472576	108.841	160277282.5	160277282.5	1	GFP	0	22	PP	1	180		Abs	Ref	Exp	Yes	No
423	1472576	109.102	160661086.2	160661086.2	7	GFP	0	22	PP	2.38	71	High	Abs	NoRef	Exp	Yes	No
424	1472576	109.65	161467460.2	161467460.2	3	GFP	0	22	PP	1.17	135	High	Abs	NoRef	Exp	Yes	No
425	1472576	107.799	158742390.5	158742390.5	6	GFP	0	22	PP	1.72	71	Low	Abs	NoRef	Exp	Yes	No
426	1472576	109.521	161277640.7	161277640.7	8	GFP	0	22	PP	3.83	30		Abs	NoRef		Yes	No
427	1472576	108.363	159572582.3	159572582.3	8	GFP	0	22	PP	3.83	30		Abs	NoRef		Yes	No
428	1472576	111.706	164494859.2	164494859.2	6	GFP	0	22	PP	1.72	71	Low	Abs	NoRef	Exp	Yes	No
429	1472576	110.932	163356121.5	163356121.5	4	GFP	0	22	PP	1.41	90	Low	Abs	NoRef	Exp	Yes	No
430	1472576	107.29	157992532.2	157992532.2	9	GFP	0	22	PP	1.97	30		Abs	NoRef		Yes	No
431	1472576	108.79	160200952.6	160200952.6	5	GFP	0	22	PP	1.99	90	High	Abs	NoRef	Exp	Yes	No
432	1472576	107.933	158940010.6	158940010.6	3	GFP	0	22	PP	1.17	135	High	Abs	NoRef	Exp	Yes	No
433	1472576	110.96	163396368.5	163396368.5	6	GFP	0	22	PP	1.72	71	Low	Abs	NoRef	Exp	Yes	No
434	1472576	107.559	158389311.2	158389311.2	8	GFP	0	22	PP	3.83	30		Abs	NoRef		Yes	No
435	1472576	107.938	158946737.5	158946737.5	7	GFP	0	22	PP	2.38	71	High	Abs	NoRef	Exp	Yes	No
436	1472576	105.816	155822045.6	155822045.6	7	GFP	0	22	PP	2.38	71	High	Abs	NoRef	Exp	Yes	No
437	1472576	107.753	158674258.7	158674258.7	1	GFP	0	22	PP	1	180		Abs	Ref	Exp	Yes	No
438	1472576	108.071	159143420.6	159143420.6	2	GFP	0	22	PP	1.07	135	Low	Abs	NoRef	Exp	Yes	No
439	1472576	108.117	159210583.7	159210583.7	5	GFP	0	22	PP	1.99	90	High	Abs	NoRef	Exp	Yes	No
440	1472576	106.181	156358910.9	156358910.9	1	GFP	0	22	PP	1	180		Abs	Ref	Exp	Yes	No
441	1472576	107.454	158233764.9	158233764.9	1	GFP	0	22	PP	1	180		Abs	Ref	Exp	Yes	No
442	1472576	106.124	156275278.4	156275278.4	4	GFP	0	22	PP	1.99	90	Low	Abs	NoRef	Exp	Yes	No
443	1472576	105.985	156071313.9	156071313.9	5	GFP	0	22	PP	1.99	90	High	Abs	NoRef	Exp	Yes	No
444	1472576	112.165	165171104.6	165171104.6	5	GFP	0	22	PP	1.99	90	High	Abs	NoRef	Exp	Yes	No
445	1472576	108.873	160323914.5	160323914.5	5	GFP	0	22	PP	1	90	High	Abs	NoRef	Exp	Yes	No
446	1472576	105.06	154708164.3	154708164.3	1	GFP	0	22	PP	1	180		Abs	Ref	Exp	Yes	No
447	1472576	106.733	157171936.4	157171936.4	7	GFP	0	22	PP	1.72	71	High	Abs	NoRef	Exp	Yes	No
448	1472576	109.561	161337537.9	161337537.9	2	GFP	0	22	PP	1.07	135	Low	Abs	NoRef	Exp	Yes	No
449	1472576	107.929	158933593.9	158933593.9	7	GFP	0	22	PP	2.38	71	High	Abs	NoRef	Exp	Yes	No
450	1472576	107.374	158116855.5	158116855.5	5	GFP	0	22	PP	1.99	90	High	Abs	NoRef	Exp	Yes	No
451	1472576	115.582	170203175.7	170203175.7	1	GFP	0	23	PP	1	180		Abs	Ref	Exp	Yes	No
452	1472576	115.218	169666807.4	169666807.4	6	GFP	0	23	PP	1.72	71	Low	Abs	NoRef	Exp	Yes	No
453	1472576	111.911	164797596.1	164797596.1	7	GFP	0	23	PP	2.38	71	High	Abs	NoRef	Exp	Yes	No
454	1472576	116.698	171846061.7	171846061.7	6	GFP	0	23	PP	1.41	71	Low	Abs	NoRef	Exp	Yes	No
455	1472576	112.656	165894302.6	165894302.6	4	GFP	0	23	PP	1.72	90	Low	Abs	NoRef	Exp	Yes	No
456	1472576	112.891	166239914.6	166239914.6	1	GFP	0	23	PP	1	180		Abs	Ref	Exp	Yes	No
457	1472576	111.703	164491800.4	164491800.4	3	GFP	0	23	PP	1.17	135	High	Abs	NoRef	Exp	Yes	No
458	1472576	115.814	170544589.3	170544589.3	2	GFP	0	23	PP	1.07	135	Low	Abs	NoRef	Exp	Yes	No
459	1472576	114.566	168706915.3	168706915.3	1	GFP	0	23	PP	1	180		Abs	Ref	Exp	Yes	No
460	1472576	112.573	165771734.5	165771734.5	4	GFP	0	23	PP	1.41	90	Low	Abs	NoRef	Exp	Yes	No
461	1472576	112.412	165534481.9	165534481.9	2	GFP	0	23	PP	1.07	135	Low	Abs	NoRef	Exp	Yes	No
462	1472576	111.98	164898911.9	164898911.9	4	GFP	0	23	PP	1.41	90	Low	Abs	NoRef	Exp	Yes	No
463	1472576	111.584	164315607.2	164315607.2	5	GFP	0	23	PP	1.99	90	High	Abs	NoRef	Exp	Yes	No
464	1472576	111.637	164394563.4	164394563.4	6	GFP	0	23	PP	1.72	71	Low	Abs	NoRef	Exp	Yes	No
465	1472576	111.385	164022434.5	164022434.5	7	GFP	0	23	PP	2.38	71	High	Abs	NoRef	Exp	Yes	No
466	1472576	111.725	164523761.4	164523761.4	9	GFP	0	23	PP	1.97	30		Abs	NoRef		Yes	No
467	1472576	112.198	165220278.2	165220278.2	4	GFP	0	23	PP	1.41	90	Low	Abs	NoRef	Exp	Yes	No
468	1472576	113.46	167078024.6	167078024.6	4	GFP	0	23	PP	1.41	90	Low	Abs	NoRef	Exp	Yes	No
469	1472576	112.776	166070842	166070842	7	GFP	0	23	PP	2.38	71	High	Abs	NoRef	Exp	Yes	No
470	1472576	114.628	168797845.6	168797845.6	9	GFP	0	23	PP	1.97	30		Abs	NoRef		Yes	No
471	1472576	112.172	165182008.6	165182008.6	8	GFP	0	23	PP	3.83	30		Abs	NoRef		Yes	No
472	1472576	113.982	167846952.8	167846952.8	9	GFP	0	23	PP	1.97	30		Abs	NoRef		Yes	No
473	1472576	110.62	162895881.9	162895881.9	9	GFP	0	23	PP	1.97	30		Abs	NoRef		Yes	No
474	1472576	110.542	162781341.7	162781341.7	6	GFP	0	23	PP	1.72	71	Low	Abs	NoRef	Exp	Yes	No
475	1472576	112.884	166229659.1	166229659.1	8	GFP	0	23	PP	3.83	30		Abs	NoRef		Yes	No
476	1472576	112.502	165667332	165667332	2	GFP	0	23	PP	1.07	135	Low	Abs	NoRef	Exp	Yes	No
477	1472576	110.361	162514250.1	162514250.1	5	GFP	0	23	PP	1.99	90	High	Abs	NoRef	Exp	Yes	No
478	1472576	110.376	162537492	162537492	9	GFP	0	23	PP	1.97	30		Abs	NoRef		Yes	No
479	1472576	110.769	163115657.9	163115657.9	8	GFP	0	23	PP	3.83	30		Abs	NoRef		Yes	No
480	1472576	112.739	166016137.9	166016137.9	2	GFP	0	23	PP	1.07	135	Low	Abs	NoRef	Exp	Yes	No
481	1472576	112.107	165086508	165086508	1	GFP	0	23	PP	1	180		Abs	Ref	Exp	Yes	No
482	1472576	110.718	163040117.6	163040117.6	7	GFP	0	23	PP	2.38	71	High	Abs	NoRef	Exp	Yes	No
483	1472576	111.023	163490155.5	163490155.5	5	GFP	0	23	PP	1.99	90	High	Abs	NoRef	Exp	Yes	No
484	1472576	111.14	163662123.6	163662123.6	3	GFP	0	23	PP	1.17	135	High	Abs	NoRef	Exp	Yes	No
485	1472576	113.229	166737874.6	166737874.6	5	GFP	0	23	PP	1.99	90	High	Abs	NoRef	Exp	Yes	No
486	1472576	110.925	163344773.2	163344773.2	6	GFP	0	23	PP	1.72	71	Low	Abs	NoRef	Exp	Yes	No
487	1472576	111.648	164410429	164410429	2	GFP	0	23	PP	1.07	135	Low	Abs	NoRef	Exp	Yes	No
488	1472576	111.424	164080547.4	164080547.4	2	GFP	0	23	PP	1.07	135	Low	Abs	NoRef	Exp	Yes	No
489	1472576	110.689	162997726.3	162997726.3	4	GFP	0	23	PP	1.41	90	Low	Abs	NoRef	Exp	Yes	No
490	1472576	110.6	162866851.1	162866851.1	6	GFP	0	23	PP	1.72	71	Low	Abs	NoRef	Exp	Yes	No
491	1472576	111.632	164386119.3	164386119.3	8	GFP	0	23	PP	3.83	30		Abs	NoRef		Yes	No
492	1472576	115.155	169574675.1	169574675.1	2	GFP	0	23	PP	1.07	135	Low	Abs	NoRef	Exp	Yes	No
493	1472576	110.093	162120657.2	162120657.2	7	GFP	0	23	PP	2.38	71	High	Abs	NoRef	Exp	Yes	No
494	1472576	110.399	162570232.6	162570232.6	9	GFP	0	23	PP	1.97	30		Abs	NoRef		Yes	No
495	1472576	111.399	164043132.7	164043132.7	3	GFP	0	23	PP	1.17	135	High	Abs	NoRef	Exp	Yes	No
496	1472576	110.596	162861198.4	162861198.4	9	GFP	0	23	PP	1.97	30		Abs	NoRef		Yes	No
497	1472576	109.809	161701930.4	161701930.4	9	GFP	0	23	PP	1.97	30		Abs	NoRef		Yes	No
498	1472576	110.338	162481645.5	162481645.5	8	GFP	0	23	PP	3.83	30		Abs	NoRef		Yes	No
499	1472576	110.914	163329279.2	163329279.2	4	GFP	0	23	PP	1.41	90	Low	Abs	NoRef	Exp	Yes	No
500	1472576	111.34	163956505.9	163956505.9	3	GFP	0	23	PP	1.17	135	High	Abs	NoRef	Exp	Yes	No
501	1472576	110.03	162027169.6	162027169.6	8	GFP	0	23	PP	3.83	30		Abs	NoRef		Yes	No
502	1472576	110.847	163230977.9	163230977.9	4	GFP	0	23	PP	1.41	90	Low	Abs	NoRef	Exp	Yes	No
503	1472576	111.416	164068758.3	164068758.3	2	GFP	0	23	PP	1.07	135	Low	Abs	NoRef	Exp	Yes	No
504	1472576	111.351	163972682.1	163972682.1	1	GFP	0	23	PP	1	180		Abs	Ref	Exp	Yes	No
505	1472576	110.914	163328650.7	163328650.7	3	GFP	0	23	PP	1.17	135	High	Abs	NoRef	Exp	Yes	No
506	1472576	110.431	162618040.9	162618040.9	3	GFP	0	23	PP	1.17	135	High	Abs	NoRef	Exp	Yes	No
507	1472576	111.295	163890490.2	163890490.2	3	GFP	0	23	PP	1.17	135	High	Abs	NoRef	Exp	Yes	No
508	1472576	117.973	173724594.7	173724594.7	9	GFP	0	23	PP	1.97	30		Abs	NoRef		Yes	No
509	1472576	112.256	165305102.1	165305102.1	6	GFP	0	23	PP	1.72	71	Low	Abs	NoRef	Exp	Yes	No
510	1472576	109.879	161805598.4	161805598.4	8	GFP	0	23	PP	3.83	30		Abs	NoRef		Yes	No
511	1472576	111.248	163820951	163820951	3	GFP	0	23	PP	1.17	135	High	Abs	NoRef	Exp	Yes	No
512	1472576	114.046	167940702.8	167940702.8	1	GFP	0	23	PP	1	180		Abs	Ref	Exp	Yes	No
513	1472576	111.816	164657957.2	164657957.2	7	GFP	0	23	PP	2.38	71	High	Abs	NoRef	Exp	Yes	No
514	1472576	113.317	166867926.5	166867926.5	3	GFP	0	23	PP	1.17	135	High	Abs	NoRef	Exp	Yes	No
515	1472576	112.383	165492458.2	165492458.2	6	GFP	0	23	PP	1.72	71	Low	Abs	NoRef	Exp	Yes	No
516	1472576	111.768	164587365.1	164587365.1	8	GFP	0	23	PP	3.83	30		Abs	NoRef		Yes	No
517	1472576	111.991	164915682.8	164915682.8	8	GFP	0	23	PP	3.83	30		Abs	NoRef		Yes	No
518	1472576	112.348	165440412.4	165440412.4	6	GFP	0	23	PP	1.72	71	Low	Abs	NoRef	Exp	Yes	No
519	1472576	112.579	165781226.4	165781226.4	4	GFP	0	23	PP	1.41	90	Low	Abs	NoRef	Exp	Yes	No
520	1472576	111.82	164663233.4	164663233.4	9	GFP	0	23	PP	1.97	30		Abs	NoRef		Yes	No
521	1472576	116.297	171255548.4	171255548.4	5	GFP	0	23	PP	1.99	90	High	Abs	NoRef	Exp	Yes	No
522	1472576	121.828	179401240.6	179401240.6	3	GFP	0	23	PP	1.17	135	High	Abs	NoRef	Exp	Yes	No
523	1472576	121.708	179224913.8	179224913.8	6	GFP	0	23	PP	1.72	71	Low	Abs	NoRef	Exp	Yes	No
524	1472576	109.957	161919334.7	161919334.7	8	GFP	0	23	PP	3.83	30		Abs	NoRef		Yes	No
525	1472576	109.985	161960583	161960583	7	GFP	0	23	PP	2.38	71	High	Abs	NoRef	Exp	Yes	No
526	1472576	110.324	162460677.2	162460677.2	7	GFP	0	23	PP	2.38	71	High	Abs	NoRef	Exp	Yes	No
527	1472576	113.52	167166934.1	167166934.1	1	GFP	0	23	PP	1	180		Abs	Ref	Exp	Yes	No
528	1472576	111.61	164354691.4	164354691.4	2	GFP	0	23	PP	1.07	135	Low	Abs	NoRef	Exp	Yes	No
529	1472576	111.979	164897276.1	164897276.1	5	GFP	0	23	PP	1.99	90	High	Abs	NoRef	Exp	Yes	No
530	1472576	111.765	164582111.2	164582111.2	1	GFP	0	23	PP	1	180		Abs	Ref	Exp	Yes	No
531	1472576	111.748	164558092.4	164558092.4	1	GFP	0	23	PP	1	180		Abs	Ref	Exp	Yes	No
532	1472576	111.537	164246152.4	164246152.4	4	GFP	0	23	PP	1.99	90	Low	Abs	NoRef	Exp	Yes	No
533	1472576	110.96	163396816.1	163396816.1	5	GFP	0	23	PP	1.99	90	High	Abs	NoRef	Exp	Yes	No
534	1472576	110.877	163274383.1	163274383.1	5	GFP	0	23	PP	1.99	90	High	Abs	NoRef	Exp	Yes	No
535	1472576	110.513	162738887.4	162738887.4	5	GFP	0	23	PP	1	90	High	Abs	NoRef	Exp	Yes	No
536	1472576	113.365	166937849.6	166937849.6	1	GFP	0	23	PP	1	180		Abs	Ref	Exp	Yes	No
537	1472576	112.443	165580182.8	165580182.8	7	GFP	0	23	PP	1.72	71	High	Abs	NoRef	Exp	Yes	No
538	1472576	115.445	170001190.6	170001190.6	2	GFP	0	23	PP	1.07	135	Low	Abs	NoRef	Exp	Yes	No
539	1472576	112.678	165927367.2	165927367.2	7	GFP	0	23	PP	2.38	71	High	Abs	NoRef	Exp	Yes	No
540	1472576	112.197	165218825.9	165218825.9	5	GFP	0	23	PP	1.99	90	High	Abs	NoRef	Exp	Yes	No
1	1472576	115.082	169467301.5	169467301.5	1	GFP	1	18	PP	1	180		Abs	Ref	Exp	Yes	No
2	1472576	144.869	213330438.7	213330438.7	6	GFP	1	18	PP	1.72	71	Low	Abs	NoRef	Exp	Yes	No
3	1472576	136.123	200451250.1	200451250.1	7	GFP	1	18	PP	2.38	71	High	Abs	NoRef	Exp	Yes	No
4	1472576	146.318	215464028.9	215464028.9	6	GFP	1	18	PP	1.41	71	Low	Abs	NoRef	Exp	Yes	No
5	1472576	137.872	203027722.7	203027722.7	4	GFP	1	18	PP	1.72	90	Low	Abs	NoRef	Exp	Yes	No
6	1472576	143.36	211108113.2	211108113.2	1	GFP	1	18	PP	1	180		Abs	Ref	Exp	Yes	No
7	1472576	134.148	197542981.5	197542981.5	3	GFP	1	18	PP	1.17	135	High	Abs	NoRef	Exp	Yes	No
8	1472576	136.275	200674644.6	200674644.6	2	GFP	1	18	PP	1.07	135	Low	Abs	NoRef	Exp	Yes	No
9	1472576	139.295	205122091.2	205122091.2	1	GFP	1	18	PP	1	180		Abs	Ref	Exp	Yes	No
10	1472576	136.685	201278857.4	201278857.4	4	GFP	1	18	PP	1.41	90	Low	Abs	NoRef	Exp	Yes	No
11	1472576	139.538	205479927.3	205479927.3	2	GFP	1	18	PP	1.07	135	Low	Abs	NoRef	Exp	Yes	No
12	1472576	141.776	208775732.2	208775732.2	4	GFP	1	18	PP	1.41	90	Low	Abs	NoRef	Exp	Yes	No
13	1472576	132.318	194848036.5	194848036.5	5	GFP	1	18	PP	1.99	90	High	Abs	NoRef	Exp	Yes	No
14	1472576	137.51	202494604.5	202494604.5	6	GFP	1	18	PP	1.72	71	Low	Abs	NoRef	Exp	Yes	No
15	1472576	129.324	190439564.5	190439564.5	7	GFP	1	18	PP	2.38	71	High	Abs	NoRef	Exp	Yes	No
16	1472576	134.267	197718464.3	197718464.3	9	GFP	1	18	PP	1.97	30		Abs	NoRef		Yes	No
17	1472576	136.145	200484516.4	200484516.4	4	GFP	1	18	PP	1.41	90	Low	Abs	NoRef	Exp	Yes	No
18	1472576	135.99	200255504.8	200255504.8	4	GFP	1	18	PP	1.41	90	Low	Abs	NoRef	Exp	Yes	No
19	1472576	129.934	191337327.6	191337327.6	7	GFP	1	18	PP	2.38	71	High	Abs	NoRef	Exp	Yes	No
20	1472576	135.353	199317986.8	199317986.8	9	GFP	1	18	PP	1.97	30		Abs	NoRef		Yes	No
21	1472576	138.683	204221067.4	204221067.4	8	GFP	1	18	PP	3.83	30		Abs	NoRef		Yes	No
22	1472576	140.054	206240523.6	206240523.6	9	GFP	1	18	PP	1.97	30		Abs	NoRef		Yes	No
23	1472576	140.298	206599704.1	206599704.1	9	GFP	1	18	PP	1.97	30		Abs	NoRef		Yes	No
24	1472576	142.379	209664591.5	209664591.5	6	GFP	1	18	PP	1.72	71	Low	Abs	NoRef	Exp	Yes	No
25	1472576	147.509	217218906.7	217218906.7	8	GFP	1	18	PP	3.83	30		Abs	NoRef		Yes	No
26	1472576	152.117	224003110.6	224003110.6	2	GFP	1	18	PP	1.07	135	Low	Abs	NoRef	Exp	Yes	No
27	1472576	143.205	210879802.4	210879802.4	5	GFP	1	18	PP	1.99	90	High	Abs	NoRef	Exp	Yes	No
28	1472576	146.107	215153860.6	215153860.6	9	GFP	1	18	PP	1.97	30		Abs	NoRef		Yes	No
29	1472576	155.432	228885932.9	228885932.9	8	GFP	1	18	PP	3.83	30		Abs	NoRef		Yes	No
30	1472576	148.649	218897674.3	218897674.3	2	GFP	1	18	PP	1.07	135	Low	Abs	NoRef	Exp	Yes	No
31	1472576	153.87	226585687.6	226585687.6	1	GFP	1	18	PP	1	180		Abs	Ref	Exp	Yes	No
32	1472576	150.215	221202591.6	221202591.6	7	GFP	1	18	PP	2.38	71	High	Abs	NoRef	Exp	Yes	No
33	1472576	156.178	229984514.2	229984514.2	5	GFP	1	18	PP	1.99	90	High	Abs	NoRef	Exp	Yes	No
34	1472576	149.502	220152726.5	220152726.5	3	GFP	1	18	PP	1.17	135	High	Abs	NoRef	Exp	Yes	No
35	1472576	154.118	226950538.5	226950538.5	5	GFP	1	18	PP	1.99	90	High	Abs	NoRef	Exp	Yes	No
36	1472576	162.558	239379503.2	239379503.2	6	GFP	1	18	PP	1.72	71	Low	Abs	NoRef	Exp	Yes	No
37	1472576	147.941	217854669.9	217854669.9	2	GFP	1	18	PP	1.07	135	Low	Abs	NoRef	Exp	Yes	No
38	1472576	150.722	221950257.2	221950257.2	2	GFP	1	18	PP	1.07	135	Low	Abs	NoRef	Exp	Yes	No
39	1472576	167.853	247175801.3	247175801.3	4	GFP	1	18	PP	1.41	90	Low	Abs	NoRef	Exp	Yes	No
40	1472576	167.93	247289530.6	247289530.6	6	GFP	1	18	PP	1.72	71	Low	Abs	NoRef	Exp	Yes	No
41	1472576	165.048	243046177.5	243046177.5	8	GFP	1	18	PP	3.83	30		Abs	NoRef		Yes	No
42	1472576	155.139	228454694.1	228454694.1	2	GFP	1	18	PP	1.07	135	Low	Abs	NoRef	Exp	Yes	No
43	1472576	156.412	230328237.9	230328237.9	7	GFP	1	18	PP	2.38	71	High	Abs	NoRef	Exp	Yes	No
44	1472576	167.355	246442611.2	246442611.2	9	GFP	1	18	PP	1.97	30		Abs	NoRef		Yes	No
45	1472576	148.121	218119905.6	218119905.6	3	GFP	1	18	PP	1.17	135	High	Abs	NoRef	Exp	Yes	No
46	1472576	162.287	238979627.6	238979627.6	9	GFP	1	18	PP	1.97	30		Abs	NoRef		Yes	No
47	1472576	158.942	234054751.8	234054751.8	9	GFP	1	18	PP	1.97	30		Abs	NoRef		Yes	No
48	1472576	164.157	241734116.1	241734116.1	8	GFP	1	18	PP	3.83	30		Abs	NoRef		Yes	No
49	1472576	157.194	231480690.4	231480690.4	4	GFP	1	18	PP	1.41	90	Low	Abs	NoRef	Exp	Yes	No
50	1472576	148.431	218575860.3	218575860.3	3	GFP	1	18	PP	1.17	135	High	Abs	NoRef	Exp	Yes	No
51	1472576	164.736	242585746.1	242585746.1	8	GFP	1	18	PP	3.83	30		Abs	NoRef		Yes	No
52	1472576	159.378	234695664.2	234695664.2	4	GFP	1	18	PP	1.41	90	Low	Abs	NoRef	Exp	Yes	No
53	1472576	148.589	218808314.2	218808314.2	2	GFP	1	18	PP	1.07	135	Low	Abs	NoRef	Exp	Yes	No
54	1472576	149.885	220717788	220717788	1	GFP	1	18	PP	1	180		Abs	Ref	Exp	Yes	No
55	1472576	152.069	223933565.6	223933565.6	3	GFP	1	18	PP	1.17	135	High	Abs	NoRef	Exp	Yes	No
56	1472576	148.105	218096547.6	218096547.6	3	GFP	1	18	PP	1.17	135	High	Abs	NoRef	Exp	Yes	No
57	1472576	147.113	216634678.6	216634678.6	3	GFP	1	18	PP	1.17	135	High	Abs	NoRef	Exp	Yes	No
58	1472576	153.093	225440574.5	225440574.5	9	GFP	1	18	PP	1.97	30		Abs	NoRef		Yes	No
59	1472576	149.37	219958384.2	219958384.2	6	GFP	1	18	PP	1.72	71	Low	Abs	NoRef	Exp	Yes	No
60	1472576	152.223	224159621.3	224159621.3	8	GFP	1	18	PP	3.83	30		Abs	NoRef		Yes	No
61	1472576	144.254	212424328.9	212424328.9	3	GFP	1	18	PP	1.17	135	High	Abs	NoRef	Exp	Yes	No
62	1472576	152.083	223953901.8	223953901.8	1	GFP	1	18	PP	1	180		Abs	Ref	Exp	Yes	No
63	1472576	143.268	210972582.3	210972582.3	7	GFP	1	18	PP	2.38	71	High	Abs	NoRef	Exp	Yes	No
64	1472576	144.342	212554798.6	212554798.6	3	GFP	1	18	PP	1.17	135	High	Abs	NoRef	Exp	Yes	No
65	1472576	146.928	216362204.7	216362204.7	6	GFP	1	18	PP	1.72	71	Low	Abs	NoRef	Exp	Yes	No
66	1472576	137.514	202500418.8	202500418.8	8	GFP	1	18	PP	3.83	30		Abs	NoRef		Yes	No
67	1472576	139.194	204973771.5	204973771.5	8	GFP	1	18	PP	3.83	30		Abs	NoRef		Yes	No
68	1472576	135.691	199815527.1	199815527.1	6	GFP	1	18	PP	1.72	71	Low	Abs	NoRef	Exp	Yes	No
69	1472576	133.811	197047385	197047385	4	GFP	1	18	PP	1.41	90	Low	Abs	NoRef	Exp	Yes	No
70	1472576	125.258	184452060.5	184452060.5	9	GFP	1	18	PP	1.97	30		Abs	NoRef		Yes	No
71	1472576	122.483	180365101	180365101	5	GFP	1	18	PP	1.99	90	High	Abs	NoRef	Exp	Yes	No
72	1472576	125.805	185257117.8	185257117.8	3	GFP	1	18	PP	1.17	135	High	Abs	NoRef	Exp	Yes	No
73	1472576	131.533	193692270	193692270	6	GFP	1	18	PP	1.72	71	Low	Abs	NoRef	Exp	Yes	No
74	1472576	140.52	206926006.5	206926006.5	8	GFP	1	18	PP	3.83	30		Abs	NoRef		Yes	No
75	1472576	134.493	198050515.2	198050515.2	7	GFP	1	18	PP	2.38	71	High	Abs	NoRef	Exp	Yes	No
76	1472576	142.731	210181883.5	210181883.5	7	GFP	1	18	PP	2.38	71	High	Abs	NoRef	Exp	Yes	No
77	1472576	143.01	210592798.3	210592798.3	1	GFP	1	18	PP	1	180		Abs	Ref	Exp	Yes	No
78	1472576	136.648	201224854.3	201224854.3	2	GFP	1	18	PP	1.07	135	Low	Abs	NoRef	Exp	Yes	No
79	1472576	144.78	213199511.8	213199511.8	5	GFP	1	18	PP	1.99	90	High	Abs	NoRef	Exp	Yes	No
80	1472576	138.888	204523426.4	204523426.4	1	GFP	1	18	PP	1	180		Abs	Ref	Exp	Yes	No
81	1472576	132.688	195393420	195393420	1	GFP	1	18	PP	1	180		Abs	Ref	Exp	Yes	No
82	1472576	128.371	189035752.5	189035752.5	4	GFP	1	18	PP	1.99	90	Low	Abs	NoRef	Exp	Yes	No
83	1472576	121.712	179230545.6	179230545.6	5	GFP	1	18	PP	1.99	90	High	Abs	NoRef	Exp	Yes	No
84	1472576	119.039	175294005.1	175294005.1	5	GFP	1	18	PP	1.99	90	High	Abs	NoRef	Exp	Yes	No
85	1472576	117.87	173572073.6	173572073.6	5	GFP	1	18	PP	1	90	High	Abs	NoRef	Exp	Yes	No
86	1472576	126.249	185911704.3	185911704.3	1	GFP	1	18	PP	1	180		Abs	Ref	Exp	Yes	No
87	1472576	125.166	184316261.6	184316261.6	7	GFP	1	18	PP	1.72	71	High	Abs	NoRef	Exp	Yes	No
88	1472576	132.693	195400935.7	195400935.7	2	GFP	1	18	PP	1.07	135	Low	Abs	NoRef	Exp	Yes	No
89	1472576	140.046	206228622.9	206228622.9	7	GFP	1	18	PP	2.38	71	High	Abs	NoRef	Exp	Yes	No
90	1472576	121.159	178415950.5	178415950.5	5	GFP	1	18	PP	1.99	90	High	Abs	NoRef	Exp	Yes	No
91	1472576	144.853	213307677.5	213307677.5	1	GFP	1	19	PP	1	180		Abs	Ref	Exp	Yes	No
92	1472576	123.078	181241897.7	181241897.7	6	GFP	1	19	PP	1.72	71	Low	Abs	NoRef	Exp	Yes	No
93	1472576	119.823	176448070.1	176448070.1	7	GFP	1	19	PP	2.38	71	High	Abs	NoRef	Exp	Yes	No
94	1472576	126.109	185705191.7	185705191.7	6	GFP	1	19	PP	1.41	71	Low	Abs	NoRef	Exp	Yes	No
95	1472576	121.213	178495782.2	178495782.2	4	GFP	1	19	PP	1.72	90	Low	Abs	NoRef	Exp	Yes	No
96	1472576	130.913	192778772.1	192778772.1	1	GFP	1	19	PP	1	180		Abs	Ref	Exp	Yes	No
97	1472576	123.713	182176300.8	182176300.8	3	GFP	1	19	PP	1.17	135	High	Abs	NoRef	Exp	Yes	No
98	1472576	127.826	188233953.9	188233953.9	2	GFP	1	19	PP	1.07	135	Low	Abs	NoRef	Exp	Yes	No
99	1472576	132.257	194759214.1	194759214.1	1	GFP	1	19	PP	1	180		Abs	Ref	Exp	Yes	No
100	1472576	121.922	179538758	179538758	4	GFP	1	19	PP	1.41	90	Low	Abs	NoRef	Exp	Yes	No
101	1472576	131.985	194357532	194357532	2	GFP	1	19	PP	1.07	135	Low	Abs	NoRef	Exp	Yes	No
102	1472576	126.019	185572225.1	185572225.1	4	GFP	1	19	PP	1.41	90	Low	Abs	NoRef	Exp	Yes	No
103	1472576	124.424	183223662.2	183223662.2	5	GFP	1	19	PP	1.99	90	High	Abs	NoRef	Exp	Yes	No
104	1472576	125.705	185110388.9	185110388.9	6	GFP	1	19	PP	1.72	71	Low	Abs	NoRef	Exp	Yes	No
105	1472576	121.263	178569137.4	178569137.4	7	GFP	1	19	PP	2.38	71	High	Abs	NoRef	Exp	Yes	No
106	1472576	123.223	181455401.2	181455401.2	9	GFP	1	19	PP	1.97	30		Abs	NoRef		Yes	No
107	1472576	130.576	192283133.1	192283133.1	4	GFP	1	19	PP	1.41	90	Low	Abs	NoRef	Exp	Yes	No
108	1472576	131.03	192951838.4	192951838.4	4	GFP	1	19	PP	1.41	90	Low	Abs	NoRef	Exp	Yes	No
109	1472576	121.144	178394164.1	178394164.1	7	GFP	1	19	PP	2.38	71	High	Abs	NoRef	Exp	Yes	No
110	1472576	126.041	185605526.9	185605526.9	9	GFP	1	19	PP	1.97	30		Abs	NoRef		Yes	No
111	1472576	124.419	183217123.2	183217123.2	8	GFP	1	19	PP	3.83	30		Abs	NoRef		Yes	No
112	1472576	127.62	187930759.7	187930759.7	9	GFP	1	19	PP	1.97	30		Abs	NoRef		Yes	No
113	1472576	126.276	185951705.8	185951705.8	9	GFP	1	19	PP	1.97	30		Abs	NoRef		Yes	No
114	1472576	130.834	192662738.5	192662738.5	6	GFP	1	19	PP	1.72	71	Low	Abs	NoRef	Exp	Yes	No
115	1472576	125.436	184713899.2	184713899.2	8	GFP	1	19	PP	3.83	30		Abs	NoRef		Yes	No
116	1472576	139.686	205698518.3	205698518.3	2	GFP	1	19	PP	1.07	135	Low	Abs	NoRef	Exp	Yes	No
117	1472576	124.398	183185029.8	183185029.8	5	GFP	1	19	PP	1.99	90	High	Abs	NoRef	Exp	Yes	No
118	1472576	125.284	184489531.9	184489531.9	9	GFP	1	19	PP	1.97	30		Abs	NoRef		Yes	No
119	1472576	125.021	184102637.5	184102637.5	8	GFP	1	19	PP	3.83	30		Abs	NoRef		Yes	No
120	1472576	133.27	196250406.9	196250406.9	2	GFP	1	19	PP	1.07	135	Low	Abs	NoRef	Exp	Yes	No
121	1472576	139.924	206048784.8	206048784.8	1	GFP	1	19	PP	1	180		Abs	Ref	Exp	Yes	No
122	1472576	130.959	192847075.5	192847075.5	7	GFP	1	19	PP	2.38	71	High	Abs	NoRef	Exp	Yes	No
123	1472576	127.342	187520076.3	187520076.3	5	GFP	1	19	PP	1.99	90	High	Abs	NoRef	Exp	Yes	No
124	1472576	134.643	198271912.1	198271912.1	3	GFP	1	19	PP	1.17	135	High	Abs	NoRef	Exp	Yes	No
125	1472576	128.276	188896417.7	188896417.7	5	GFP	1	19	PP	1.99	90	High	Abs	NoRef	Exp	Yes	No
126	1472576	126.752	186651300.7	186651300.7	6	GFP	1	19	PP	1.72	71	Low	Abs	NoRef	Exp	Yes	No
127	1472576	135.056	198880044.5	198880044.5	2	GFP	1	19	PP	1.07	135	Low	Abs	NoRef	Exp	Yes	No
128	1472576	142.284	209524362.9	209524362.9	2	GFP	1	19	PP	1.07	135	Low	Abs	NoRef	Exp	Yes	No
129	1472576	132.825	195594181.2	195594181.2	4	GFP	1	19	PP	1.41	90	Low	Abs	NoRef	Exp	Yes	No
130	1472576	130.532	192218009	192218009	6	GFP	1	19	PP	1.72	71	Low	Abs	NoRef	Exp	Yes	No
131	1472576	129.916	191311340.2	191311340.2	8	GFP	1	19	PP	3.83	30		Abs	NoRef		Yes	No
132	1472576	142.628	210030875	210030875	2	GFP	1	19	PP	1.07	135	Low	Abs	NoRef	Exp	Yes	No
133	1472576	126.065	185640124.3	185640124.3	7	GFP	1	19	PP	2.38	71	High	Abs	NoRef	Exp	Yes	No
134	1472576	131.041	192968530.3	192968530.3	9	GFP	1	19	PP	1.97	30		Abs	NoRef		Yes	No
135	1472576	141.973	209065393.7	209065393.7	3	GFP	1	19	PP	1.17	135	High	Abs	NoRef	Exp	Yes	No
136	1472576	132.451	195043873.3	195043873.3	9	GFP	1	19	PP	1.97	30		Abs	NoRef		Yes	No
137	1472576	138.377	203771319.6	203771319.6	9	GFP	1	19	PP	1.97	30		Abs	NoRef		Yes	No
138	1472576	127.896	188336175.6	188336175.6	8	GFP	1	19	PP	3.83	30		Abs	NoRef		Yes	No
139	1472576	133.572	196694821.6	196694821.6	4	GFP	1	19	PP	1.41	90	Low	Abs	NoRef	Exp	Yes	No
140	1472576	161.788	238244572.7	238244572.7	3	GFP	1	19	PP	1.17	135	High	Abs	NoRef	Exp	Yes	No
141	1472576	127.363	187551522.9	187551522.9	8	GFP	1	19	PP	3.83	30		Abs	NoRef		Yes	No
142	1472576	131.885	194211402.5	194211402.5	4	GFP	1	19	PP	1.41	90	Low	Abs	NoRef	Exp	Yes	No
143	1472576	136.183	200539425.6	200539425.6	2	GFP	1	19	PP	1.07	135	Low	Abs	NoRef	Exp	Yes	No
144	1472576	139.734	205769094	205769094	1	GFP	1	19	PP	1	180		Abs	Ref	Exp	Yes	No
145	1472576	133.825	197068064.7	197068064.7	3	GFP	1	19	PP	1.17	135	High	Abs	NoRef	Exp	Yes	No
146	1472576	134.904	198656070.5	198656070.5	3	GFP	1	19	PP	1.17	135	High	Abs	NoRef	Exp	Yes	No
147	1472576	135.336	199292642.3	199292642.3	3	GFP	1	19	PP	1.17	135	High	Abs	NoRef	Exp	Yes	No
148	1472576	133.47	196544955.2	196544955.2	9	GFP	1	19	PP	1.97	30		Abs	NoRef		Yes	No
149	1472576	130.837	192667020	192667020	6	GFP	1	19	PP	1.72	71	Low	Abs	NoRef	Exp	Yes	No
150	1472576	129.894	191279214.6	191279214.6	8	GFP	1	19	PP	3.83	30		Abs	NoRef		Yes	No
151	1472576	138.857	204477742.4	204477742.4	3	GFP	1	19	PP	1.17	135	High	Abs	NoRef	Exp	Yes	No
152	1472576	144.89	213360943.9	213360943.9	1	GFP	1	19	PP	1	180		Abs	Ref	Exp	Yes	No
153	1472576	128.125	188673160.8	188673160.8	7	GFP	1	19	PP	2.38	71	High	Abs	NoRef	Exp	Yes	No
154	1472576	145.738	214609584.4	214609584.4	3	GFP	1	19	PP	1.17	135	High	Abs	NoRef	Exp	Yes	No
155	1472576	137.713	202792719.9	202792719.9	6	GFP	1	19	PP	1.72	71	Low	Abs	NoRef	Exp	Yes	No
156	1472576	129.09	190095024.5	190095024.5	8	GFP	1	19	PP	3.83	30		Abs	NoRef		Yes	No
157	1472576	129.838	191196846.8	191196846.8	8	GFP	1	19	PP	3.83	30		Abs	NoRef		Yes	No
158	1472576	130.654	192398085.3	192398085.3	6	GFP	1	19	PP	1.72	71	Low	Abs	NoRef	Exp	Yes	No
159	1472576	129.877	191253078.3	191253078.3	4	GFP	1	19	PP	1.41	90	Low	Abs	NoRef	Exp	Yes	No
160	1472576	126.034	185595018	185595018	9	GFP	1	19	PP	1.97	30		Abs	NoRef		Yes	No
161	1472576	127.558	187839231.6	187839231.6	5	GFP	1	19	PP	1.99	90	High	Abs	NoRef	Exp	Yes	No
162	1472576	135.444	199451434.8	199451434.8	3	GFP	1	19	PP	1.17	135	High	Abs	NoRef	Exp	Yes	No
163	1472576	124.589	183467179.8	183467179.8	6	GFP	1	19	PP	1.72	71	Low	Abs	NoRef	Exp	Yes	No
164	1472576	119.598	176116999.5	176116999.5	8	GFP	1	19	PP	3.83	30		Abs	NoRef		Yes	No
165	1472576	122.91	180993972.1	180993972.1	7	GFP	1	19	PP	2.38	71	High	Abs	NoRef	Exp	Yes	No
166	1472576	123.939	182509473	182509473	7	GFP	1	19	PP	2.38	71	High	Abs	NoRef	Exp	Yes	No
167	1472576	133.002	195855312.9	195855312.9	1	GFP	1	19	PP	1	180		Abs	Ref	Exp	Yes	No
168	1472576	129.109	190123040.4	190123040.4	2	GFP	1	19	PP	1.07	135	Low	Abs	NoRef	Exp	Yes	No
169	1472576	120.486	177425286.8	177425286.8	5	GFP	1	19	PP	1.99	90	High	Abs	NoRef	Exp	Yes	No
170	1472576	123.721	182188277.7	182188277.7	1	GFP	1	19	PP	1	180		Abs	Ref	Exp	Yes	No
171	1472576	123.539	181920030.7	181920030.7	1	GFP	1	19	PP	1	180		Abs	Ref	Exp	Yes	No
172	1472576	127.026	187056011.3	187056011.3	4	GFP	1	19	PP	1.99	90	Low	Abs	NoRef	Exp	Yes	No
173	1472576	117.82	173498922.7	173498922.7	5	GFP	1	19	PP	1.99	90	High	Abs	NoRef	Exp	Yes	No
174	1472576	140.422	206782271.7	206782271.7	5	GFP	1	19	PP	1.99	90	High	Abs	NoRef	Exp	Yes	No
175	1472576	119.106	175392823.5	175392823.5	5	GFP	1	19	PP	1	90	High	Abs	NoRef	Exp	Yes	No
176	1472576	120.057	176792609.7	176792609.7	1	GFP	1	19	PP	1	180		Abs	Ref	Exp	Yes	No
177	1472576	115.257	169724915.9	169724915.9	7	GFP	1	19	PP	1.72	71	High	Abs	NoRef	Exp	Yes	No
178	1472576	121.778	179327865.6	179327865.6	2	GFP	1	19	PP	1.07	135	Low	Abs	NoRef	Exp	Yes	No
179	1472576	120.066	176806085.7	176806085.7	7	GFP	1	19	PP	2.38	71	High	Abs	NoRef	Exp	Yes	No
180	1472576	117.313	172752969.2	172752969.2	5	GFP	1	19	PP	1.99	90	High	Abs	NoRef	Exp	Yes	No
181	1472576	145.43	214156347.4	214156347.4	1	GFP	1	20	PP	1	180		Abs	Ref	Exp	Yes	No
182	1472576	134.263	197711769.2	197711769.2	6	GFP	1	20	PP	1.72	71	Low	Abs	NoRef	Exp	Yes	No
183	1472576	132.854	195637154.6	195637154.6	7	GFP	1	20	PP	2.38	71	High	Abs	NoRef	Exp	Yes	No
184	1472576	136.322	200744170.8	200744170.8	6	GFP	1	20	PP	1.41	71	Low	Abs	NoRef	Exp	Yes	No
185	1472576	134.583	198183712	198183712	4	GFP	1	20	PP	1.72	90	Low	Abs	NoRef	Exp	Yes	No
186	1472576	140.037	206214749	206214749	1	GFP	1	20	PP	1	180		Abs	Ref	Exp	Yes	No
187	1472576	134.036	197377970.6	197377970.6	3	GFP	1	20	PP	1.17	135	High	Abs	NoRef	Exp	Yes	No
188	1472576	135.93	200167214.2	200167214.2	2	GFP	1	20	PP	1.07	135	Low	Abs	NoRef	Exp	Yes	No
189	1472576	143.271	210977273.5	210977273.5	1	GFP	1	20	PP	1	180		Abs	Ref	Exp	Yes	No
190	1472576	140.515	206918963.1	206918963.1	4	GFP	1	20	PP	1.41	90	Low	Abs	NoRef	Exp	Yes	No
191	1472576	143.721	211640260.3	211640260.3	2	GFP	1	20	PP	1.07	135	Low	Abs	NoRef	Exp	Yes	No
192	1472576	141.967	209056902.8	209056902.8	4	GFP	1	20	PP	1.41	90	Low	Abs	NoRef	Exp	Yes	No
193	1472576	142.308	209559440.9	209559440.9	5	GFP	1	20	PP	1.99	90	High	Abs	NoRef	Exp	Yes	No
194	1472576	146.244	215354898.7	215354898.7	6	GFP	1	20	PP	1.72	71	Low	Abs	NoRef	Exp	Yes	No
195	1472576	147.105	216622670.7	216622670.7	7	GFP	1	20	PP	2.38	71	High	Abs	NoRef	Exp	Yes	No
196	1472576	147.726	217538018.2	217538018.2	9	GFP	1	20	PP	1.97	30		Abs	NoRef		Yes	No
197	1472576	147.777	217613093.6	217613093.6	4	GFP	1	20	PP	1.41	90	Low	Abs	NoRef	Exp	Yes	No
198	1472576	152.787	224990058	224990058	4	GFP	1	20	PP	1.41	90	Low	Abs	NoRef	Exp	Yes	No
199	1472576	149.778	220560109.5	220560109.5	7	GFP	1	20	PP	2.38	71	High	Abs	NoRef	Exp	Yes	No
200	1472576	156.939	231104845.1	231104845.1	9	GFP	1	20	PP	1.97	30		Abs	NoRef		Yes	No
201	1472576	163.203	240328716.1	240328716.1	8	GFP	1	20	PP	3.83	30		Abs	NoRef		Yes	No
202	1472576	171.249	252176540.9	252176540.9	9	GFP	1	20	PP	1.97	30		Abs	NoRef		Yes	No
203	1472576	187.855	276631261.3	276631261.3	9	GFP	1	20	PP	1.97	30		Abs	NoRef		Yes	No
204	1472576	202.696	298485704.7	298485704.7	6	GFP	1	20	PP	1.72	71	Low	Abs	NoRef	Exp	Yes	No
205	1472576	216.08	318193631.4	318193631.4	8	GFP	1	20	PP	3.83	30		Abs	NoRef		Yes	No
206	1472576	197.38	290657776.9	290657776.9	2	GFP	1	20	PP	1.07	135	Low	Abs	NoRef	Exp	Yes	No
207	1472576	187.956	276780052.6	276780052.6	5	GFP	1	20	PP	1.99	90	High	Abs	NoRef	Exp	Yes	No
208	1472576	189.045	278383835.4	278383835.4	9	GFP	1	20	PP	1.97	30		Abs	NoRef		Yes	No
209	1472576	193.833	285434229.5	285434229.5	8	GFP	1	20	PP	3.83	30		Abs	NoRef		Yes	No
210	1472576	186.85	275150609.5	275150609.5	2	GFP	1	20	PP	1.07	135	Low	Abs	NoRef	Exp	Yes	No
211	1472576	184.491	271677422.3	271677422.3	1	GFP	1	20	PP	1	180		Abs	Ref	Exp	Yes	No
212	1472576	183.202	269779313.1	269779313.1	7	GFP	1	20	PP	2.38	71	High	Abs	NoRef	Exp	Yes	No
213	1472576	200.014	294535586.8	294535586.8	5	GFP	1	20	PP	1.99	90	High	Abs	NoRef	Exp	Yes	No
214	1472576	186.762	275021675.7	275021675.7	3	GFP	1	20	PP	1.17	135	High	Abs	NoRef	Exp	Yes	No
215	1472576	211.077	310826396.3	310826396.3	5	GFP	1	20	PP	1.99	90	High	Abs	NoRef	Exp	Yes	No
216	1472576	244.018	359335272.7	359335272.7	6	GFP	1	20	PP	1.72	71	Low	Abs	NoRef	Exp	Yes	No
217	1472576	201.375	296540017.1	296540017.1	2	GFP	1	20	PP	1.07	135	Low	Abs	NoRef	Exp	Yes	No
218	1472576	193.997	285674595.6	285674595.6	2	GFP	1	20	PP	1.07	135	Low	Abs	NoRef	Exp	Yes	No
219	1472576	193.572	285049932.3	285049932.3	4	GFP	1	20	PP	1.41	90	Low	Abs	NoRef	Exp	Yes	No
220	1472576	185.595	273302642.3	273302642.3	6	GFP	1	20	PP	1.72	71	Low	Abs	NoRef	Exp	Yes	No
221	1472576	183.662	270456822	270456822	8	GFP	1	20	PP	3.83	30		Abs	NoRef		Yes	No
222	1472576	167.573	246763855.4	246763855.4	2	GFP	1	20	PP	1.07	135	Low	Abs	NoRef	Exp	Yes	No
223	1472576	164.813	242698933.1	242698933.1	7	GFP	1	20	PP	2.38	71	High	Abs	NoRef	Exp	Yes	No
224	1472576	164.199	241794960	241794960	9	GFP	1	20	PP	1.97	30		Abs	NoRef		Yes	No
225	1472576	171.56	252634557.8	252634557.8	3	GFP	1	20	PP	1.17	135	High	Abs	NoRef	Exp	Yes	No
226	1472576	168.553	248207703.5	248207703.5	9	GFP	1	20	PP	1.97	30		Abs	NoRef		Yes	No
227	1472576	165.485	243689961.2	243689961.2	9	GFP	1	20	PP	1.97	30		Abs	NoRef		Yes	No
228	1472576	158.026	232705382.8	232705382.8	8	GFP	1	20	PP	3.83	30		Abs	NoRef		Yes	No
229	1472576	151.928	223725878.6	223725878.6	4	GFP	1	20	PP	1.41	90	Low	Abs	NoRef	Exp	Yes	No
230	1472576	157.07	231296783.4	231296783.4	3	GFP	1	20	PP	1.17	135	High	Abs	NoRef	Exp	Yes	No
231	1472576	155.363	228784320.7	228784320.7	8	GFP	1	20	PP	3.83	30		Abs	NoRef		Yes	No
232	1472576	151.788	223518713.4	223518713.4	4	GFP	1	20	PP	1.41	90	Low	Abs	NoRef	Exp	Yes	No
233	1472576	144.349	212564514.7	212564514.7	2	GFP	1	20	PP	1.07	135	Low	Abs	NoRef	Exp	Yes	No
234	1472576	153.641	226247468.4	226247468.4	1	GFP	1	20	PP	1	180		Abs	Ref	Exp	Yes	No
235	1472576	152.512	224585472.5	224585472.5	3	GFP	1	20	PP	1.17	135	High	Abs	NoRef	Exp	Yes	No
236	1472576	157.841	232433022.1	232433022.1	3	GFP	1	20	PP	1.17	135	High	Abs	NoRef	Exp	Yes	No
237	1472576	161.106	237240942.6	237240942.6	3	GFP	1	20	PP	1.17	135	High	Abs	NoRef	Exp	Yes	No
238	1472576	165.779	244122483.8	244122483.8	9	GFP	1	20	PP	1.97	30		Abs	NoRef		Yes	No
239	1472576	160.116	235783014.7	235783014.7	6	GFP	1	20	PP	1.72	71	Low	Abs	NoRef	Exp	Yes	No
240	1472576	151.757	223473147	223473147	8	GFP	1	20	PP	3.83	30		Abs	NoRef		Yes	No
241	1472576	162.966	239980470.1	239980470.1	3	GFP	1	20	PP	1.17	135	High	Abs	NoRef	Exp	Yes	No
242	1472576	186.938	275280055.6	275280055.6	1	GFP	1	20	PP	1	180		Abs	Ref	Exp	Yes	No
243	1472576	194.349	286193505.8	286193505.8	7	GFP	1	20	PP	2.38	71	High	Abs	NoRef	Exp	Yes	No
244	1472576	170.613	251240657.3	251240657.3	3	GFP	1	20	PP	1.17	135	High	Abs	NoRef	Exp	Yes	No
245	1472576	180.009	265077650	265077650	6	GFP	1	20	PP	1.72	71	Low	Abs	NoRef	Exp	Yes	No
246	1472576	195.067	287250577.8	287250577.8	8	GFP	1	20	PP	3.83	30		Abs	NoRef		Yes	No
247	1472576	171.93	253180366.8	253180366.8	8	GFP	1	20	PP	3.83	30		Abs	NoRef		Yes	No
248	1472576	166.018	244474852.4	244474852.4	6	GFP	1	20	PP	1.72	71	Low	Abs	NoRef	Exp	Yes	No
249	1472576	156.356	230245384.9	230245384.9	4	GFP	1	20	PP	1.41	90	Low	Abs	NoRef	Exp	Yes	No
250	1472576	164.415	242113716.3	242113716.3	9	GFP	1	20	PP	1.97	30		Abs	NoRef		Yes	No
251	1472576	226.33	333288318.5	333288318.5	5	GFP	1	20	PP	1.99	90	High	Abs	NoRef	Exp	Yes	No
252	1472576	192.624	283653345.7	283653345.7	3	GFP	1	20	PP	1.17	135	High	Abs	NoRef	Exp	Yes	No
253	1472576	161.277	237492392.8	237492392.8	6	GFP	1	20	PP	1.72	71	Low	Abs	NoRef	Exp	Yes	No
254	1472576	141.123	207814077	207814077	8	GFP	1	20	PP	3.83	30		Abs	NoRef		Yes	No
255	1472576	150.472	221581399.4	221581399.4	7	GFP	1	20	PP	2.38	71	High	Abs	NoRef	Exp	Yes	No
256	1472576	304.667	448645533.5	448645533.5	7	GFP	1	20	PP	2.38	71	High	Abs	NoRef	Exp	Yes	No
257	1472576	227.235	334620576.1	334620576.1	1	GFP	1	20	PP	1	180		Abs	Ref	Exp	Yes	No
258	1472576	188.094	276982164.2	276982164.2	2	GFP	1	20	PP	1.07	135	Low	Abs	NoRef	Exp	Yes	No
259	1472576	158.86	233933097.2	233933097.2	5	GFP	1	20	PP	1.99	90	High	Abs	NoRef	Exp	Yes	No
260	1472576	155.244	228608482.7	228608482.7	1	GFP	1	20	PP	1	180		Abs	Ref	Exp	Yes	No
261	1472576	150.026	220925357.3	220925357.3	1	GFP	1	20	PP	1	180		Abs	Ref	Exp	Yes	No
262	1472576	145.012	213541235.4	213541235.4	4	GFP	1	20	PP	1.99	90	Low	Abs	NoRef	Exp	Yes	No
263	1472576	142.298	209544629.9	209544629.9	5	GFP	1	20	PP	1.99	90	High	Abs	NoRef	Exp	Yes	No
264	1472576	135.006	198806913.2	198806913.2	5	GFP	1	20	PP	1.99	90	High	Abs	NoRef	Exp	Yes	No
265	1472576	138.117	203388365.4	203388365.4	5	GFP	1	20	PP	1	90	High	Abs	NoRef	Exp	Yes	No
266	1472576	133.821	197061120.8	197061120.8	1	GFP	1	20	PP	1	180		Abs	Ref	Exp	Yes	No
267	1472576	125.385	184638814.3	184638814.3	7	GFP	1	20	PP	1.72	71	High	Abs	NoRef	Exp	Yes	No
268	1472576	125.288	184496478.3	184496478.3	2	GFP	1	20	PP	1.07	135	Low	Abs	NoRef	Exp	Yes	No
269	1472576	119.734	176317237	176317237	7	GFP	1	20	PP	2.38	71	High	Abs	NoRef	Exp	Yes	No
270	1472576	116.917	172169142	172169142	5	GFP	1	20	PP	1.99	90	High	Abs	NoRef	Exp	Yes	No
271	1472576	157.188	231471722.9	231471722.9	1	GFP	1	21	PP	1	180		Abs	Ref	Exp	Yes	No
272	1472576	141.21	207942850.8	207942850.8	6	GFP	1	21	PP	1.72	71	Low	Abs	NoRef	Exp	Yes	No
273	1472576	134.465	198009905.4	198009905.4	7	GFP	1	21	PP	2.38	71	High	Abs	NoRef	Exp	Yes	No
274	1472576	142.493	209831423.2	209831423.2	6	GFP	1	21	PP	1.41	71	Low	Abs	NoRef	Exp	Yes	No
275	1472576	143.229	210915172.3	210915172.3	4	GFP	1	21	PP	1.72	90	Low	Abs	NoRef	Exp	Yes	No
276	1472576	147.343	216974457.9	216974457.9	1	GFP	1	21	PP	1	180		Abs	Ref	Exp	Yes	No
277	1472576	149.075	219524594.2	219524594.2	3	GFP	1	21	PP	1.17	135	High	Abs	NoRef	Exp	Yes	No
278	1472576	145.352	214041799.4	214041799.4	2	GFP	1	21	PP	1.07	135	Low	Abs	NoRef	Exp	Yes	No
279	1472576	153.695	226326973.7	226326973.7	1	GFP	1	21	PP	1	180		Abs	Ref	Exp	Yes	No
280	1472576	152.302	224276807.8	224276807.8	4	GFP	1	21	PP	1.41	90	Low	Abs	NoRef	Exp	Yes	No
281	1472576	154.402	227368620.1	227368620.1	2	GFP	1	21	PP	1.07	135	Low	Abs	NoRef	Exp	Yes	No
282	1472576	155.299	228689889	228689889	4	GFP	1	21	PP	1.41	90	Low	Abs	NoRef	Exp	Yes	No
283	1472576	154.227	227111589.4	227111589.4	5	GFP	1	21	PP	1.99	90	High	Abs	NoRef	Exp	Yes	No
284	1472576	168.445	248047742.8	248047742.8	6	GFP	1	21	PP	1.72	71	Low	Abs	NoRef	Exp	Yes	No
285	1472576	158.411	233272259.1	233272259.1	7	GFP	1	21	PP	2.38	71	High	Abs	NoRef	Exp	Yes	No
286	1472576	169.802	250046780.2	250046780.2	9	GFP	1	21	PP	1.97	30		Abs	NoRef		Yes	No
287	1472576	159.263	234527598.8	234527598.8	4	GFP	1	21	PP	1.41	90	Low	Abs	NoRef	Exp	Yes	No
288	1472576	169.171	249116744.6	249116744.6	4	GFP	1	21	PP	1.41	90	Low	Abs	NoRef	Exp	Yes	No
289	1472576	167.935	247296640.7	247296640.7	7	GFP	1	21	PP	2.38	71	High	Abs	NoRef	Exp	Yes	No
290	1472576	167.206	246223844	246223844	9	GFP	1	21	PP	1.97	30		Abs	NoRef		Yes	No
291	1472576	172.801	254462993.2	254462993.2	8	GFP	1	21	PP	3.83	30		Abs	NoRef		Yes	No
292	1472576	162.776	239700555.8	239700555.8	9	GFP	1	21	PP	1.97	30		Abs	NoRef		Yes	No
293	1472576	181.797	267710232.7	267710232.7	9	GFP	1	21	PP	1.97	30		Abs	NoRef		Yes	No
294	1472576	197.723	291162129.4	291162129.4	6	GFP	1	21	PP	1.72	71	Low	Abs	NoRef	Exp	Yes	No
295	1472576	174.887	257534503.3	257534503.3	8	GFP	1	21	PP	3.83	30		Abs	NoRef		Yes	No
296	1472576	173.968	256181725.8	256181725.8	2	GFP	1	21	PP	1.07	135	Low	Abs	NoRef	Exp	Yes	No
297	1472576	171.924	253171788.3	253171788.3	5	GFP	1	21	PP	1.99	90	High	Abs	NoRef	Exp	Yes	No
298	1472576	173.056	254838748.2	254838748.2	9	GFP	1	21	PP	1.97	30		Abs	NoRef		Yes	No
299	1472576	177.59	261515057.6	261515057.6	8	GFP	1	21	PP	3.83	30		Abs	NoRef		Yes	No
300	1472576	171.091	251945175.3	251945175.3	2	GFP	1	21	PP	1.07	135	Low	Abs	NoRef	Exp	Yes	No
301	1472576	174.485	256943136.2	256943136.2	1	GFP	1	21	PP	1	180		Abs	Ref	Exp	Yes	No
302	1472576	172.286	253704809.9	253704809.9	7	GFP	1	21	PP	2.38	71	High	Abs	NoRef	Exp	Yes	No
303	1472576	173.391	255331165.4	255331165.4	5	GFP	1	21	PP	1.99	90	High	Abs	NoRef	Exp	Yes	No
304	1472576	162.218	238877903.3	238877903.3	3	GFP	1	21	PP	1.17	135	High	Abs	NoRef	Exp	Yes	No
305	1472576	180.729	266137548.8	266137548.8	5	GFP	1	21	PP	1.99	90	High	Abs	NoRef	Exp	Yes	No
306	1472576	191.196	281549945.6	281549945.6	6	GFP	1	21	PP	1.72	71	Low	Abs	NoRef	Exp	Yes	No
307	1472576	163.16	240265245.5	240265245.5	2	GFP	1	21	PP	1.07	135	Low	Abs	NoRef	Exp	Yes	No
308	1472576	164.364	242038904.5	242038904.5	2	GFP	1	21	PP	1.07	135	Low	Abs	NoRef	Exp	Yes	No
309	1472576	179.016	263615065.4	263615065.4	4	GFP	1	21	PP	1.41	90	Low	Abs	NoRef	Exp	Yes	No
310	1472576	184.824	272166701.4	272166701.4	6	GFP	1	21	PP	1.72	71	Low	Abs	NoRef	Exp	Yes	No
311	1472576	186.632	274829403.2	274829403.2	8	GFP	1	21	PP	3.83	30		Abs	NoRef		Yes	No
312	1472576	171.167	252056813.1	252056813.1	2	GFP	1	21	PP	1.07	135	Low	Abs	NoRef	Exp	Yes	No
313	1472576	181.222	266863170	266863170	7	GFP	1	21	PP	2.38	71	High	Abs	NoRef	Exp	Yes	No
314	1472576	188.564	277675292.8	277675292.8	9	GFP	1	21	PP	1.97	30		Abs	NoRef		Yes	No
315	1472576	172.352	253800871.1	253800871.1	3	GFP	1	21	PP	1.17	135	High	Abs	NoRef	Exp	Yes	No
316	1472576	190.577	280638762.3	280638762.3	9	GFP	1	21	PP	1.97	30		Abs	NoRef		Yes	No
317	1472576	180.608	265958949.7	265958949.7	9	GFP	1	21	PP	1.97	30		Abs	NoRef		Yes	No
318	1472576	182.56	268833002.2	268833002.2	8	GFP	1	21	PP	3.83	30		Abs	NoRef		Yes	No
319	1472576	170.781	251488236.3	251488236.3	4	GFP	1	21	PP	1.41	90	Low	Abs	NoRef	Exp	Yes	No
320	1472576	163.425	240655394.3	240655394.3	3	GFP	1	21	PP	1.17	135	High	Abs	NoRef	Exp	Yes	No
321	1472576	182.53	268789814.9	268789814.9	8	GFP	1	21	PP	3.83	30		Abs	NoRef		Yes	No
322	1472576	186.671	274887769.8	274887769.8	4	GFP	1	21	PP	1.41	90	Low	Abs	NoRef	Exp	Yes	No
323	1472576	165.552	243787932.5	243787932.5	2	GFP	1	21	PP	1.07	135	Low	Abs	NoRef	Exp	Yes	No
324	1472576	163.573	240873493.4	240873493.4	1	GFP	1	21	PP	1	180		Abs	Ref	Exp	Yes	No
325	1472576	188.354	277366131.8	277366131.8	3	GFP	1	21	PP	1.17	135	High	Abs	NoRef	Exp	Yes	No
326	1472576	168.785	248548279.2	248548279.2	3	GFP	1	21	PP	1.17	135	High	Abs	NoRef	Exp	Yes	No
327	1472576	162.108	238715645.4	238715645.4	3	GFP	1	21	PP	1.17	135	High	Abs	NoRef	Exp	Yes	No
328	1472576	169.329	249349122.3	249349122.3	9	GFP	1	21	PP	1.97	30		Abs	NoRef		Yes	No
329	1472576	162.527	239333540.2	239333540.2	6	GFP	1	21	PP	1.72	71	Low	Abs	NoRef	Exp	Yes	No
330	1472576	163.582	240886563	240886563	8	GFP	1	21	PP	3.83	30		Abs	NoRef		Yes	No
331	1472576	157.459	231870416.3	231870416.3	3	GFP	1	21	PP	1.17	135	High	Abs	NoRef	Exp	Yes	No
332	1472576	164.033	241551430	241551430	1	GFP	1	21	PP	1	180		Abs	Ref	Exp	Yes	No
333	1472576	155.97	229677070.2	229677070.2	7	GFP	1	21	PP	2.38	71	High	Abs	NoRef	Exp	Yes	No
334	1472576	154.408	227377734.3	227377734.3	3	GFP	1	21	PP	1.17	135	High	Abs	NoRef	Exp	Yes	No
335	1472576	151.081	222478253.5	222478253.5	6	GFP	1	21	PP	1.72	71	Low	Abs	NoRef	Exp	Yes	No
336	1472576	161.964	238504690.3	238504690.3	8	GFP	1	21	PP	3.83	30		Abs	NoRef		Yes	No
337	1472576	143.7	211609400.5	211609400.5	8	GFP	1	21	PP	3.83	30		Abs	NoRef		Yes	No
338	1472576	146.469	215687063.9	215687063.9	6	GFP	1	21	PP	1.72	71	Low	Abs	NoRef	Exp	Yes	No
339	1472576	145.34	214024110.9	214024110.9	4	GFP	1	21	PP	1.41	90	Low	Abs	NoRef	Exp	Yes	No
340	1472576	140.969	207587456.8	207587456.8	9	GFP	1	21	PP	1.97	30		Abs	NoRef		Yes	No
341	1472576	138.961	204630224	204630224	5	GFP	1	21	PP	1.99	90	High	Abs	NoRef	Exp	Yes	No
342	1472576	149.553	220228092.3	220228092.3	3	GFP	1	21	PP	1.17	135	High	Abs	NoRef	Exp	Yes	No
343	1472576	139.36	205217495.8	205217495.8	6	GFP	1	21	PP	1.72	71	Low	Abs	NoRef	Exp	Yes	No
344	1472576	138.201	203512059	203512059	8	GFP	1	21	PP	3.83	30		Abs	NoRef		Yes	No
345	1472576	139.542	205486787.3	205486787.3	7	GFP	1	21	PP	2.38	71	High	Abs	NoRef	Exp	Yes	No
346	1472576	137.334	202235013.2	202235013.2	7	GFP	1	21	PP	2.38	71	High	Abs	NoRef	Exp	Yes	No
347	1472576	148.316	218406434.7	218406434.7	1	GFP	1	21	PP	1	180		Abs	Ref	Exp	Yes	No
348	1472576	141.09	207765340.4	207765340.4	2	GFP	1	21	PP	1.07	135	Low	Abs	NoRef	Exp	Yes	No
349	1472576	138.267	203609401.3	203609401.3	5	GFP	1	21	PP	1.99	90	High	Abs	NoRef	Exp	Yes	No
350	1472576	143.211	210889376.7	210889376.7	1	GFP	1	21	PP	1	180		Abs	Ref	Exp	Yes	No
351	1472576	146.395	215577976.5	215577976.5	1	GFP	1	21	PP	1	180		Abs	Ref	Exp	Yes	No
352	1472576	146.122	215175548.6	215175548.6	4	GFP	1	21	PP	1.99	90	Low	Abs	NoRef	Exp	Yes	No
353	1472576	139.871	205970765.4	205970765.4	5	GFP	1	21	PP	1.99	90	High	Abs	NoRef	Exp	Yes	No
354	1472576	140.216	206478048	206478048	5	GFP	1	21	PP	1.99	90	High	Abs	NoRef	Exp	Yes	No
355	1472576	141.171	207884333.5	207884333.5	5	GFP	1	21	PP	1	90	High	Abs	NoRef	Exp	Yes	No
356	1472576	147.583	217327030.5	217327030.5	1	GFP	1	21	PP	1	180		Abs	Ref	Exp	Yes	No
357	1472576	154.984	228225189.1	228225189.1	7	GFP	1	21	PP	1.72	71	High	Abs	NoRef	Exp	Yes	No
358	1472576	153.455	225974458.6	225974458.6	2	GFP	1	21	PP	1.07	135	Low	Abs	NoRef	Exp	Yes	No
359	1472576	148.725	219009197.3	219009197.3	7	GFP	1	21	PP	2.38	71	High	Abs	NoRef	Exp	Yes	No
360	1472576	141.392	208211183.3	208211183.3	5	GFP	1	21	PP	1.99	90	High	Abs	NoRef	Exp	Yes	No
361	1472576	136.576	201118493.4	201118493.4	1	GFP	1	22	PP	1	180		Abs	Ref	Exp	Yes	No
362	1472576	120.723	177773082.5	177773082.5	6	GFP	1	22	PP	1.72	71	Low	Abs	NoRef	Exp	Yes	No
363	1472576	116.483	171530475.3	171530475.3	7	GFP	1	22	PP	2.38	71	High	Abs	NoRef	Exp	Yes	No
364	1472576	118.915	175112045.1	175112045.1	6	GFP	1	22	PP	1.41	71	Low	Abs	NoRef	Exp	Yes	No
365	1472576	115.254	169720049.9	169720049.9	4	GFP	1	22	PP	1.72	90	Low	Abs	NoRef	Exp	Yes	No
366	1472576	116.538	171611754.3	171611754.3	1	GFP	1	22	PP	1	180		Abs	Ref	Exp	Yes	No
367	1472576	115.542	170144450.9	170144450.9	3	GFP	1	22	PP	1.17	135	High	Abs	NoRef	Exp	Yes	No
368	1472576	118.294	174197247.7	174197247.7	2	GFP	1	22	PP	1.07	135	Low	Abs	NoRef	Exp	Yes	No
369	1472576	125.771	185206952.9	185206952.9	1	GFP	1	22	PP	1	180		Abs	Ref	Exp	Yes	No
370	1472576	126.499	186279364.4	186279364.4	4	GFP	1	22	PP	1.41	90	Low	Abs	NoRef	Exp	Yes	No
371	1472576	134.175	197582150.9	197582150.9	2	GFP	1	22	PP	1.07	135	Low	Abs	NoRef	Exp	Yes	No
372	1472576	130.884	192736086.5	192736086.5	4	GFP	1	22	PP	1.41	90	Low	Abs	NoRef	Exp	Yes	No
373	1472576	129.904	191293089.5	191293089.5	5	GFP	1	22	PP	1.99	90	High	Abs	NoRef	Exp	Yes	No
374	1472576	131.559	193729990.1	193729990.1	6	GFP	1	22	PP	1.72	71	Low	Abs	NoRef	Exp	Yes	No
375	1472576	134.961	198740929.1	198740929.1	7	GFP	1	22	PP	2.38	71	High	Abs	NoRef	Exp	Yes	No
376	1472576	135.855	200057252.8	200057252.8	9	GFP	1	22	PP	1.97	30		Abs	NoRef		Yes	No
377	1472576	136.926	201633278.7	201633278.7	4	GFP	1	22	PP	1.41	90	Low	Abs	NoRef	Exp	Yes	No
378	1472576	135.961	200212635.1	200212635.1	4	GFP	1	22	PP	1.41	90	Low	Abs	NoRef	Exp	Yes	No
379	1472576	134.075	197435856.9	197435856.9	7	GFP	1	22	PP	2.38	71	High	Abs	NoRef	Exp	Yes	No
380	1472576	133.62	196765472	196765472	9	GFP	1	22	PP	1.97	30		Abs	NoRef		Yes	No
381	1472576	200.198	294807005.9	294807005.9	8	GFP	1	22	PP	3.83	30		Abs	NoRef		Yes	No
382	1472576	138.685	204223872.7	204223872.7	9	GFP	1	22	PP	1.97	30		Abs	NoRef		Yes	No
383	1472576	134.691	198342925.8	198342925.8	9	GFP	1	22	PP	1.97	30		Abs	NoRef		Yes	No
384	1472576	137.284	202161623	202161623	6	GFP	1	22	PP	1.72	71	Low	Abs	NoRef	Exp	Yes	No
385	1472576	138.555	204032828.1	204032828.1	8	GFP	1	22	PP	3.83	30		Abs	NoRef		Yes	No
386	1472576	146.986	216447431.9	216447431.9	2	GFP	1	22	PP	1.07	135	Low	Abs	NoRef	Exp	Yes	No
387	1472576	136.285	200690693.6	200690693.6	5	GFP	1	22	PP	1.99	90	High	Abs	NoRef	Exp	Yes	No
388	1472576	140.293	206592048.9	206592048.9	9	GFP	1	22	PP	1.97	30		Abs	NoRef		Yes	No
389	1472576	136.447	200927874	200927874	8	GFP	1	22	PP	3.83	30		Abs	NoRef		Yes	No
390	1472576	139.067	204787263.2	204787263.2	2	GFP	1	22	PP	1.07	135	Low	Abs	NoRef	Exp	Yes	No
391	1472576	142.699	210135412.8	210135412.8	1	GFP	1	22	PP	1	180		Abs	Ref	Exp	Yes	No
392	1472576	131.921	194263465.8	194263465.8	7	GFP	1	22	PP	2.38	71	High	Abs	NoRef	Exp	Yes	No
393	1472576	132.322	194854893.8	194854893.8	5	GFP	1	22	PP	1.99	90	High	Abs	NoRef	Exp	Yes	No
394	1472576	135.871	200080273.9	200080273.9	3	GFP	1	22	PP	1.17	135	High	Abs	NoRef	Exp	Yes	No
395	1472576	140.173	206415724.7	206415724.7	5	GFP	1	22	PP	1.99	90	High	Abs	NoRef	Exp	Yes	No
396	1472576	145.196	213811678.9	213811678.9	6	GFP	1	22	PP	1.72	71	Low	Abs	NoRef	Exp	Yes	No
397	1472576	137.619	202654010.1	202654010.1	2	GFP	1	22	PP	1.07	135	Low	Abs	NoRef	Exp	Yes	No
398	1472576	138.44	203862809.3	203862809.3	2	GFP	1	22	PP	1.07	135	Low	Abs	NoRef	Exp	Yes	No
399	1472576	142.95	210504608.5	210504608.5	4	GFP	1	22	PP	1.41	90	Low	Abs	NoRef	Exp	Yes	No
400	1472576	142.675	210100209	210100209	6	GFP	1	22	PP	1.72	71	Low	Abs	NoRef	Exp	Yes	No
401	1472576	146.05	215069331.6	215069331.6	8	GFP	1	22	PP	3.83	30		Abs	NoRef		Yes	No
402	1472576	147.508	217217185.9	217217185.9	2	GFP	1	22	PP	1.07	135	Low	Abs	NoRef	Exp	Yes	No
403	1472576	148.394	218521097.9	218521097.9	7	GFP	1	22	PP	2.38	71	High	Abs	NoRef	Exp	Yes	No
404	1472576	145.854	214781293.7	214781293.7	9	GFP	1	22	PP	1.97	30		Abs	NoRef		Yes	No
405	1472576	141.558	208455555.1	208455555.1	3	GFP	1	22	PP	1.17	135	High	Abs	NoRef	Exp	Yes	No
406	1472576	141.331	208121073.4	208121073.4	9	GFP	1	22	PP	1.97	30		Abs	NoRef		Yes	No
407	1472576	138.618	204125350.2	204125350.2	9	GFP	1	22	PP	1.97	30		Abs	NoRef		Yes	No
408	1472576	140.305	206609070.5	206609070.5	8	GFP	1	22	PP	3.83	30		Abs	NoRef		Yes	No
409	1472576	136.082	200390853.3	200390853.3	4	GFP	1	22	PP	1.41	90	Low	Abs	NoRef	Exp	Yes	No
410	1472576	139.789	205850267.3	205850267.3	3	GFP	1	22	PP	1.17	135	High	Abs	NoRef	Exp	Yes	No
411	1472576	134.627	198248756.5	198248756.5	8	GFP	1	22	PP	3.83	30		Abs	NoRef		Yes	No
412	1472576	132.123	194560939	194560939	4	GFP	1	22	PP	1.41	90	Low	Abs	NoRef	Exp	Yes	No
413	1472576	132.605	195270477.8	195270477.8	2	GFP	1	22	PP	1.07	135	Low	Abs	NoRef	Exp	Yes	No
414	1472576	129.986	191414113.6	191414113.6	1	GFP	1	22	PP	1	180		Abs	Ref	Exp	Yes	No
415	1472576	128.231	188830533.4	188830533.4	3	GFP	1	22	PP	1.17	135	High	Abs	NoRef	Exp	Yes	No
416	1472576	127.242	187374226.8	187374226.8	3	GFP	1	22	PP	1.17	135	High	Abs	NoRef	Exp	Yes	No
417	1472576	133.414	196462311.4	196462311.4	3	GFP	1	22	PP	1.17	135	High	Abs	NoRef	Exp	Yes	No
418	1472576	122.901	180981346.1	180981346.1	9	GFP	1	22	PP	1.97	30		Abs	NoRef		Yes	No
419	1472576	122.775	180795601.5	180795601.5	6	GFP	1	22	PP	1.72	71	Low	Abs	NoRef	Exp	Yes	No
420	1472576	121.121	178360097.4	178360097.4	8	GFP	1	22	PP	3.83	30		Abs	NoRef		Yes	No
421	1472576	129.088	190091929.6	190091929.6	3	GFP	1	22	PP	1.17	135	High	Abs	NoRef	Exp	Yes	No
422	1472576	132.547	195185960.4	195185960.4	1	GFP	1	22	PP	1	180		Abs	Ref	Exp	Yes	No
423	1472576	126.107	185701501.1	185701501.1	7	GFP	1	22	PP	2.38	71	High	Abs	NoRef	Exp	Yes	No
424	1472576	126.757	186658699.7	186658699.7	3	GFP	1	22	PP	1.17	135	High	Abs	NoRef	Exp	Yes	No
425	1472576	120.188	176985597.7	176985597.7	6	GFP	1	22	PP	1.72	71	Low	Abs	NoRef	Exp	Yes	No
426	1472576	117.88	173587363.2	173587363.2	8	GFP	1	22	PP	3.83	30		Abs	NoRef		Yes	No
427	1472576	115.249	169712625.4	169712625.4	8	GFP	1	22	PP	3.83	30		Abs	NoRef		Yes	No
428	1472576	117.483	173002507.5	173002507.5	6	GFP	1	22	PP	1.72	71	Low	Abs	NoRef	Exp	Yes	No
429	1472576	115.577	170195368	170195368	4	GFP	1	22	PP	1.41	90	Low	Abs	NoRef	Exp	Yes	No
430	1472576	111.29	163883553.2	163883553.2	9	GFP	1	22	PP	1.97	30		Abs	NoRef		Yes	No
431	1472576	109.94	161895112.3	161895112.3	5	GFP	1	22	PP	1.99	90	High	Abs	NoRef	Exp	Yes	No
432	1472576	113.104	166553620.1	166553620.1	3	GFP	1	22	PP	1.17	135	High	Abs	NoRef	Exp	Yes	No
433	1472576	125.435	184712975.8	184712975.8	6	GFP	1	22	PP	1.72	71	Low	Abs	NoRef	Exp	Yes	No
434	1472576	132.089	194510769.5	194510769.5	8	GFP	1	22	PP	3.83	30		Abs	NoRef		Yes	No
435	1472576	105.743	155714136.9	155714136.9	7	GFP	1	22	PP	2.38	71	High	Abs	NoRef	Exp	Yes	No
436	1472576	103.929	153043788.9	153043788.9	7	GFP	1	22	PP	2.38	71	High	Abs	NoRef	Exp	Yes	No
437	1472576	107.982	159011332.1	159011332.1	1	GFP	1	22	PP	1	180		Abs	Ref	Exp	Yes	No
438	1472576	105.007	154630881.6	154630881.6	2	GFP	1	22	PP	1.07	135	Low	Abs	NoRef	Exp	Yes	No
439	1472576	105.16	154855454	154855454	5	GFP	1	22	PP	1.99	90	High	Abs	NoRef	Exp	Yes	No
440	1472576	104.085	153272685.5	153272685.5	1	GFP	1	22	PP	1	180		Abs	Ref	Exp	Yes	No
441	1472576	104.299	153588605	153588605	1	GFP	1	22	PP	1	180		Abs	Ref	Exp	Yes	No
442	1472576	104.381	153708378.1	153708378.1	4	GFP	1	22	PP	1.99	90	Low	Abs	NoRef	Exp	Yes	No
443	1472576	103.841	152914453.8	152914453.8	5	GFP	1	22	PP	1.99	90	High	Abs	NoRef	Exp	Yes	No
444	1472576	104.792	154314606.5	154314606.5	5	GFP	1	22	PP	1.99	90	High	Abs	NoRef	Exp	Yes	No
445	1472576	101.097	148872965.7	148872965.7	5	GFP	1	22	PP	1	90	High	Abs	NoRef	Exp	Yes	No
446	1472576	101.613	149632733.3	149632733.3	1	GFP	1	22	PP	1	180		Abs	Ref	Exp	Yes	No
447	1472576	101.942	150116610.2	150116610.2	7	GFP	1	22	PP	1.72	71	High	Abs	NoRef	Exp	Yes	No
448	1472576	102.591	151073767.3	151073767.3	2	GFP	1	22	PP	1.07	135	Low	Abs	NoRef	Exp	Yes	No
449	1472576	100.028	147299069	147299069	7	GFP	1	22	PP	2.38	71	High	Abs	NoRef	Exp	Yes	No
450	1472576	98.409	144914088.7	144914088.7	5	GFP	1	22	PP	1.99	90	High	Abs	NoRef	Exp	Yes	No
451	1472576	109.374	161061483.7	161061483.7	1	GFP	1	23	PP	1	180		Abs	Ref	Exp	Yes	No
452	1472576	113.443	167053236.8	167053236.8	6	GFP	1	23	PP	1.72	71	Low	Abs	NoRef	Exp	Yes	No
453	1472576	111.383	164020503.4	164020503.4	7	GFP	1	23	PP	2.38	71	High	Abs	NoRef	Exp	Yes	No
454	1472576	114.735	168956520.1	168956520.1	6	GFP	1	23	PP	1.41	71	Low	Abs	NoRef	Exp	Yes	No
455	1472576	111.776	164599244.8	164599244.8	4	GFP	1	23	PP	1.72	90	Low	Abs	NoRef	Exp	Yes	No
456	1472576	111.05	163529775.4	163529775.4	1	GFP	1	23	PP	1	180		Abs	Ref	Exp	Yes	No
457	1472576	113.395	166983280.6	166983280.6	3	GFP	1	23	PP	1.17	135	High	Abs	NoRef	Exp	Yes	No
458	1472576	121.985	179632774.2	179632774.2	2	GFP	1	23	PP	1.07	135	Low	Abs	NoRef	Exp	Yes	No
459	1472576	111.054	163536058.3	163536058.3	1	GFP	1	23	PP	1	180		Abs	Ref	Exp	Yes	No
460	1472576	111.297	163893233.6	163893233.6	4	GFP	1	23	PP	1.41	90	Low	Abs	NoRef	Exp	Yes	No
461	1472576	112.439	165574618.4	165574618.4	2	GFP	1	23	PP	1.07	135	Low	Abs	NoRef	Exp	Yes	No
462	1472576	113.062	166492044.8	166492044.8	4	GFP	1	23	PP	1.41	90	Low	Abs	NoRef	Exp	Yes	No
463	1472576	114.607	168767843.1	168767843.1	5	GFP	1	23	PP	1.99	90	High	Abs	NoRef	Exp	Yes	No
464	1472576	116.248	171184268.2	171184268.2	6	GFP	1	23	PP	1.72	71	Low	Abs	NoRef	Exp	Yes	No
465	1472576	115.848	170594642.6	170594642.6	7	GFP	1	23	PP	2.38	71	High	Abs	NoRef	Exp	Yes	No
466	1472576	117.686	173301720.5	173301720.5	9	GFP	1	23	PP	1.97	30		Abs	NoRef		Yes	No
467	1472576	124.788	183759584.7	183759584.7	4	GFP	1	23	PP	1.41	90	Low	Abs	NoRef	Exp	Yes	No
468	1472576	127.574	187861817.3	187861817.3	4	GFP	1	23	PP	1.41	90	Low	Abs	NoRef	Exp	Yes	No
469	1472576	121.681	179183940.8	179183940.8	7	GFP	1	23	PP	2.38	71	High	Abs	NoRef	Exp	Yes	No
470	1472576	126.944	186935011.1	186935011.1	9	GFP	1	23	PP	1.97	30		Abs	NoRef		Yes	No
471	1472576	127.892	188330061.9	188330061.9	8	GFP	1	23	PP	3.83	30		Abs	NoRef		Yes	No
472	1472576	129.548	190768964.4	190768964.4	9	GFP	1	23	PP	1.97	30		Abs	NoRef		Yes	No
473	1472576	128.945	189881033.9	189881033.9	9	GFP	1	23	PP	1.97	30		Abs	NoRef		Yes	No
474	1472576	132.684	195387817.4	195387817.4	6	GFP	1	23	PP	1.72	71	Low	Abs	NoRef	Exp	Yes	No
475	1472576	136.007	200281268.5	200281268.5	8	GFP	1	23	PP	3.83	30		Abs	NoRef		Yes	No
476	1472576	146.348	215508306.6	215508306.6	2	GFP	1	23	PP	1.07	135	Low	Abs	NoRef	Exp	Yes	No
477	1472576	131.835	194136694	194136694	5	GFP	1	23	PP	1.99	90	High	Abs	NoRef	Exp	Yes	No
478	1472576	133.81	197045844.3	197045844.3	9	GFP	1	23	PP	1.97	30		Abs	NoRef		Yes	No
479	1472576	134.69	198341936.8	198341936.8	8	GFP	1	23	PP	3.83	30		Abs	NoRef		Yes	No
480	1472576	143.18	210843686.8	210843686.8	2	GFP	1	23	PP	1.07	135	Low	Abs	NoRef	Exp	Yes	No
481	1472576	146.515	215754414.5	215754414.5	1	GFP	1	23	PP	1	180		Abs	Ref	Exp	Yes	No
482	1472576	131.272	193307911.4	193307911.4	7	GFP	1	23	PP	2.38	71	High	Abs	NoRef	Exp	Yes	No
483	1472576	132.72	195440373.9	195440373.9	5	GFP	1	23	PP	1.99	90	High	Abs	NoRef	Exp	Yes	No
484	1472576	140.757	207275488.9	207275488.9	3	GFP	1	23	PP	1.17	135	High	Abs	NoRef	Exp	Yes	No
485	1472576	135.779	199945549.4	199945549.4	5	GFP	1	23	PP	1.99	90	High	Abs	NoRef	Exp	Yes	No
486	1472576	132.326	194860732.8	194860732.8	6	GFP	1	23	PP	1.72	71	Low	Abs	NoRef	Exp	Yes	No
487	1472576	137.475	202442918.9	202442918.9	2	GFP	1	23	PP	1.07	135	Low	Abs	NoRef	Exp	Yes	No
488	1472576	137.296	202179294.8	202179294.8	2	GFP	1	23	PP	1.07	135	Low	Abs	NoRef	Exp	Yes	No
489	1472576	133.426	196479771.5	196479771.5	4	GFP	1	23	PP	1.41	90	Low	Abs	NoRef	Exp	Yes	No
490	1472576	128.381	189051450.7	189051450.7	6	GFP	1	23	PP	1.72	71	Low	Abs	NoRef	Exp	Yes	No
491	1472576	126.935	186921552.4	186921552.4	8	GFP	1	23	PP	3.83	30		Abs	NoRef		Yes	No
492	1472576	134.524	198096523.6	198096523.6	2	GFP	1	23	PP	1.07	135	Low	Abs	NoRef	Exp	Yes	No
493	1472576	118.669	174749081.8	174749081.8	7	GFP	1	23	PP	2.38	71	High	Abs	NoRef	Exp	Yes	No
494	1472576	119.043	175299815.2	175299815.2	9	GFP	1	23	PP	1.97	30		Abs	NoRef		Yes	No
495	1472576	118.794	174932728.7	174932728.7	3	GFP	1	23	PP	1.17	135	High	Abs	NoRef	Exp	Yes	No
496	1472576	114.333	168364637.8	168364637.8	9	GFP	1	23	PP	1.97	30		Abs	NoRef		Yes	No
497	1472576	115.011	169361718.7	169361718.7	9	GFP	1	23	PP	1.97	30		Abs	NoRef		Yes	No
498	1472576	117.115	172460706.5	172460706.5	8	GFP	1	23	PP	3.83	30		Abs	NoRef		Yes	No
499	1472576	120.969	178136352.1	178136352.1	4	GFP	1	23	PP	1.41	90	Low	Abs	NoRef	Exp	Yes	No
500	1472576	126.064	185639206	185639206	3	GFP	1	23	PP	1.17	135	High	Abs	NoRef	Exp	Yes	No
501	1472576	123.798	182302012.9	182302012.9	8	GFP	1	23	PP	3.83	30		Abs	NoRef		Yes	No
502	1472576	126.11	185707164.4	185707164.4	4	GFP	1	23	PP	1.41	90	Low	Abs	NoRef	Exp	Yes	No
503	1472576	130.516	192195012.1	192195012.1	2	GFP	1	23	PP	1.07	135	Low	Abs	NoRef	Exp	Yes	No
504	1472576	119.173	175491704.7	175491704.7	1	GFP	1	23	PP	1	180		Abs	Ref	Exp	Yes	No
505	1472576	131.554	193723444.9	193723444.9	3	GFP	1	23	PP	1.17	135	High	Abs	NoRef	Exp	Yes	No
506	1472576	132.605	195271521.1	195271521.1	3	GFP	1	23	PP	1.17	135	High	Abs	NoRef	Exp	Yes	No
507	1472576	134.244	197683984.7	197683984.7	3	GFP	1	23	PP	1.17	135	High	Abs	NoRef	Exp	Yes	No
508	1472576	137.958	203153693.4	203153693.4	9	GFP	1	23	PP	1.97	30		Abs	NoRef		Yes	No
509	1472576	130.072	191540712.6	191540712.6	6	GFP	1	23	PP	1.72	71	Low	Abs	NoRef	Exp	Yes	No
510	1472576	129.103	190113868.1	190113868.1	8	GFP	1	23	PP	3.83	30		Abs	NoRef		Yes	No
511	1472576	131.506	193652217.8	193652217.8	3	GFP	1	23	PP	1.17	135	High	Abs	NoRef	Exp	Yes	No
512	1472576	139.941	206073341.1	206073341.1	1	GFP	1	23	PP	1	180		Abs	Ref	Exp	Yes	No
513	1472576	122.51	180405714.6	180405714.6	7	GFP	1	23	PP	2.38	71	High	Abs	NoRef	Exp	Yes	No
514	1472576	133.398	196438466.4	196438466.4	3	GFP	1	23	PP	1.17	135	High	Abs	NoRef	Exp	Yes	No
515	1472576	125.553	184886121.2	184886121.2	6	GFP	1	23	PP	1.72	71	Low	Abs	NoRef	Exp	Yes	No
516	1472576	123.646	182077812	182077812	8	GFP	1	23	PP	3.83	30		Abs	NoRef		Yes	No
517	1472576	123.265	181516627.8	181516627.8	8	GFP	1	23	PP	3.83	30		Abs	NoRef		Yes	No
518	1472576	122.834	180881971.4	180881971.4	6	GFP	1	23	PP	1.72	71	Low	Abs	NoRef	Exp	Yes	No
519	1472576	122.245	180014824.7	180014824.7	4	GFP	1	23	PP	1.41	90	Low	Abs	NoRef	Exp	Yes	No
520	1472576	117.789	173452570.4	173452570.4	9	GFP	1	23	PP	1.97	30		Abs	NoRef		Yes	No
521	1472576	119.426	175863274.8	175863274.8	5	GFP	1	23	PP	1.99	90	High	Abs	NoRef	Exp	Yes	No
522	1472576	133.38	196412290.6	196412290.6	3	GFP	1	23	PP	1.17	135	High	Abs	NoRef	Exp	Yes	No
523	1472576	129.355	190485053.4	190485053.4	6	GFP	1	23	PP	1.72	71	Low	Abs	NoRef	Exp	Yes	No
524	1472576	111.827	164673706.8	164673706.8	8	GFP	1	23	PP	3.83	30		Abs	NoRef		Yes	No
525	1472576	112.342	165432865.4	165432865.4	7	GFP	1	23	PP	2.38	71	High	Abs	NoRef	Exp	Yes	No
526	1472576	109.806	161698268.6	161698268.6	7	GFP	1	23	PP	2.38	71	High	Abs	NoRef	Exp	Yes	No
527	1472576	112.217	165247970.6	165247970.6	1	GFP	1	23	PP	1	180		Abs	Ref	Exp	Yes	No
528	1472576	108.8	160216457.1	160216457.1	2	GFP	1	23	PP	1.07	135	Low	Abs	NoRef	Exp	Yes	No
529	1472576	108.067	159136157.7	159136157.7	5	GFP	1	23	PP	1.99	90	High	Abs	NoRef	Exp	Yes	No
530	1472576	109.897	161832221	161832221	1	GFP	1	23	PP	1	180		Abs	Ref	Exp	Yes	No
531	1472576	108.665	160016913.1	160016913.1	1	GFP	1	23	PP	1	180		Abs	Ref	Exp	Yes	No
532	1472576	107.111	157729108.7	157729108.7	4	GFP	1	23	PP	1.99	90	Low	Abs	NoRef	Exp	Yes	No
533	1472576	105.872	155904468.9	155904468.9	5	GFP	1	23	PP	1.99	90	High	Abs	NoRef	Exp	Yes	No
534	1472576	106.051	156168184.5	156168184.5	5	GFP	1	23	PP	1.99	90	High	Abs	NoRef	Exp	Yes	No
535	1472576	106.085	156218589.8	156218589.8	5	GFP	1	23	PP	1	90	High	Abs	NoRef	Exp	Yes	No
536	1472576	106.615	156997992.2	156997992.2	1	GFP	1	23	PP	1	180		Abs	Ref	Exp	Yes	No
537	1472576	107.279	157976473.2	157976473.2	7	GFP	1	23	PP	1.72	71	High	Abs	NoRef	Exp	Yes	No
538	1472576	108.726	160107439.8	160107439.8	2	GFP	1	23	PP	1.07	135	Low	Abs	NoRef	Exp	Yes	No
539	1472576	107.206	157868986.9	157868986.9	7	GFP	1	23	PP	2.38	71	High	Abs	NoRef	Exp	Yes	No
540	1472576	106.523	156862505.3	156862505.3	5	GFP	1	23	PP	1.99	90	High	Abs	NoRef	Exp	Yes	No
1	1472576	121.614	179086050.6	179086050.6	1	GFP	2	18	PP	1	180		Abs	Ref	Exp	Yes	No
2	1472576	189.031	278362449.2	278362449.2	6	GFP	2	18	PP	1.72	71	Low	Abs	NoRef	Exp	Yes	No	1.15
3	1472576	172.913	254627025.7	254627025.7	7	GFP	2	18	PP	2.38	71	High	Abs	NoRef	Exp	Yes	No	1.05
4	1472576	187.143	275582092.1	275582092.1	6	GFP	2	18	PP	1.41	71	Low	Abs	NoRef	Exp	Yes	No	1.13
5	1472576	170.653	251298877.6	251298877.6	4	GFP	2	18	PP	1.72	90	Low	Abs	NoRef	Exp	Yes	No	1.03
6	1472576	177.283	261063120.5	261063120.5	1	GFP	2	18	PP	1	180		Abs	Ref	Exp	Yes	No
7	1472576	176.946	260566003.5	260566003.5	3	GFP	2	18	PP	1.17	135	High	Abs	NoRef	Exp	Yes	No	1.07
8	1472576	176.369	259716399.9	259716399.9	2	GFP	2	18	PP	1.07	135	Low	Abs	NoRef	Exp	Yes	No	1.07
9	1472576	166.083	244569631.9	244569631.9	1	GFP	2	18	PP	1	180		Abs	Ref	Exp	Yes	No
10	1472576	173.469	255446018.4	255446018.4	4	GFP	2	18	PP	1.41	90	Low	Abs	NoRef	Exp	Yes	No	1.05
11	1472576	175.851	258953242.3	258953242.3	2	GFP	2	18	PP	1.07	135	Low	Abs	NoRef	Exp	Yes	No	1.07
12	1472576	172.83	254505614.7	254505614.7	4	GFP	2	18	PP	1.41	90	Low	Abs	NoRef	Exp	Yes	No	1.05
13	1472576	156.365	230259853.8	230259853.8	5	GFP	2	18	PP	1.99	90	High	Abs	NoRef	Exp	Yes	No	0.95
14	1472576	162.674	239550121.2	239550121.2	6	GFP	2	18	PP	1.72	71	Low	Abs	NoRef	Exp	Yes	No	0.99
15	1472576	149.809	220604653.4	220604653.4	7	GFP	2	18	PP	2.38	71	High	Abs	NoRef	Exp	Yes	No	0.91
16	1472576	150.122	221066427	221066427	9	GFP	2	18	PP	1.97	30		Abs	NoRef		Yes	No	0.91
17	1472576	173.019	254783519.5	254783519.5	4	GFP	2	18	PP	1.41	90	Low	Abs	NoRef	Exp	Yes	No	1.05
18	1472576	172.079	253400006.8	253400006.8	4	GFP	2	18	PP	1.41	90	Low	Abs	NoRef	Exp	Yes	No	1.04
19	1472576	148.01	217956493.1	217956493.1	7	GFP	2	18	PP	2.38	71	High	Abs	NoRef	Exp	Yes	No	0.9
20	1472576	151.786	223516480.1	223516480.1	9	GFP	2	18	PP	1.97	30		Abs	NoRef		Yes	No	0.92
21	1472576	135.557	199617568.5	199617568.5	8	GFP	2	18	PP	3.83	30		Abs	NoRef		Yes	No	0.82
22	1472576	153.508	226052681.1	226052681.1	9	GFP	2	18	PP	1.97	30		Abs	NoRef		Yes	No	0.93
23	1472576	153.921	226660960.8	226660960.8	9	GFP	2	18	PP	1.97	30		Abs	NoRef		Yes	No	0.93
24	1472576	166.404	245041902.8	245041902.8	6	GFP	2	18	PP	1.72	71	Low	Abs	NoRef	Exp	Yes	No	1.01
25	1472576	140.872	207445095	207445095	8	GFP	2	18	PP	3.83	30		Abs	NoRef		Yes	No	0.85
26	1472576	161.492	237809574.9	237809574.9	2	GFP	2	18	PP	1.07	135	Low	Abs	NoRef	Exp	Yes	No	0.98
27	1472576	170.027	250377532.7	250377532.7	5	GFP	2	18	PP	1.99	90	High	Abs	NoRef	Exp	Yes	No	1.03
28	1472576	156.913	231066880.9	231066880.9	9	GFP	2	18	PP	1.97	30		Abs	NoRef		Yes	No	0.95
29	1472576	146.923	216355894.9	216355894.9	8	GFP	2	18	PP	3.83	30		Abs	NoRef		Yes	No	0.89
30	1472576	172.823	254495214.6	254495214.6	2	GFP	2	18	PP	1.07	135	Low	Abs	NoRef	Exp	Yes	No	1.05
31	1472576	181.024	266570922.6	266570922.6	1	GFP	2	18	PP	1	180		Abs	Ref	Exp	Yes	No
32	1472576	159.406	234737207.1	234737207.1	7	GFP	2	18	PP	2.38	71	High	Abs	NoRef	Exp	Yes	No	0.97
33	1472576	174.042	256290558.8	256290558.8	5	GFP	2	18	PP	1.99	90	High	Abs	NoRef	Exp	Yes	No	1.06
34	1472576	178.053	262196429.3	262196429.3	3	GFP	2	18	PP	1.17	135	High	Abs	NoRef	Exp	Yes	No	1.08
35	1472576	171.782	252962661.5	252962661.5	5	GFP	2	18	PP	1.99	90	High	Abs	NoRef	Exp	Yes	No	1.04
36	1472576	174.394	256808283.3	256808283.3	6	GFP	2	18	PP	1.72	71	Low	Abs	NoRef	Exp	Yes	No	1.06
37	1472576	170.563	251167312.6	251167312.6	2	GFP	2	18	PP	1.07	135	Low	Abs	NoRef	Exp	Yes	No	1.03
38	1472576	173.209	255063060.8	255063060.8	2	GFP	2	18	PP	1.07	135	Low	Abs	NoRef	Exp	Yes	No	1.05
39	1472576	203.885	300236421.3	300236421.3	4	GFP	2	18	PP	1.41	90	Low	Abs	NoRef	Exp	Yes	No	1.24
40	1472576	180.219	265386358.3	265386358.3	6	GFP	2	18	PP	1.72	71	Low	Abs	NoRef	Exp	Yes	No	1.09
41	1472576	155.697	229276238.6	229276238.6	8	GFP	2	18	PP	3.83	30		Abs	NoRef		Yes	No	0.94
42	1472576	180.519	265827741.2	265827741.2	2	GFP	2	18	PP	1.07	135	Low	Abs	NoRef	Exp	Yes	No	1.09
43	1472576	168.535	248180906.8	248180906.8	7	GFP	2	18	PP	2.38	71	High	Abs	NoRef	Exp	Yes	No	1.02
44	1472576	172.805	254467771.7	254467771.7	9	GFP	2	18	PP	1.97	30		Abs	NoRef		Yes	No	1.05
45	1472576	169.532	249649478.5	249649478.5	3	GFP	2	18	PP	1.17	135	High	Abs	NoRef	Exp	Yes	No	1.03
46	1472576	162.559	239380199.8	239380199.8	9	GFP	2	18	PP	1.97	30		Abs	NoRef		Yes	No	0.99
47	1472576	168.24	247745930.4	247745930.4	9	GFP	2	18	PP	1.97	30		Abs	NoRef		Yes	No	1.02
48	1472576	153.618	226214777.4	226214777.4	8	GFP	2	18	PP	3.83	30		Abs	NoRef		Yes	No	0.93
49	1472576	177.388	261217515.4	261217515.4	4	GFP	2	18	PP	1.41	90	Low	Abs	NoRef	Exp	Yes	No	1.08
50	1472576	175.052	257776717.4	257776717.4	3	GFP	2	18	PP	1.17	135	High	Abs	NoRef	Exp	Yes	No	1.06
51	1472576	155.674	229241900.9	229241900.9	8	GFP	2	18	PP	3.83	30		Abs	NoRef		Yes	No	0.94
52	1472576	173.946	256148409.2	256148409.2	4	GFP	2	18	PP	1.41	90	Low	Abs	NoRef	Exp	Yes	No	1.05
53	1472576	181.713	267585637.2	267585637.2	2	GFP	2	18	PP	1.07	135	Low	Abs	NoRef	Exp	Yes	No	1.1
54	1472576	172.721	254344145.3	254344145.3	1	GFP	2	18	PP	1	180		Abs	Ref	Exp	Yes	No
55	1472576	177.657	261613341.3	261613341.3	3	GFP	2	18	PP	1.17	135	High	Abs	NoRef	Exp	Yes	No	1.08
56	1472576	172.074	253392520.4	253392520.4	3	GFP	2	18	PP	1.17	135	High	Abs	NoRef	Exp	Yes	No	1.04
57	1472576	175.657	258668392.9	258668392.9	3	GFP	2	18	PP	1.17	135	High	Abs	NoRef	Exp	Yes	No	1.06
58	1472576	163.755	241141225.4	241141225.4	9	GFP	2	18	PP	1.97	30		Abs	NoRef		Yes	No	0.99
59	1472576	168.195	247680433.8	247680433.8	6	GFP	2	18	PP	1.72	71	Low	Abs	NoRef	Exp	Yes	No	1.02
60	1472576	146.649	215951643	215951643	8	GFP	2	18	PP	3.83	30		Abs	NoRef		Yes	No	0.89
61	1472576	169.157	249096754.9	249096754.9	3	GFP	2	18	PP	1.17	135	High	Abs	NoRef	Exp	Yes	No	1.03
62	1472576	165.258	243355118.2	243355118.2	1	GFP	2	18	PP	1	180		Abs	Ref	Exp	Yes	No
63	1472576	154.876	228067166.8	228067166.8	7	GFP	2	18	PP	2.38	71	High	Abs	NoRef	Exp	Yes	No	0.94
64	1472576	179.588	264456510.1	264456510.1	3	GFP	2	18	PP	1.17	135	High	Abs	NoRef	Exp	Yes	No	1.09
65	1472576	164.436	242144399.4	242144399.4	6	GFP	2	18	PP	1.72	71	Low	Abs	NoRef	Exp	Yes	No	1
66	1472576	137.969	203169735.8	203169735.8	8	GFP	2	18	PP	3.83	30		Abs	NoRef		Yes	No	0.84
67	1472576	136.176	200529340.5	200529340.5	8	GFP	2	18	PP	3.83	30		Abs	NoRef		Yes	No	0.83
68	1472576	166.085	244572057.4	244572057.4	6	GFP	2	18	PP	1.72	71	Low	Abs	NoRef	Exp	Yes	No	1.01
69	1472576	170.209	250645595	250645595	4	GFP	2	18	PP	1.41	90	Low	Abs	NoRef	Exp	Yes	No	1.03
70	1472576	150.684	221893452.5	221893452.5	9	GFP	2	18	PP	1.97	30		Abs	NoRef		Yes	No	0.91
71	1472576	150.901	222213728	222213728	5	GFP	2	18	PP	1.99	90	High	Abs	NoRef	Exp	Yes	No	0.91
72	1472576	162.074	238666095.4	238666095.4	3	GFP	2	18	PP	1.17	135	High	Abs	NoRef	Exp	Yes	No	0.98
73	1472576	160.75	236716521.6	236716521.6	6	GFP	2	18	PP	1.72	71	Low	Abs	NoRef	Exp	Yes	No	0.97
74	1472576	151.998	223828944	223828944	8	GFP	2	18	PP	3.83	30		Abs	NoRef		Yes	No	0.92
75	1472576	156.894	231037976.6	231037976.6	7	GFP	2	18	PP	2.38	71	High	Abs	NoRef	Exp	Yes	No	0.95
76	1472576	162.051	238632414.7	238632414.7	7	GFP	2	18	PP	2.38	71	High	Abs	NoRef	Exp	Yes	No	0.98
77	1472576	173.446	255412294.6	255412294.6	1	GFP	2	18	PP	1	180		Abs	Ref	Exp	Yes	No
78	1472576	171.25	252178985.5	252178985.5	2	GFP	2	18	PP	1.07	135	Low	Abs	NoRef	Exp	Yes	No	1.04
79	1472576	168.944	248782269.1	248782269.1	5	GFP	2	18	PP	1.99	90	High	Abs	NoRef	Exp	Yes	No	1.02
80	1472576	170.064	250432604.9	250432604.9	1	GFP	2	18	PP	1	180		Abs	Ref	Exp	Yes	No
81	1472576	169.008	248877179.3	248877179.3	1	GFP	2	18	PP	1	180		Abs	Ref	Exp	Yes	No
82	1472576	167.063	246012753.3	246012753.3	4	GFP	2	18	PP	1.99	90	Low	Abs	NoRef	Exp	Yes	No	1.01
83	1472576	149.452	220079145.6	220079145.6	5	GFP	2	18	PP	1.99	90	High	Abs	NoRef	Exp	Yes	No	0.91
84	1472576	149.779	220561033.2	220561033.2	5	GFP	2	18	PP	1.99	90	High	Abs	NoRef	Exp	Yes	No	0.91
85	1472576	142.603	209993305	209993305	5	GFP	2	18	PP	1	90	High	Abs	NoRef	Exp	Yes	No
86	1472576	158.195	232953465.2	232953465.2	1	GFP	2	18	PP	2.38	180		Abs	Ref	Exp	Yes	No	0.96
87	1472576	145.855	214782643.3	214782643.3	7	GFP	2	18	PP	1.72	71	High	Abs	NoRef	Exp	Yes	No	0.88
88	1472576	164.168	241749314.8	241749314.8	2	GFP	2	18	PP	1.07	135	Low	Abs	NoRef	Exp	Yes	No	1
89	1472576	174.369	256772334	256772334	7	GFP	2	18	PP	2.38	71	High	Abs	NoRef	Exp	Yes	No	1.06
90	1472576	125.301	184515182	184515182	5	GFP	2	18	PP	1.99	90	High	Abs	NoRef	Exp	Yes	No	0.76
91	1472576	162.047	238626194.6	238626194.6	1	GFP	2	19	PP	1	180		Abs	Ref	Exp	Yes	No
92	1472576	141.665	208612632.3	208612632.3	6	GFP	2	19	PP	1.72	71	Low	Abs	NoRef	Exp	Yes	No	0.9
93	1472576	154.913	228121420.5	228121420.5	7	GFP	2	19	PP	2.38	71	High	Abs	NoRef	Exp	Yes	No	0.99
94	1472576	155.462	228928878.7	228928878.7	6	GFP	2	19	PP	1.41	71	Low	Abs	NoRef	Exp	Yes	No	0.99
95	1472576	156.64	230664398.9	230664398.9	4	GFP	2	19	PP	1.72	90	Low	Abs	NoRef	Exp	Yes	No	1
96	1472576	167.598	246800349.7	246800349.7	1	GFP	2	19	PP	1	180		Abs	Ref	Exp	Yes	No
97	1472576	157.166	231439034.7	231439034.7	3	GFP	2	19	PP	1.17	135	High	Abs	NoRef	Exp	Yes	No	1
98	1472576	160.984	237061237.6	237061237.6	2	GFP	2	19	PP	1.07	135	Low	Abs	NoRef	Exp	Yes	No	1.02
99	1472576	174.905	257560720.4	257560720.4	1	GFP	2	19	PP	1	180		Abs	Ref	Exp	Yes	No
100	1472576	148.465	218625874.6	218625874.6	4	GFP	2	19	PP	1.41	90	Low	Abs	NoRef	Exp	Yes	No	0.95
101	1472576	169.222	249192038.8	249192038.8	2	GFP	2	19	PP	1.07	135	Low	Abs	NoRef	Exp	Yes	No	1.08
102	1472576	150.566	221720563	221720563	4	GFP	2	19	PP	1.41	90	Low	Abs	NoRef	Exp	Yes	No	0.96
103	1472576	152.143	224041622.8	224041622.8	5	GFP	2	19	PP	1.99	90	High	Abs	NoRef	Exp	Yes	No	0.97
104	1472576	154.296	227212134.8	227212134.8	6	GFP	2	19	PP	1.72	71	Low	Abs	NoRef	Exp	Yes	No	0.98
105	1472576	145.432	214160343.2	214160343.2	7	GFP	2	19	PP	2.38	71	High	Abs	NoRef	Exp	Yes	No	0.93
106	1472576	143.336	211073192.8	211073192.8	9	GFP	2	19	PP	1.97	30		Abs	NoRef		Yes	No	0.91
107	1472576	172.067	253381531.1	253381531.1	4	GFP	2	19	PP	1.41	90	Low	Abs	NoRef	Exp	Yes	No	1.1
108	1472576	152.532	224615664	224615664	4	GFP	2	19	PP	1.41	90	Low	Abs	NoRef	Exp	Yes	No	0.97
109	1472576	146.974	216429971.7	216429971.7	7	GFP	2	19	PP	2.38	71	High	Abs	NoRef	Exp	Yes	No	0.94
110	1472576	146.001	214996882.7	214996882.7	9	GFP	2	19	PP	1.97	30		Abs	NoRef		Yes	No	0.93
111	1472576	126.157	185776469.9	185776469.9	8	GFP	2	19	PP	3.83	30		Abs	NoRef		Yes	No	0.8
112	1472576	150.19	221165910.3	221165910.3	9	GFP	2	19	PP	1.97	30		Abs	NoRef		Yes	No	0.96
113	1472576	145.385	214089866.1	214089866.1	9	GFP	2	19	PP	1.97	30		Abs	NoRef		Yes	No	0.93
114	1472576	156.627	230645474.6	230645474.6	6	GFP	2	19	PP	1.72	71	Low	Abs	NoRef	Exp	Yes	No	1
115	1472576	125.562	184900227.5	184900227.5	8	GFP	2	19	PP	3.83	30		Abs	NoRef		Yes	No	0.8
116	1472576	181.658	267505694.9	267505694.9	2	GFP	2	19	PP	1.07	135	Low	Abs	NoRef	Exp	Yes	No	1.16
117	1472576	153.717	226359689.1	226359689.1	5	GFP	2	19	PP	1.99	90	High	Abs	NoRef	Exp	Yes	No	0.98
118	1472576	146.513	215751823.2	215751823.2	9	GFP	2	19	PP	1.97	30		Abs	NoRef		Yes	No	0.93
119	1472576	125.621	184986985.9	184986985.9	8	GFP	2	19	PP	3.83	30		Abs	NoRef		Yes	No	0.8
120	1472576	171.007	251820558.3	251820558.3	2	GFP	2	19	PP	1.07	135	Low	Abs	NoRef	Exp	Yes	No	1.09
121	1472576	175.022	257733853	257733853	1	GFP	2	19	PP	1	180		Abs	Ref	Exp	Yes	No
122	1472576	151.316	222825012.8	222825012.8	7	GFP	2	19	PP	2.38	71	High	Abs	NoRef	Exp	Yes	No	0.96
123	1472576	158.027	232706219.9	232706219.9	5	GFP	2	19	PP	1.99	90	High	Abs	NoRef	Exp	Yes	No	1.01
124	1472576	170.99	251796196.7	251796196.7	3	GFP	2	19	PP	1.17	135	High	Abs	NoRef	Exp	Yes	No	1.09
125	1472576	156.599	230603291.3	230603291.3	5	GFP	2	19	PP	1.99	90	High	Abs	NoRef	Exp	Yes	No	1
126	1472576	156.058	229807693.3	229807693.3	6	GFP	2	19	PP	1.72	71	Low	Abs	NoRef	Exp	Yes	No	0.99
127	1472576	173.287	255178179.9	255178179.9	2	GFP	2	19	PP	1.07	135	Low	Abs	NoRef	Exp	Yes	No	1.1
128	1472576	188.305	277293499.8	277293499.8	2	GFP	2	19	PP	1.07	135	Low	Abs	NoRef	Exp	Yes	No	1.2
129	1472576	168.277	247801138.3	247801138.3	4	GFP	2	19	PP	1.41	90	Low	Abs	NoRef	Exp	Yes	No	1.07
130	1472576	158.101	232815423.6	232815423.6	6	GFP	2	19	PP	1.72	71	Low	Abs	NoRef	Exp	Yes	No	1.01
131	1472576	127.729	188090175.7	188090175.7	8	GFP	2	19	PP	3.83	30		Abs	NoRef		Yes	No	0.81
132	1472576	180.76	266182790.5	266182790.5	2	GFP	2	19	PP	1.07	135	Low	Abs	NoRef	Exp	Yes	No	1.15
133	1472576	152.295	224266640	224266640	7	GFP	2	19	PP	2.38	71	High	Abs	NoRef	Exp	Yes	No	0.97
134	1472576	150.812	222081695	222081695	9	GFP	2	19	PP	1.97	30		Abs	NoRef		Yes	No	0.96
135	1472576	177.601	261530461.6	261530461.6	3	GFP	2	19	PP	1.17	135	High	Abs	NoRef	Exp	Yes	No	1.13
136	1472576	144.046	212117987.4	212117987.4	9	GFP	2	19	PP	1.97	30		Abs	NoRef		Yes	No	0.92
137	1472576	159.883	235439895	235439895	9	GFP	2	19	PP	1.97	30		Abs	NoRef		Yes	No	1.02
138	1472576	129.479	190667023.1	190667023.1	8	GFP	2	19	PP	3.83	30		Abs	NoRef		Yes	No	0.82
139	1472576	169.644	249814049.6	249814049.6	4	GFP	2	19	PP	1.41	90	Low	Abs	NoRef	Exp	Yes	No	1.08
140	1472576	164.925	242864579.7	242864579.7	3	GFP	2	19	PP	1.17	135	High	Abs	NoRef	Exp	Yes	No	1.05
141	1472576	128.83	189712337.3	189712337.3	8	GFP	2	19	PP	3.83	30		Abs	NoRef		Yes	No	0.82
142	1472576	166.306	244897508.7	244897508.7	4	GFP	2	19	PP	1.41	90	Low	Abs	NoRef	Exp	Yes	No	1.06
143	1472576	164.318	241970698.3	241970698.3	2	GFP	2	19	PP	1.07	135	Low	Abs	NoRef	Exp	Yes	No	1.05
144	1472576	180.267	265456302.2	265456302.2	1	GFP	2	19	PP	1	180		Abs	Ref	Exp	Yes	No
145	1472576	176.06	259261687.9	259261687.9	3	GFP	2	19	PP	1.17	135	High	Abs	NoRef	Exp	Yes	No	1.12
146	1472576	173.864	256027685.9	256027685.9	3	GFP	2	19	PP	1.17	135	High	Abs	NoRef	Exp	Yes	No	1.11
147	1472576	173.465	255440685.5	255440685.5	3	GFP	2	19	PP	1.17	135	High	Abs	NoRef	Exp	Yes	No	1.1
148	1472576	142.861	210373794.8	210373794.8	9	GFP	2	19	PP	1.97	30		Abs	NoRef		Yes	No	0.91
149	1472576	159.495	234868389.9	234868389.9	6	GFP	2	19	PP	1.72	71	Low	Abs	NoRef	Exp	Yes	No	1.02
150	1472576	131.138	193110068.7	193110068.7	8	GFP	2	19	PP	3.83	30		Abs	NoRef		Yes	No	0.83
151	1472576	177.854	261902799	261902799	3	GFP	2	19	PP	1.17	135	High	Abs	NoRef	Exp	Yes	No	1.13
152	1472576	191.566	282094955.8	282094955.8	1	GFP	2	19	PP	1	180		Abs	Ref	Exp	Yes	No
153	1472576	154.958	228186878.4	228186878.4	7	GFP	2	19	PP	2.38	71	High	Abs	NoRef	Exp	Yes	No	0.99
154	1472576	180.007	265074467.5	265074467.5	3	GFP	2	19	PP	1.17	135	High	Abs	NoRef	Exp	Yes	No	1.15
155	1472576	163.976	241467414.4	241467414.4	6	GFP	2	19	PP	1.72	71	Low	Abs	NoRef	Exp	Yes	No	1.04
156	1472576	130.386	192003823.9	192003823.9	8	GFP	2	19	PP	3.83	30		Abs	NoRef		Yes	No	0.83
157	1472576	131.426	193535393.6	193535393.6	8	GFP	2	19	PP	3.83	30		Abs	NoRef		Yes	No	0.84
158	1472576	158.427	233295424.9	233295424.9	6	GFP	2	19	PP	1.72	71	Low	Abs	NoRef	Exp	Yes	No	1.01
159	1472576	161.939	238467118.6	238467118.6	4	GFP	2	19	PP	1.41	90	Low	Abs	NoRef	Exp	Yes	No	1.03
160	1472576	142.3	209547175.9	209547175.9	9	GFP	2	19	PP	1.97	30		Abs	NoRef		Yes	No	0.91
161	1472576	155.79	229412995.3	229412995.3	5	GFP	2	19	PP	1.99	90	High	Abs	NoRef	Exp	Yes	No	0.99
162	1472576	165.658	243943970.4	243943970.4	3	GFP	2	19	PP	1.17	135	High	Abs	NoRef	Exp	Yes	No	1.05
163	1472576	149.058	219498590.6	219498590.6	6	GFP	2	19	PP	1.72	71	Low	Abs	NoRef	Exp	Yes	No	0.95
164	1472576	123.405	181722526.1	181722526.1	8	GFP	2	19	PP	3.83	30		Abs	NoRef		Yes	No	0.79
165	1472576	139.779	205834512.1	205834512.1	7	GFP	2	19	PP	2.38	71	High	Abs	NoRef	Exp	Yes	No	0.89
166	1472576	150.819	222092234.6	222092234.6	7	GFP	2	19	PP	2.38	71	High	Abs	NoRef	Exp	Yes	No	0.96
167	1472576	168.46	248070699.6	248070699.6	1	GFP	2	19	PP	1	180		Abs	Ref	Exp	Yes	No
168	1472576	171.427	252439856.6	252439856.6	2	GFP	2	19	PP	1.07	135	Low	Abs	NoRef	Exp	Yes	No	1.09
169	1472576	152.304	224279439.3	224279439.3	5	GFP	2	19	PP	1.99	90	High	Abs	NoRef	Exp	Yes	No	0.97
170	1472576	168.586	248255995.9	248255995.9	1	GFP	2	19	PP	1	180		Abs	Ref	Exp	Yes	No
171	1472576	167.03	245965092.7	245965092.7	1	GFP	2	19	PP	1	180		Abs	Ref	Exp	Yes	No
172	1472576	169.635	249800570.3	249800570.3	4	GFP	2	19	PP	1.99	90	Low	Abs	NoRef	Exp	Yes	No	1.08
173	1472576	152.968	225257658.7	225257658.7	5	GFP	2	19	PP	1.99	90	High	Abs	NoRef	Exp	Yes	No	0.97
174	1472576	163.772	241167021.5	241167021.5	5	GFP	2	19	PP	1.99	90	High	Abs	NoRef	Exp	Yes	No	1.04
175	1472576	154.903	228105707.3	228105707.3	5	GFP	2	19	PP	1	90	High	Abs	NoRef	Exp	Yes	No
176	1472576	163.156	240259594.6	240259594.6	1	GFP	2	19	PP	2.38	180		Abs	Ref	Exp	Yes	No	1.04
177	1472576	149.291	219841887.8	219841887.8	7	GFP	2	19	PP	1.72	71	High	Abs	NoRef	Exp	Yes	No	0.95
178	1472576	156.315	230185135.5	230185135.5	2	GFP	2	19	PP	1.07	135	Low	Abs	NoRef	Exp	Yes	No	1
179	1472576	139.121	204865787.8	204865787.8	7	GFP	2	19	PP	2.38	71	High	Abs	NoRef	Exp	Yes	No	0.89
180	1472576	157.174	231450226.5	231450226.5	5	GFP	2	19	PP	1.99	90	High	Abs	NoRef	Exp	Yes	No	1
181	1472576	171.207	252114956.1	252114956.1	1	GFP	2	20	PP	1	180		Abs	Ref	Exp	Yes	No
182	1472576	180.095	265204180.8	265204180.8	6	GFP	2	20	PP	1.72	71	Low	Abs	NoRef	Exp	Yes	No	0.96
183	1472576	171.151	252032432.2	252032432.2	7	GFP	2	20	PP	2.38	71	High	Abs	NoRef	Exp	Yes	No	0.91
184	1472576	177.412	261252724.9	261252724.9	6	GFP	2	20	PP	1.41	71	Low	Abs	NoRef	Exp	Yes	No	0.95
185	1472576	167.722	246983892.8	246983892.8	4	GFP	2	20	PP	1.72	90	Low	Abs	NoRef	Exp	Yes	No	0.89
186	1472576	176.207	259478160	259478160	1	GFP	2	20	PP	1	180		Abs	Ref	Exp	Yes	No
187	1472576	164.197	241792774.3	241792774.3	3	GFP	2	20	PP	1.17	135	High	Abs	NoRef	Exp	Yes	No	0.88
188	1472576	178.297	262556606.9	262556606.9	2	GFP	2	20	PP	1.07	135	Low	Abs	NoRef	Exp	Yes	No	0.95
189	1472576	173.018	254782816.7	254782816.7	1	GFP	2	20	PP	1	180		Abs	Ref	Exp	Yes	No
190	1472576	159.005	234147428	234147428	4	GFP	2	20	PP	1.41	90	Low	Abs	NoRef	Exp	Yes	No	0.85
191	1472576	178.71	263164612.4	263164612.4	2	GFP	2	20	PP	1.07	135	Low	Abs	NoRef	Exp	Yes	No	0.95
192	1472576	175.213	258013888.7	258013888.7	4	GFP	2	20	PP	1.41	90	Low	Abs	NoRef	Exp	Yes	No	0.93
193	1472576	161.474	237783097.6	237783097.6	5	GFP	2	20	PP	1.99	90	High	Abs	NoRef	Exp	Yes	No	0.86
194	1472576	172.393	253862389.2	253862389.2	6	GFP	2	20	PP	1.72	71	Low	Abs	NoRef	Exp	Yes	No	0.92
195	1472576	163.141	240237365.9	240237365.9	7	GFP	2	20	PP	2.38	71	High	Abs	NoRef	Exp	Yes	No	0.87
196	1472576	163.679	241030304.6	241030304.6	9	GFP	2	20	PP	1.97	30		Abs	NoRef		Yes	No	0.87
197	1472576	182.634	268943069.1	268943069.1	4	GFP	2	20	PP	1.41	90	Low	Abs	NoRef	Exp	Yes	No	0.97
198	1472576	185.583	273284668	273284668	4	GFP	2	20	PP	1.41	90	Low	Abs	NoRef	Exp	Yes	No	0.99
199	1472576	169.287	249288044.4	249288044.4	7	GFP	2	20	PP	2.38	71	High	Abs	NoRef	Exp	Yes	No	0.9
200	1472576	168.972	248824422.4	248824422.4	9	GFP	2	20	PP	1.97	30		Abs	NoRef		Yes	No	0.9
201	1472576	161.847	238331991.1	238331991.1	8	GFP	2	20	PP	3.83	30		Abs	NoRef		Yes	No	0.86
202	1472576	179.698	264618836	264618836	9	GFP	2	20	PP	1.97	30		Abs	NoRef		Yes	No	0.96
203	1472576	190.702	280823213.6	280823213.6	9	GFP	2	20	PP	1.97	30		Abs	NoRef		Yes	No	1.02
204	1472576	211.148	310931499	310931499	6	GFP	2	20	PP	1.72	71	Low	Abs	NoRef	Exp	Yes	No	1.13
205	1472576	202.354	297981586.5	297981586.5	8	GFP	2	20	PP	3.83	30		Abs	NoRef		Yes	No	1.08
206	1472576	219.826	323710772.7	323710772.7	2	GFP	2	20	PP	1.07	135	Low	Abs	NoRef	Exp	Yes	No	1.17
207	1472576	199.784	294197292.3	294197292.3	5	GFP	2	20	PP	1.99	90	High	Abs	NoRef	Exp	Yes	No	1.07
208	1472576	195.885	288455864	288455864	9	GFP	2	20	PP	1.97	30		Abs	NoRef		Yes	No	1.04
209	1472576	192.238	283085044.9	283085044.9	8	GFP	2	20	PP	3.83	30		Abs	NoRef		Yes	No	1.03
210	1472576	211.632	311643545.7	311643545.7	2	GFP	2	20	PP	1.07	135	Low	Abs	NoRef	Exp	Yes	No	1.13
211	1472576	213.542	314457236.2	314457236.2	1	GFP	2	20	PP	1	180		Abs	Ref	Exp	Yes	No
212	1472576	193.29	284634749.8	284634749.8	7	GFP	2	20	PP	2.38	71	High	Abs	NoRef	Exp	Yes	No	1.03
213	1472576	200.742	295608522.2	295608522.2	5	GFP	2	20	PP	1.99	90	High	Abs	NoRef	Exp	Yes	No	1.07
214	1472576	213.048	313729309.4	313729309.4	3	GFP	2	20	PP	1.17	135	High	Abs	NoRef	Exp	Yes	No	1.14
215	1472576	218.525	321794767.1	321794767.1	5	GFP	2	20	PP	1.99	90	High	Abs	NoRef	Exp	Yes	No	1.17
216	1472576	243.251	358205640.5	358205640.5	6	GFP	2	20	PP	1.72	71	Low	Abs	NoRef	Exp	Yes	No	1.3
217	1472576	216.409	318678677.8	318678677.8	2	GFP	2	20	PP	1.07	135	Low	Abs	NoRef	Exp	Yes	No	1.15
218	1472576	210.875	310529661	310529661	2	GFP	2	20	PP	1.07	135	Low	Abs	NoRef	Exp	Yes	No	1.12
219	1472576	198.583	292428368.3	292428368.3	4	GFP	2	20	PP	1.41	90	Low	Abs	NoRef	Exp	Yes	No	1.06
220	1472576	204.109	300565599.6	300565599.6	6	GFP	2	20	PP	1.72	71	Low	Abs	NoRef	Exp	Yes	No	1.09
221	1472576	178.653	263079954.3	263079954.3	8	GFP	2	20	PP	3.83	30		Abs	NoRef		Yes	No	0.95
222	1472576	191.945	282653621.5	282653621.5	2	GFP	2	20	PP	1.07	135	Low	Abs	NoRef	Exp	Yes	No	1.02
223	1472576	178.144	262330235.4	262330235.4	7	GFP	2	20	PP	2.38	71	High	Abs	NoRef	Exp	Yes	No	0.95
224	1472576	183.311	269938769.3	269938769.3	9	GFP	2	20	PP	1.97	30		Abs	NoRef		Yes	No	0.98
225	1472576	199.744	294138191.9	294138191.9	3	GFP	2	20	PP	1.17	135	High	Abs	NoRef	Exp	Yes	No	1.07
226	1472576	184.108	271113737.6	271113737.6	9	GFP	2	20	PP	1.97	30		Abs	NoRef		Yes	No	0.98
227	1472576	180.279	265474624.4	265474624.4	9	GFP	2	20	PP	1.97	30		Abs	NoRef		Yes	No	0.96
228	1472576	157.315	231658101.1	231658101.1	8	GFP	2	20	PP	3.83	30		Abs	NoRef		Yes	No	0.84
229	1472576	182.561	268835276.2	268835276.2	4	GFP	2	20	PP	1.41	90	Low	Abs	NoRef	Exp	Yes	No	0.97
230	1472576	192.382	283297513.2	283297513.2	3	GFP	2	20	PP	1.17	135	High	Abs	NoRef	Exp	Yes	No	1.03
231	1472576	155.405	228845025.7	228845025.7	8	GFP	2	20	PP	3.83	30		Abs	NoRef		Yes	No	0.83
232	1472576	180.089	265194714.4	265194714.4	4	GFP	2	20	PP	1.41	90	Low	Abs	NoRef	Exp	Yes	No	0.96
233	1472576	179.584	264451278.4	264451278.4	2	GFP	2	20	PP	1.07	135	Low	Abs	NoRef	Exp	Yes	No	0.96
234	1472576	187.082	275491962.5	275491962.5	1	GFP	2	20	PP	1	180		Abs	Ref	Exp	Yes	No
235	1472576	186.294	274332000.6	274332000.6	3	GFP	2	20	PP	1.17	135	High	Abs	NoRef	Exp	Yes	No	0.99
236	1472576	189.127	278504153	278504153	3	GFP	2	20	PP	1.17	135	High	Abs	NoRef	Exp	Yes	No	1.01
237	1472576	192.954	284138917.2	284138917.2	3	GFP	2	20	PP	1.17	135	High	Abs	NoRef	Exp	Yes	No	1.03
238	1472576	178.03	262162130.1	262162130.1	9	GFP	2	20	PP	1.97	30		Abs	NoRef		Yes	No	0.95
239	1472576	178.321	262591000.8	262591000.8	6	GFP	2	20	PP	1.72	71	Low	Abs	NoRef	Exp	Yes	No	0.95
240	1472576	157.483	231906183.9	231906183.9	8	GFP	2	20	PP	3.83	30		Abs	NoRef		Yes	No	0.84
241	1472576	190.063	279882490.9	279882490.9	3	GFP	2	20	PP	1.17	135	High	Abs	NoRef	Exp	Yes	No	1.01
242	1472576	211.854	311970518.3	311970518.3	1	GFP	2	20	PP	1	180		Abs	Ref	Exp	Yes	No
243	1472576	199.173	293296892.9	293296892.9	7	GFP	2	20	PP	2.38	71	High	Abs	NoRef	Exp	Yes	No	1.06
244	1472576	193.702	285241005.3	285241005.3	3	GFP	2	20	PP	1.17	135	High	Abs	NoRef	Exp	Yes	No	1.03
245	1472576	202.994	298924084.7	298924084.7	6	GFP	2	20	PP	1.72	71	Low	Abs	NoRef	Exp	Yes	No	1.08
246	1472576	194.266	286070955.6	286070955.6	8	GFP	2	20	PP	3.83	30		Abs	NoRef		Yes	No	1.04
247	1472576	169.063	248958147.8	248958147.8	8	GFP	2	20	PP	3.83	30		Abs	NoRef		Yes	No	0.9
248	1472576	185.307	272878633.9	272878633.9	6	GFP	2	20	PP	1.72	71	Low	Abs	NoRef	Exp	Yes	No	0.99
249	1472576	179.996	265057202.5	265057202.5	4	GFP	2	20	PP	1.41	90	Low	Abs	NoRef	Exp	Yes	No	0.96
250	1472576	178.698	263145865.7	263145865.7	9	GFP	2	20	PP	1.97	30		Abs	NoRef		Yes	No	0.95
251	1472576	237.667	349982501.5	349982501.5	5	GFP	2	20	PP	1.99	90	High	Abs	NoRef	Exp	Yes	No	1.27
252	1472576	218.841	322259962.6	322259962.6	3	GFP	2	20	PP	1.17	135	High	Abs	NoRef	Exp	Yes	No	1.17
253	1472576	178.482	262828360.5	262828360.5	6	GFP	2	20	PP	1.72	71	Low	Abs	NoRef	Exp	Yes	No	0.95
254	1472576	146.788	216156525.7	216156525.7	8	GFP	2	20	PP	3.83	30		Abs	NoRef		Yes	No	0.78
255	1472576	163.679	241029297	241029297	7	GFP	2	20	PP	2.38	71	High	Abs	NoRef	Exp	Yes	No	0.87
256	1472576	291.204	428820638.5	428820638.5	7	GFP	2	20	PP	2.38	71	High	Abs	NoRef	Exp	Yes	No	1.55
257	1472576	251.475	370315382.6	370315382.6	1	GFP	2	20	PP	1	180		Abs	Ref	Exp	Yes	No
258	1472576	207.663	305798824.1	305798824.1	2	GFP	2	20	PP	1.07	135	Low	Abs	NoRef	Exp	Yes	No	1.11
259	1472576	176.609	260070378.4	260070378.4	5	GFP	2	20	PP	1.99	90	High	Abs	NoRef	Exp	Yes	No	0.94
260	1472576	190.138	279992721	279992721	1	GFP	2	20	PP	1	180		Abs	Ref	Exp	Yes	No
261	1472576	183.927	270846903.1	270846903.1	1	GFP	2	20	PP	1	180		Abs	Ref	Exp	Yes	No
262	1472576	176.601	260059067.7	260059067.7	4	GFP	2	20	PP	1.99	90	Low	Abs	NoRef	Exp	Yes	No	0.94
263	1472576	155.515	229007632.6	229007632.6	5	GFP	2	20	PP	1.99	90	High	Abs	NoRef	Exp	Yes	No	0.83
264	1472576	160.108	235771582	235771582	5	GFP	2	20	PP	1.99	90	High	Abs	NoRef	Exp	Yes	No	0.85
265	1472576	163.885	241332588.2	241332588.2	5	GFP	2	20	PP	1	90	High	Abs	NoRef	Exp	Yes	No
266	1472576	167.111	246084349	246084349	1	GFP	2	20	PP	2.38	180		Abs	Ref	Exp	Yes	No	0.89
267	1472576	150.958	222297437.5	222297437.5	7	GFP	2	20	PP	1.72	71	High	Abs	NoRef	Exp	Yes	No	0.81
268	1472576	162.853	239813329.5	239813329.5	2	GFP	2	20	PP	1.07	135	Low	Abs	NoRef	Exp	Yes	No	0.87
269	1472576	142.515	209864457.4	209864457.4	7	GFP	2	20	PP	2.38	71	High	Abs	NoRef	Exp	Yes	No	0.76
270	1472576	145.075	213634601.9	213634601.9	5	GFP	2	20	PP	1.99	90	High	Abs	NoRef	Exp	Yes	No	0.77
271	1472576	180.928	266430042.4	266430042.4	1	GFP	2	21	PP	1	180		Abs	Ref	Exp	Yes	No
272	1472576	191.282	281677645.5	281677645.5	6	GFP	2	21	PP	1.72	71	Low	Abs	NoRef	Exp	Yes	No	1.04
273	1472576	173.186	255028968.7	255028968.7	7	GFP	2	21	PP	2.38	71	High	Abs	NoRef	Exp	Yes	No	0.94
274	1472576	183.884	270783476.9	270783476.9	6	GFP	2	21	PP	1.41	71	Low	Abs	NoRef	Exp	Yes	No	1
275	1472576	176.536	259963187.3	259963187.3	4	GFP	2	21	PP	1.72	90	Low	Abs	NoRef	Exp	Yes	No	0.96
276	1472576	187.292	275801139.5	275801139.5	1	GFP	2	21	PP	1	180		Abs	Ref	Exp	Yes	No
277	1472576	189.731	279392918.7	279392918.7	3	GFP	2	21	PP	1.17	135	High	Abs	NoRef	Exp	Yes	No	1.03
278	1472576	184.795	272125172.8	272125172.8	2	GFP	2	21	PP	1.07	135	Low	Abs	NoRef	Exp	Yes	No	1
279	1472576	195.795	288323612.9	288323612.9	1	GFP	2	21	PP	1	180		Abs	Ref	Exp	Yes	No
280	1472576	187.986	276824138.6	276824138.6	4	GFP	2	21	PP	1.41	90	Low	Abs	NoRef	Exp	Yes	No	1.02
281	1472576	192.901	284060656.9	284060656.9	2	GFP	2	21	PP	1.07	135	Low	Abs	NoRef	Exp	Yes	No	1.04
282	1472576	190.163	280029100.7	280029100.7	4	GFP	2	21	PP	1.41	90	Low	Abs	NoRef	Exp	Yes	No	1.03
283	1472576	186.933	275273394.3	275273394.3	5	GFP	2	21	PP	1.99	90	High	Abs	NoRef	Exp	Yes	No	1.01
284	1472576	199.131	293235091.2	293235091.2	6	GFP	2	21	PP	1.72	71	Low	Abs	NoRef	Exp	Yes	No	1.08
285	1472576	164.554	242318449.7	242318449.7	7	GFP	2	21	PP	2.38	71	High	Abs	NoRef	Exp	Yes	No	0.89
286	1472576	170.815	251538217.5	251538217.5	9	GFP	2	21	PP	1.97	30		Abs	NoRef		Yes	No	0.93
287	1472576	187.492	276096707.4	276096707.4	4	GFP	2	21	PP	1.41	90	Low	Abs	NoRef	Exp	Yes	No	1.02
288	1472576	204.633	301337364.8	301337364.8	4	GFP	2	21	PP	1.41	90	Low	Abs	NoRef	Exp	Yes	No	1.11
289	1472576	185.679	273426925.5	273426925.5	7	GFP	2	21	PP	2.38	71	High	Abs	NoRef	Exp	Yes	No	1.01
290	1472576	180.361	265595728.8	265595728.8	9	GFP	2	21	PP	1.97	30		Abs	NoRef		Yes	No	0.98
291	1472576	172.966	254705778.4	254705778.4	8	GFP	2	21	PP	3.83	30		Abs	NoRef		Yes	No	0.94
292	1472576	175.696	258726012.6	258726012.6	9	GFP	2	21	PP	1.97	30		Abs	NoRef		Yes	No	0.95
293	1472576	198.722	292633832	292633832	9	GFP	2	21	PP	1.97	30		Abs	NoRef		Yes	No	1.08
294	1472576	222.674	327904424.5	327904424.5	6	GFP	2	21	PP	1.72	71	Low	Abs	NoRef	Exp	Yes	No	1.21
295	1472576	173.88	256051433	256051433	8	GFP	2	21	PP	3.83	30		Abs	NoRef		Yes	No	0.94
296	1472576	193.259	284588750.6	284588750.6	2	GFP	2	21	PP	1.07	135	Low	Abs	NoRef	Exp	Yes	No	1.05
297	1472576	186.408	274499744.4	274499744.4	5	GFP	2	21	PP	1.99	90	High	Abs	NoRef	Exp	Yes	No	1.01
298	1472576	185.694	273448728.7	273448728.7	9	GFP	2	21	PP	1.97	30		Abs	NoRef		Yes	No	1.01
299	1472576	178.807	263307016.1	263307016.1	8	GFP	2	21	PP	3.83	30		Abs	NoRef		Yes	No	0.97
300	1472576	198.508	292317523.9	292317523.9	2	GFP	2	21	PP	1.07	135	Low	Abs	NoRef	Exp	Yes	No	1.08
301	1472576	200.229	294851951.8	294851951.8	1	GFP	2	21	PP	1	180		Abs	Ref	Exp	Yes	No
302	1472576	187.741	276463207.2	276463207.2	7	GFP	2	21	PP	2.38	71	High	Abs	NoRef	Exp	Yes	No	1.02
303	1472576	188.519	277608860.5	277608860.5	5	GFP	2	21	PP	1.99	90	High	Abs	NoRef	Exp	Yes	No	1.02
304	1472576	189.133	278512034	278512034	3	GFP	2	21	PP	1.17	135	High	Abs	NoRef	Exp	Yes	No	1.02
305	1472576	191.258	281641651.9	281641651.9	5	GFP	2	21	PP	1.99	90	High	Abs	NoRef	Exp	Yes	No	1.04
306	1472576	211.124	310896021.6	310896021.6	6	GFP	2	21	PP	1.72	71	Low	Abs	NoRef	Exp	Yes	No	1.14
307	1472576	195.139	287357138.2	287357138.2	2	GFP	2	21	PP	1.07	135	Low	Abs	NoRef	Exp	Yes	No	1.06
308	1472576	192.188	283011108.3	283011108.3	2	GFP	2	21	PP	1.07	135	Low	Abs	NoRef	Exp	Yes	No	1.04
309	1472576	202.89	298771150.8	298771150.8	4	GFP	2	21	PP	1.41	90	Low	Abs	NoRef	Exp	Yes	No	1.1
310	1472576	204.377	300960471.7	300960471.7	6	GFP	2	21	PP	1.72	71	Low	Abs	NoRef	Exp	Yes	No	1.11
311	1472576	183.575	270328859.2	270328859.2	8	GFP	2	21	PP	3.83	30		Abs	NoRef		Yes	No	0.99
312	1472576	195.825	288366817.7	288366817.7	2	GFP	2	21	PP	1.07	135	Low	Abs	NoRef	Exp	Yes	No	1.06
313	1472576	197.13	290288286	290288286	7	GFP	2	21	PP	2.38	71	High	Abs	NoRef	Exp	Yes	No	1.07
314	1472576	202.133	297655521.5	297655521.5	9	GFP	2	21	PP	1.97	30		Abs	NoRef		Yes	No	1.09
315	1472576	199.593	293915793.4	293915793.4	3	GFP	2	21	PP	1.17	135	High	Abs	NoRef	Exp	Yes	No	1.08
316	1472576	198.251	291939691.6	291939691.6	9	GFP	2	21	PP	1.97	30		Abs	NoRef		Yes	No	1.07
317	1472576	193.522	284975357	284975357	9	GFP	2	21	PP	1.97	30		Abs	NoRef		Yes	No	1.05
318	1472576	183.635	270416743.3	270416743.3	8	GFP	2	21	PP	3.83	30		Abs	NoRef		Yes	No	0.99
319	1472576	201.617	296895653.3	296895653.3	4	GFP	2	21	PP	1.41	90	Low	Abs	NoRef	Exp	Yes	No	1.09
320	1472576	183.691	270498976.7	270498976.7	3	GFP	2	21	PP	1.17	135	High	Abs	NoRef	Exp	Yes	No	1
321	1472576	179.154	263817220.3	263817220.3	8	GFP	2	21	PP	3.83	30		Abs	NoRef		Yes	No	0.97
322	1472576	203.633	299865233.1	299865233.1	4	GFP	2	21	PP	1.41	90	Low	Abs	NoRef	Exp	Yes	No	1.1
323	1472576	197.022	290130046.6	290130046.6	2	GFP	2	21	PP	1.07	135	Low	Abs	NoRef	Exp	Yes	No	1.07
324	1472576	194.703	286714497.6	286714497.6	1	GFP	2	21	PP	1	180		Abs	Ref	Exp	Yes	No
325	1472576	197.876	291387691.6	291387691.6	3	GFP	2	21	PP	1.17	135	High	Abs	NoRef	Exp	Yes	No	1.07
326	1472576	196.363	289159952.2	289159952.2	3	GFP	2	21	PP	1.17	135	High	Abs	NoRef	Exp	Yes	No	1.06
327	1472576	195.44	287800326.6	287800326.6	3	GFP	2	21	PP	1.17	135	High	Abs	NoRef	Exp	Yes	No	1.06
328	1472576	184.328	271437549.1	271437549.1	9	GFP	2	21	PP	1.97	30		Abs	NoRef		Yes	No	1
329	1472576	185.015	272448374	272448374	6	GFP	2	21	PP	1.72	71	Low	Abs	NoRef	Exp	Yes	No	1
330	1472576	170.033	250385953.3	250385953.3	8	GFP	2	21	PP	3.83	30		Abs	NoRef		Yes	No	0.92
331	1472576	190.261	280173137.1	280173137.1	3	GFP	2	21	PP	1.17	135	High	Abs	NoRef	Exp	Yes	No	1.03
332	1472576	184.057	271037491.3	271037491.3	1	GFP	2	21	PP	1	180		Abs	Ref	Exp	Yes	No
333	1472576	177.082	260766445.7	260766445.7	7	GFP	2	21	PP	2.38	71	High	Abs	NoRef	Exp	Yes	No	0.96
334	1472576	176.832	260398242	260398242	3	GFP	2	21	PP	1.17	135	High	Abs	NoRef	Exp	Yes	No	0.96
335	1472576	185.14	272633262.5	272633262.5	6	GFP	2	21	PP	1.72	71	Low	Abs	NoRef	Exp	Yes	No	1
336	1472576	164.426	242129743.8	242129743.8	8	GFP	2	21	PP	3.83	30		Abs	NoRef		Yes	No	0.89
337	1472576	143.21	210887675.7	210887675.7	8	GFP	2	21	PP	3.83	30		Abs	NoRef		Yes	No	0.78
338	1472576	178.133	262313967.9	262313967.9	6	GFP	2	21	PP	1.72	71	Low	Abs	NoRef	Exp	Yes	No	0.96
339	1472576	185.304	272873652.6	272873652.6	4	GFP	2	21	PP	1.41	90	Low	Abs	NoRef	Exp	Yes	No	1
340	1472576	163.205	240331563.3	240331563.3	9	GFP	2	21	PP	1.97	30		Abs	NoRef		Yes	No	0.88
341	1472576	169.658	249834077.6	249834077.6	5	GFP	2	21	PP	1.99	90	High	Abs	NoRef	Exp	Yes	No	0.92
342	1472576	174.638	257167975.8	257167975.8	3	GFP	2	21	PP	1.17	135	High	Abs	NoRef	Exp	Yes	No	0.95
343	1472576	161.651	238043788.4	238043788.4	6	GFP	2	21	PP	1.72	71	Low	Abs	NoRef	Exp	Yes	No	0.88
344	1472576	141.962	209049154.1	209049154.1	8	GFP	2	21	PP	3.83	30		Abs	NoRef		Yes	No	0.77
345	1472576	160.58	236466170.4	236466170.4	7	GFP	2	21	PP	2.38	71	High	Abs	NoRef	Exp	Yes	No	0.87
346	1472576	159.114	234307134.2	234307134.2	7	GFP	2	21	PP	2.38	71	High	Abs	NoRef	Exp	Yes	No	0.86
347	1472576	182.609	268906365.7	268906365.7	1	GFP	2	21	PP	1	180		Abs	Ref	Exp	Yes	No
348	1472576	176.671	260160791.7	260160791.7	2	GFP	2	21	PP	1.07	135	Low	Abs	NoRef	Exp	Yes	No	0.96
349	1472576	161.939	238466822.1	238466822.1	5	GFP	2	21	PP	1.99	90	High	Abs	NoRef	Exp	Yes	No	0.88
350	1472576	175.633	258632697.2	258632697.2	1	GFP	2	21	PP	1	180		Abs	Ref	Exp	Yes	No
351	1472576	187.514	276129266.8	276129266.8	1	GFP	2	21	PP	1	180		Abs	Ref	Exp	Yes	No
352	1472576	174.355	256751274.3	256751274.3	4	GFP	2	21	PP	1.99	90	Low	Abs	NoRef	Exp	Yes	No	0.94
353	1472576	169.934	250241157.5	250241157.5	5	GFP	2	21	PP	1.99	90	High	Abs	NoRef	Exp	Yes	No	0.92
354	1472576	172.231	253622994.3	253622994.3	5	GFP	2	21	PP	1.99	90	High	Abs	NoRef	Exp	Yes	No	0.93
355	1472576	169.37	249409777.6	249409777.6	5	GFP	2	21	PP	1	90	High	Abs	NoRef	Exp	Yes	No
356	1472576	189.22	278640761.7	278640761.7	1	GFP	2	21	PP	2.38	180		Abs	Ref	Exp	Yes	No	1.03
357	1472576	165.312	243434460.9	243434460.9	7	GFP	2	21	PP	1.72	71	High	Abs	NoRef	Exp	Yes	No	0.9
358	1472576	185.212	272738080.8	272738080.8	2	GFP	2	21	PP	1.07	135	Low	Abs	NoRef	Exp	Yes	No	1
359	1472576	150.549	221694919.6	221694919.6	7	GFP	2	21	PP	2.38	71	High	Abs	NoRef	Exp	Yes	No	0.82
360	1472576	179.055	263672065	263672065	5	GFP	2	21	PP	1.99	90	High	Abs	NoRef	Exp	Yes	No	0.97
361	1472576	168.028	247434545.5	247434545.5	1	GFP	2	22	PP	1	180		Abs	Ref	Exp	Yes	No
362	1472576	153.678	226301809.3	226301809.3	6	GFP	2	22	PP	1.72	71	Low	Abs	NoRef	Exp	Yes	No	1.06
363	1472576	143.422	211199194.7	211199194.7	7	GFP	2	22	PP	2.38	71	High	Abs	NoRef	Exp	Yes	No	0.99
364	1472576	142.776	210247879.3	210247879.3	6	GFP	2	22	PP	1.41	71	Low	Abs	NoRef	Exp	Yes	No	0.98
365	1472576	141.777	208776902.7	208776902.7	4	GFP	2	22	PP	1.72	90	Low	Abs	NoRef	Exp	Yes	No	0.97
366	1472576	148.09	218074166.6	218074166.6	1	GFP	2	22	PP	1	180		Abs	Ref	Exp	Yes	No
367	1472576	138.253	203588437.5	203588437.5	3	GFP	2	22	PP	1.17	135	High	Abs	NoRef	Exp	Yes	No	0.95
368	1472576	148.536	218730085.7	218730085.7	2	GFP	2	22	PP	1.07	135	Low	Abs	NoRef	Exp	Yes	No	1.02
369	1472576	156.629	230648496.9	230648496.9	1	GFP	2	22	PP	1	180		Abs	Ref	Exp	Yes	No
370	1472576	154.476	227477130.8	227477130.8	4	GFP	2	22	PP	1.41	90	Low	Abs	NoRef	Exp	Yes	No	1.06
371	1472576	155.063	228341533.8	228341533.8	2	GFP	2	22	PP	1.07	135	Low	Abs	NoRef	Exp	Yes	No	1.07
372	1472576	138.484	203928304.9	203928304.9	4	GFP	2	22	PP	1.41	90	Low	Abs	NoRef	Exp	Yes	No	0.95
373	1472576	147.37	217013656.6	217013656.6	5	GFP	2	22	PP	1.99	90	High	Abs	NoRef	Exp	Yes	No	1.01
374	1472576	144.306	212501366.4	212501366.4	6	GFP	2	22	PP	1.72	71	Low	Abs	NoRef	Exp	Yes	No	0.99
375	1472576	151.159	222592904.7	222592904.7	7	GFP	2	22	PP	2.38	71	High	Abs	NoRef	Exp	Yes	No	1.04
376	1472576	145.611	214423262.5	214423262.5	9	GFP	2	22	PP	1.97	30		Abs	NoRef		Yes	No	1
377	1472576	166.525	245221181.7	245221181.7	4	GFP	2	22	PP	1.41	90	Low	Abs	NoRef	Exp	Yes	No	1.14
378	1472576	166.73	245521960.4	245521960.4	4	GFP	2	22	PP	1.41	90	Low	Abs	NoRef	Exp	Yes	No	1.15
379	1472576	149.978	220853275	220853275	7	GFP	2	22	PP	2.38	71	High	Abs	NoRef	Exp	Yes	No	1.03
380	1472576	151.388	222930381.8	222930381.8	9	GFP	2	22	PP	1.97	30		Abs	NoRef		Yes	No	1.04
381	1472576	172.423	253905955.7	253905955.7	8	GFP	2	22	PP	3.83	30		Abs	NoRef		Yes	No	1.19
382	1472576	154.143	226987617.6	226987617.6	9	GFP	2	22	PP	1.97	30		Abs	NoRef		Yes	No	1.06
383	1472576	151.127	222545680.5	222545680.5	9	GFP	2	22	PP	1.97	30		Abs	NoRef		Yes	No	1.04
384	1472576	161.087	237212198.6	237212198.6	6	GFP	2	22	PP	1.72	71	Low	Abs	NoRef	Exp	Yes	No	1.11
385	1472576	141.574	208478862.1	208478862.1	8	GFP	2	22	PP	3.83	30		Abs	NoRef		Yes	No	0.97
386	1472576	171.373	252359505.2	252359505.2	2	GFP	2	22	PP	1.07	135	Low	Abs	NoRef	Exp	Yes	No	1.18
387	1472576	156.265	230112810.8	230112810.8	5	GFP	2	22	PP	1.99	90	High	Abs	NoRef	Exp	Yes	No	1.07
388	1472576	156.789	230883825.4	230883825.4	9	GFP	2	22	PP	1.97	30		Abs	NoRef		Yes	No	1.08
389	1472576	139.12	204864639.1	204864639.1	8	GFP	2	22	PP	3.83	30		Abs	NoRef		Yes	No	0.96
390	1472576	165.644	243922950.8	243922950.8	2	GFP	2	22	PP	1.07	135	Low	Abs	NoRef	Exp	Yes	No	1.14
391	1472576	157.79	232357338.3	232357338.3	1	GFP	2	22	PP	1	180		Abs	Ref	Exp	Yes	No
392	1472576	143.041	210639184.2	210639184.2	7	GFP	2	22	PP	2.38	71	High	Abs	NoRef	Exp	Yes	No	0.98
393	1472576	148.698	218968880.4	218968880.4	5	GFP	2	22	PP	1.99	90	High	Abs	NoRef	Exp	Yes	No	1.02
394	1472576	157.914	232540674.7	232540674.7	3	GFP	2	22	PP	1.17	135	High	Abs	NoRef	Exp	Yes	No	1.09
395	1472576	157.853	232451130.3	232451130.3	5	GFP	2	22	PP	1.99	90	High	Abs	NoRef	Exp	Yes	No	1.09
396	1472576	165.093	243112679.6	243112679.6	6	GFP	2	22	PP	1.72	71	Low	Abs	NoRef	Exp	Yes	No	1.13
397	1472576	166.679	245447901.6	245447901.6	2	GFP	2	22	PP	1.07	135	Low	Abs	NoRef	Exp	Yes	No	1.15
398	1472576	163.071	240134588.1	240134588.1	2	GFP	2	22	PP	1.07	135	Low	Abs	NoRef	Exp	Yes	No	1.12
399	1472576	161.644	238033228.8	238033228.8	4	GFP	2	22	PP	1.41	90	Low	Abs	NoRef	Exp	Yes	No	1.11
400	1472576	157.909	232533304.6	232533304.6	6	GFP	2	22	PP	1.72	71	Low	Abs	NoRef	Exp	Yes	No	1.09
401	1472576	149.175	219671014.4	219671014.4	8	GFP	2	22	PP	3.83	30		Abs	NoRef		Yes	No	1.03
402	1472576	165.437	243617984.9	243617984.9	2	GFP	2	22	PP	1.07	135	Low	Abs	NoRef	Exp	Yes	No	1.14
403	1472576	157.841	232433488.2	232433488.2	7	GFP	2	22	PP	2.38	71	High	Abs	NoRef	Exp	Yes	No	1.09
404	1472576	155.787	229407522.1	229407522.1	9	GFP	2	22	PP	1.97	30		Abs	NoRef		Yes	No	1.07
405	1472576	164.402	242093768.1	242093768.1	3	GFP	2	22	PP	1.17	135	High	Abs	NoRef	Exp	Yes	No	1.13
406	1472576	151.743	223452669.7	223452669.7	9	GFP	2	22	PP	1.97	30		Abs	NoRef		Yes	No	1.04
407	1472576	148.822	219151314.7	219151314.7	9	GFP	2	22	PP	1.97	30		Abs	NoRef		Yes	No	1.02
408	1472576	141.627	208556129.7	208556129.7	8	GFP	2	22	PP	3.83	30		Abs	NoRef		Yes	No	0.97
409	1472576	161.584	237945170.6	237945170.6	4	GFP	2	22	PP	1.41	90	Low	Abs	NoRef	Exp	Yes	No	1.11
410	1472576	166.48	245154306.2	245154306.2	3	GFP	2	22	PP	1.17	135	High	Abs	NoRef	Exp	Yes	No	1.14
411	1472576	136.739	201359205.4	201359205.4	8	GFP	2	22	PP	3.83	30		Abs	NoRef		Yes	No	0.94
412	1472576	155.49	228971060.8	228971060.8	4	GFP	2	22	PP	1.41	90	Low	Abs	NoRef	Exp	Yes	No	1.07
413	1472576	159.873	235425016.9	235425016.9	2	GFP	2	22	PP	1.07	135	Low	Abs	NoRef	Exp	Yes	No	1.1
414	1472576	130.302	191879519.8	191879519.8	1	GFP	2	22	PP	1	180		Abs	Ref	Exp	Yes	No
415	1472576	157.234	231538935.1	231538935.1	3	GFP	2	22	PP	1.17	135	High	Abs	NoRef	Exp	Yes	No	1.08
416	1472576	150.627	221809861.3	221809861.3	3	GFP	2	22	PP	1.17	135	High	Abs	NoRef	Exp	Yes	No	1.04
417	1472576	164.898	242825016.8	242825016.8	3	GFP	2	22	PP	1.17	135	High	Abs	NoRef	Exp	Yes	No	1.13
418	1472576	137.843	202983569.3	202983569.3	9	GFP	2	22	PP	1.97	30		Abs	NoRef		Yes	No	0.95
419	1472576	141.765	208759836.7	208759836.7	6	GFP	2	22	PP	1.72	71	Low	Abs	NoRef	Exp	Yes	No	0.97
420	1472576	126.052	185620467.3	185620467.3	8	GFP	2	22	PP	3.83	30		Abs	NoRef		Yes	No	0.87
421	1472576	157.789	232356611.2	232356611.2	3	GFP	2	22	PP	1.17	135	High	Abs	NoRef	Exp	Yes	No	1.08
422	1472576	158.625	233587840	233587840	1	GFP	2	22	PP	1	180		Abs	Ref	Exp	Yes	No
423	1472576	145.803	214705330.1	214705330.1	7	GFP	2	22	PP	2.38	71	High	Abs	NoRef	Exp	Yes	No	1
424	1472576	156.991	231180735	231180735	3	GFP	2	22	PP	1.17	135	High	Abs	NoRef	Exp	Yes	No	1.08
425	1472576	144.63	212979064.1	212979064.1	6	GFP	2	22	PP	1.72	71	Low	Abs	NoRef	Exp	Yes	No	0.99
426	1472576	121.537	178972681.8	178972681.8	8	GFP	2	22	PP	3.83	30		Abs	NoRef		Yes	No	0.84
427	1472576	117.886	173595942.7	173595942.7	8	GFP	2	22	PP	3.83	30		Abs	NoRef		Yes	No	0.81
428	1472576	143.896	211897175.2	211897175.2	6	GFP	2	22	PP	1.72	71	Low	Abs	NoRef	Exp	Yes	No	0.99
429	1472576	146.891	216308666.5	216308666.5	4	GFP	2	22	PP	1.41	90	Low	Abs	NoRef	Exp	Yes	No	1.01
430	1472576	130.78	192583455.2	192583455.2	9	GFP	2	22	PP	1.97	30		Abs	NoRef		Yes	No	0.9
431	1472576	128.939	189872146.2	189872146.2	5	GFP	2	22	PP	1.99	90	High	Abs	NoRef	Exp	Yes	No	0.89
432	1472576	145.222	213850894.7	213850894.7	3	GFP	2	22	PP	1.17	135	High	Abs	NoRef	Exp	Yes	No	1
433	1472576	150.704	221923251.6	221923251.6	6	GFP	2	22	PP	1.72	71	Low	Abs	NoRef	Exp	Yes	No	1.04
434	1472576	139.989	206144741.5	206144741.5	8	GFP	2	22	PP	3.83	30		Abs	NoRef		Yes	No	0.96
435	1472576	126.119	185719455.6	185719455.6	7	GFP	2	22	PP	2.38	71	High	Abs	NoRef	Exp	Yes	No	0.87
436	1472576	113.166	166644817.1	166644817.1	7	GFP	2	22	PP	2.38	71	High	Abs	NoRef	Exp	Yes	No	0.78
437	1472576	120.852	177963452.8	177963452.8	1	GFP	2	22	PP	1	180		Abs	Ref	Exp	Yes	No
438	1472576	111.748	164557914.2	164557914.2	2	GFP	2	22	PP	1.07	135	Low	Abs	NoRef	Exp	Yes	No	0.77
439	1472576	103.446	152332800	152332800	5	GFP	2	22	PP	1.99	90	High	Abs	NoRef	Exp	Yes	No	0.71
440	1472576	102.539	150996686.2	150996686.2	1	GFP	2	22	PP	1	180		Abs	Ref	Exp	Yes	No
441	1472576	102.678	151200669.6	151200669.6	1	GFP	2	22	PP	1	180		Abs	Ref	Exp	Yes	No
442	1472576	103.319	152145294.4	152145294.4	4	GFP	2	22	PP	1.99	90	Low	Abs	NoRef	Exp	Yes	No	0.71
443	1472576	102.483	150913639.5	150913639.5	5	GFP	2	22	PP	1.99	90	High	Abs	NoRef	Exp	Yes	No	0.7
444	1472576	102.875	151491935.6	151491935.6	5	GFP	2	22	PP	1.99	90	High	Abs	NoRef	Exp	Yes	No	0.71
445	1472576	99.784	146939708.6	146939708.6	5	GFP	2	22	PP	1	90	High	Abs	NoRef	Exp	Yes	No
446	1472576	100.037	147312221.9	147312221.9	1	GFP	2	22	PP	2.38	180		Abs	Ref	Exp	Yes	No	0.69
447	1472576	100.873	148543884.7	148543884.7	7	GFP	2	22	PP	1.72	71	High	Abs	NoRef	Exp	Yes	No	0.69
448	1472576	109.799	161687305.4	161687305.4	2	GFP	2	22	PP	1.07	135	Low	Abs	NoRef	Exp	Yes	No	0.75
449	1472576	99.169	146034499.3	146034499.3	7	GFP	2	22	PP	2.38	71	High	Abs	NoRef	Exp	Yes	No	0.68
450	1472576	97.52	143605656.9	143605656.9	5	GFP	2	22	PP	1.99	90	High	Abs	NoRef	Exp	Yes	No	0.67
451	1472576	108.249	159404908.9	159404908.9	1	GFP	2	23	PP	1	180		Abs	Ref	Exp	Yes	No
452	1472576	159.66	235110749.1	235110749.1	6	GFP	2	23	PP	1.72	71	Low	Abs	NoRef	Exp	Yes	No	1.09
453	1472576	151.317	222825375.3	222825375.3	7	GFP	2	23	PP	2.38	71	High	Abs	NoRef	Exp	Yes	No	1.03
454	1472576	155.656	229215939.1	229215939.1	6	GFP	2	23	PP	1.41	71	Low	Abs	NoRef	Exp	Yes	No	1.06
455	1472576	144.986	213502619.6	213502619.6	4	GFP	2	23	PP	1.72	90	Low	Abs	NoRef	Exp	Yes	No	0.99
456	1472576	148.792	219107320.4	219107320.4	1	GFP	2	23	PP	1	180		Abs	Ref	Exp	Yes	No
457	1472576	149.082	219534186.3	219534186.3	3	GFP	2	23	PP	1.17	135	High	Abs	NoRef	Exp	Yes	No	1.01
458	1472576	158.506	233411856.7	233411856.7	2	GFP	2	23	PP	1.07	135	Low	Abs	NoRef	Exp	Yes	No	1.08
459	1472576	145.671	214510886.9	214510886.9	1	GFP	2	23	PP	1	180		Abs	Ref	Exp	Yes	No
460	1472576	142.306	209556381.4	209556381.4	4	GFP	2	23	PP	1.41	90	Low	Abs	NoRef	Exp	Yes	No	0.97
461	1472576	148.196	218230592.5	218230592.5	2	GFP	2	23	PP	1.07	135	Low	Abs	NoRef	Exp	Yes	No	1.01
462	1472576	150.579	221738582	221738582	4	GFP	2	23	PP	1.41	90	Low	Abs	NoRef	Exp	Yes	No	1.02
463	1472576	140.855	207419799.8	207419799.8	5	GFP	2	23	PP	1.99	90	High	Abs	NoRef	Exp	Yes	No	0.96
464	1472576	142.589	209973720.9	209973720.9	6	GFP	2	23	PP	1.72	71	Low	Abs	NoRef	Exp	Yes	No	0.97
465	1472576	125.316	184537041.2	184537041.2	7	GFP	2	23	PP	2.38	71	High	Abs	NoRef	Exp	Yes	No	0.85
466	1472576	138.838	204449877.8	204449877.8	9	GFP	2	23	PP	1.97	30		Abs	NoRef		Yes	No	0.94
467	1472576	164.908	242839239.3	242839239.3	4	GFP	2	23	PP	1.41	90	Low	Abs	NoRef	Exp	Yes	No	1.12
468	1472576	158.672	233656025.7	233656025.7	4	GFP	2	23	PP	1.41	90	Low	Abs	NoRef	Exp	Yes	No	1.08
469	1472576	138.027	203255252.7	203255252.7	7	GFP	2	23	PP	2.38	71	High	Abs	NoRef	Exp	Yes	No	0.94
470	1472576	147.041	216528807.6	216528807.6	9	GFP	2	23	PP	1.97	30		Abs	NoRef		Yes	No	1
471	1472576	126.442	186195282.8	186195282.8	8	GFP	2	23	PP	3.83	30		Abs	NoRef		Yes	No	0.86
472	1472576	144.867	213327282.5	213327282.5	9	GFP	2	23	PP	1.97	30		Abs	NoRef		Yes	No	0.99
473	1472576	149.716	220468292.1	220468292.1	9	GFP	2	23	PP	1.97	30		Abs	NoRef		Yes	No	1.02
474	1472576	154.271	227175450.5	227175450.5	6	GFP	2	23	PP	1.72	71	Low	Abs	NoRef	Exp	Yes	No	1.05
475	1472576	129.647	190915521.2	190915521.2	8	GFP	2	23	PP	3.83	30		Abs	NoRef		Yes	No	0.88
476	1472576	175.64	258643080.9	258643080.9	2	GFP	2	23	PP	1.07	135	Low	Abs	NoRef	Exp	Yes	No	1.19
477	1472576	148.304	218389138.5	218389138.5	5	GFP	2	23	PP	1.99	90	High	Abs	NoRef	Exp	Yes	No	1.01
478	1472576	151.804	223542453.2	223542453.2	9	GFP	2	23	PP	1.97	30		Abs	NoRef		Yes	No	1.03
479	1472576	129.598	190842174.1	190842174.1	8	GFP	2	23	PP	3.83	30		Abs	NoRef		Yes	No	0.88
480	1472576	172.968	254708146.7	254708146.7	2	GFP	2	23	PP	1.07	135	Low	Abs	NoRef	Exp	Yes	No	1.18
481	1472576	173.707	255797346.4	255797346.4	1	GFP	2	23	PP	1	180		Abs	Ref	Exp	Yes	No
482	1472576	152.862	225100868.2	225100868.2	7	GFP	2	23	PP	2.38	71	High	Abs	NoRef	Exp	Yes	No	1.04
483	1472576	155.51	229000149.4	229000149.4	5	GFP	2	23	PP	1.99	90	High	Abs	NoRef	Exp	Yes	No	1.06
484	1472576	172.951	254683543.5	254683543.5	3	GFP	2	23	PP	1.17	135	High	Abs	NoRef	Exp	Yes	No	1.18
485	1472576	151.764	223483592.4	223483592.4	5	GFP	2	23	PP	1.99	90	High	Abs	NoRef	Exp	Yes	No	1.03
486	1472576	144.015	212073482.4	212073482.4	6	GFP	2	23	PP	1.72	71	Low	Abs	NoRef	Exp	Yes	No	0.98
487	1472576	176.296	259609614	259609614	2	GFP	2	23	PP	1.07	135	Low	Abs	NoRef	Exp	Yes	No	1.2
488	1472576	163.072	240136052.5	240136052.5	2	GFP	2	23	PP	1.07	135	Low	Abs	NoRef	Exp	Yes	No	1.11
489	1472576	151.024	222394699.3	222394699.3	4	GFP	2	23	PP	1.41	90	Low	Abs	NoRef	Exp	Yes	No	1.03
490	1472576	153.409	225906575.2	225906575.2	6	GFP	2	23	PP	1.72	71	Low	Abs	NoRef	Exp	Yes	No	1.04
491	1472576	125.357	184598189.6	184598189.6	8	GFP	2	23	PP	3.83	30		Abs	NoRef		Yes	No	0.85
492	1472576	164.799	242678844.1	242678844.1	2	GFP	2	23	PP	1.07	135	Low	Abs	NoRef	Exp	Yes	No	1.12
493	1472576	139.381	205249054.4	205249054.4	7	GFP	2	23	PP	2.38	71	High	Abs	NoRef	Exp	Yes	No	0.95
494	1472576	140.066	206257382.6	206257382.6	9	GFP	2	23	PP	1.97	30		Abs	NoRef		Yes	No	0.95
495	1472576	159.61	235038233.7	235038233.7	3	GFP	2	23	PP	1.17	135	High	Abs	NoRef	Exp	Yes	No	1.09
496	1472576	139.698	205715667.8	205715667.8	9	GFP	2	23	PP	1.97	30		Abs	NoRef		Yes	No	0.95
497	1472576	140.143	206371621.4	206371621.4	9	GFP	2	23	PP	1.97	30		Abs	NoRef		Yes	No	0.95
498	1472576	120.617	177618115.9	177618115.9	8	GFP	2	23	PP	3.83	30		Abs	NoRef		Yes	No	0.82
499	1472576	156.427	230350914.1	230350914.1	4	GFP	2	23	PP	1.41	90	Low	Abs	NoRef	Exp	Yes	No	1.06
500	1472576	165.517	243735875.8	243735875.8	3	GFP	2	23	PP	1.17	135	High	Abs	NoRef	Exp	Yes	No	1.13
501	1472576	123.235	181472545.3	181472545.3	8	GFP	2	23	PP	3.83	30		Abs	NoRef		Yes	No	0.84
502	1472576	162.407	239157174.1	239157174.1	4	GFP	2	23	PP	1.41	90	Low	Abs	NoRef	Exp	Yes	No	1.1
503	1472576	162.139	238761956.2	238761956.2	2	GFP	2	23	PP	1.07	135	Low	Abs	NoRef	Exp	Yes	No	1.1
504	1472576	116.595	171695449.3	171695449.3	1	GFP	2	23	PP	1	180		Abs	Ref	Exp	Yes	No
505	1472576	166.396	245031278.1	245031278.1	3	GFP	2	23	PP	1.17	135	High	Abs	NoRef	Exp	Yes	No	1.13
506	1472576	170.753	251446065.7	251446065.7	3	GFP	2	23	PP	1.17	135	High	Abs	NoRef	Exp	Yes	No	1.16
507	1472576	155.172	228502314.9	228502314.9	3	GFP	2	23	PP	1.17	135	High	Abs	NoRef	Exp	Yes	No	1.06
508	1472576	156.269	230117951.3	230117951.3	9	GFP	2	23	PP	1.97	30		Abs	NoRef		Yes	No	1.06
509	1472576	158.758	233783382.2	233783382.2	6	GFP	2	23	PP	1.72	71	Low	Abs	NoRef	Exp	Yes	No	1.08
510	1472576	129.536	190751967.7	190751967.7	8	GFP	2	23	PP	3.83	30		Abs	NoRef		Yes	No	0.88
511	1472576	172.793	254451123.2	254451123.2	3	GFP	2	23	PP	1.17	135	High	Abs	NoRef	Exp	Yes	No	1.18
512	1472576	166.421	245067863.9	245067863.9	1	GFP	2	23	PP	1	180		Abs	Ref	Exp	Yes	No
513	1472576	147.796	217640234.8	217640234.8	7	GFP	2	23	PP	2.38	71	High	Abs	NoRef	Exp	Yes	No	1.01
514	1472576	151.212	222670799.1	222670799.1	3	GFP	2	23	PP	1.17	135	High	Abs	NoRef	Exp	Yes	No	1.03
515	1472576	153.983	226751659.9	226751659.9	6	GFP	2	23	PP	1.72	71	Low	Abs	NoRef	Exp	Yes	No	1.05
516	1472576	124.876	183888677.8	183888677.8	8	GFP	2	23	PP	3.83	30		Abs	NoRef		Yes	No	0.85
517	1472576	124.069	182700449.6	182700449.6	8	GFP	2	23	PP	3.83	30		Abs	NoRef		Yes	No	0.84
518	1472576	150.772	222023636.5	222023636.5	6	GFP	2	23	PP	1.72	71	Low	Abs	NoRef	Exp	Yes	No	1.03
519	1472576	160.983	237059023	237059023	4	GFP	2	23	PP	1.41	90	Low	Abs	NoRef	Exp	Yes	No	1.09
520	1472576	135.925	200160383.2	200160383.2	9	GFP	2	23	PP	1.97	30		Abs	NoRef		Yes	No	0.92
521	1472576	136.037	200324682	200324682	5	GFP	2	23	PP	1.99	90	High	Abs	NoRef	Exp	Yes	No	0.93
522	1472576	156.425	230347334.5	230347334.5	3	GFP	2	23	PP	1.17	135	High	Abs	NoRef	Exp	Yes	No	1.06
523	1472576	156.258	230101526.9	230101526.9	6	GFP	2	23	PP	1.72	71	Low	Abs	NoRef	Exp	Yes	No	1.06
524	1472576	117.244	172650836.6	172650836.6	8	GFP	2	23	PP	3.83	30		Abs	NoRef		Yes	No	0.8
525	1472576	133.805	197037493.5	197037493.5	7	GFP	2	23	PP	2.38	71	High	Abs	NoRef	Exp	Yes	No	0.91
526	1472576	138.202	203513126.1	203513126.1	7	GFP	2	23	PP	2.38	71	High	Abs	NoRef	Exp	Yes	No	0.94
527	1472576	151.398	222944449.1	222944449.1	1	GFP	2	23	PP	1	180		Abs	Ref	Exp	Yes	No
528	1472576	146.154	215222999	215222999	2	GFP	2	23	PP	1.07	135	Low	Abs	NoRef	Exp	Yes	No	0.99
529	1472576	133.605	196743230.3	196743230.3	5	GFP	2	23	PP	1.99	90	High	Abs	NoRef	Exp	Yes	No	0.91
530	1472576	142.749	210208501.1	210208501.1	1	GFP	2	23	PP	1	180		Abs	Ref	Exp	Yes	No
531	1472576	132.575	195227042.7	195227042.7	1	GFP	2	23	PP	1	180		Abs	Ref	Exp	Yes	No
532	1472576	135.735	199879658.4	199879658.4	4	GFP	2	23	PP	1.99	90	Low	Abs	NoRef	Exp	Yes	No	0.92
533	1472576	128.499	189224384.1	189224384.1	5	GFP	2	23	PP	1.99	90	High	Abs	NoRef	Exp	Yes	No	0.87
534	1472576	127.333	187507031.6	187507031.6	5	GFP	2	23	PP	1.99	90	High	Abs	NoRef	Exp	Yes	No	0.87
535	1472576	123.688	182139824.3	182139824.3	5	GFP	2	23	PP	1	90	High	Abs	NoRef	Exp	Yes	No
536	1472576	123.679	182126770.2	182126770.2	1	GFP	2	23	PP	2.38	180		Abs	Ref	Exp	Yes	No	0.84
537	1472576	116.184	171089792.2	171089792.2	7	GFP	2	23	PP	1.72	71	High	Abs	NoRef	Exp	Yes	No	0.79
538	1472576	122.043	179717255.9	179717255.9	2	GFP	2	23	PP	1.07	135	Low	Abs	NoRef	Exp	Yes	No	0.83
539	1472576	117.26	172674384.8	172674384.8	7	GFP	2	23	PP	2.38	71	High	Abs	NoRef	Exp	Yes	No	0.8
540	1472576	113.997	167869191	167869191	5	GFP	2	23	PP	1.99	90	High	Abs	NoRef	Exp	Yes	No	0.78
1	1472576	126.277	185952705.2	185952705.2	1	GFP	3	18	PP	1	180		Abs	Ref	Exp	Yes	No
2	1472576	179.359	264120079	264120079	6	GFP	3	18	PP	1.72	71	Low	Abs	NoRef	Exp	Yes	No
3	1472576	161.117	237257284.6	237257284.6	7	GFP	3	18	PP	2.38	71	High	Abs	NoRef	Exp	Yes	No
4	1472576	172.995	254748497.7	254748497.7	6	GFP	3	18	PP	1.41	71	Low	Abs	NoRef	Exp	Yes	No
5	1472576	156.14	229927764.4	229927764.4	4	GFP	3	18	PP	1.72	90	Low	Abs	NoRef	Exp	Yes	No
6	1472576	158.042	232728920.3	232728920.3	1	GFP	3	18	PP	1	180		Abs	Ref	Exp	Yes	No
7	1472576	162.89	239868223.9	239868223.9	3	GFP	3	18	PP	1.17	135	High	Abs	NoRef	Exp	Yes	No
8	1472576	163.68	241031575	241031575	2	GFP	3	18	PP	1.07	135	Low	Abs	NoRef	Exp	Yes	No
9	1472576	149.363	219947802.7	219947802.7	1	GFP	3	18	PP	1	180		Abs	Ref	Exp	Yes	No
10	1472576	159.621	235053830.9	235053830.9	4	GFP	3	18	PP	1.41	90	Low	Abs	NoRef	Exp	Yes	No
11	1472576	156.149	229940551.7	229940551.7	2	GFP	3	18	PP	1.07	135	Low	Abs	NoRef	Exp	Yes	No
12	1472576	160.082	235732485.2	235732485.2	4	GFP	3	18	PP	1.41	90	Low	Abs	NoRef	Exp	Yes	No
13	1472576	142.724	210172245.3	210172245.3	5	GFP	3	18	PP	1.99	90	High	Abs	NoRef	Exp	Yes	No
14	1472576	149.332	219902928.4	219902928.4	6	GFP	3	18	PP	1.72	71	Low	Abs	NoRef	Exp	Yes	No
15	1472576	137.971	203173300.3	203173300.3	7	GFP	3	18	PP	2.38	71	High	Abs	NoRef	Exp	Yes	No
16	1472576	139.361	205219778.9	205219778.9	9	GFP	3	18	PP	1.97	30		Abs	NoRef		Yes	No
17	1472576	155.177	228509955	228509955	4	GFP	3	18	PP	1.41	90	Low	Abs	NoRef	Exp	Yes	No
18	1472576	153.644	226252730.7	226252730.7	4	GFP	3	18	PP	1.41	90	Low	Abs	NoRef	Exp	Yes	No
19	1472576	137.916	203092244.8	203092244.8	7	GFP	3	18	PP	2.38	71	High	Abs	NoRef	Exp	Yes	No
20	1472576	140.503	206900868.8	206900868.8	9	GFP	3	18	PP	1.97	30		Abs	NoRef		Yes	No
21	1472576	134.492	198049975.4	198049975.4	8	GFP	3	18	PP	3.83	30		Abs	NoRef		Yes	No
22	1472576	142.3	209547105.5	209547105.5	9	GFP	3	18	PP	1.97	30		Abs	NoRef		Yes	No
23	1472576	143.169	210827896.1	210827896.1	9	GFP	3	18	PP	1.97	30		Abs	NoRef		Yes	No
24	1472576	153.068	225404821.9	225404821.9	6	GFP	3	18	PP	1.72	71	Low	Abs	NoRef	Exp	Yes	No
25	1472576	138.48	203923049.2	203923049.2	8	GFP	3	18	PP	3.83	30		Abs	NoRef		Yes	No
26	1472576	151.541	223155936.7	223155936.7	2	GFP	3	18	PP	1.07	135	Low	Abs	NoRef	Exp	Yes	No
27	1472576	153.465	225989591.2	225989591.2	5	GFP	3	18	PP	1.99	90	High	Abs	NoRef	Exp	Yes	No
28	1472576	147.342	216972198.3	216972198.3	9	GFP	3	18	PP	1.97	30		Abs	NoRef		Yes	No
29	1472576	144.162	212289048.7	212289048.7	8	GFP	3	18	PP	3.83	30		Abs	NoRef		Yes	No
30	1472576	154.793	227944615.9	227944615.9	2	GFP	3	18	PP	1.07	135	Low	Abs	NoRef	Exp	Yes	No
31	1472576	163.574	240874636.5	240874636.5	1	GFP	3	18	PP	1	180		Abs	Ref	Exp	Yes	No
32	1472576	147.797	217642470.6	217642470.6	7	GFP	3	18	PP	2.38	71	High	Abs	NoRef	Exp	Yes	No
33	1472576	160.097	235754383	235754383	5	GFP	3	18	PP	1.99	90	High	Abs	NoRef	Exp	Yes	No
34	1472576	160.218	235932505.8	235932505.8	3	GFP	3	18	PP	1.17	135	High	Abs	NoRef	Exp	Yes	No
35	1472576	155.476	228950763.3	228950763.3	5	GFP	3	18	PP	1.99	90	High	Abs	NoRef	Exp	Yes	No
36	1472576	159.218	234460143.7	234460143.7	6	GFP	3	18	PP	1.72	71	Low	Abs	NoRef	Exp	Yes	No
37	1472576	154.829	227998093.2	227998093.2	2	GFP	3	18	PP	1.07	135	Low	Abs	NoRef	Exp	Yes	No
38	1472576	158.049	232739743.6	232739743.6	2	GFP	3	18	PP	1.07	135	Low	Abs	NoRef	Exp	Yes	No
39	1472576	192.05	282808291	282808291	4	GFP	3	18	PP	1.41	90	Low	Abs	NoRef	Exp	Yes	No
40	1472576	167.21	246229932.5	246229932.5	6	GFP	3	18	PP	1.72	71	Low	Abs	NoRef	Exp	Yes	No
41	1472576	153.545	226105956.4	226105956.4	8	GFP	3	18	PP	3.83	30		Abs	NoRef		Yes	No
42	1472576	159.119	234315129.1	234315129.1	2	GFP	3	18	PP	1.07	135	Low	Abs	NoRef	Exp	Yes	No
43	1472576	154.47	227469461.9	227469461.9	7	GFP	3	18	PP	2.38	71	High	Abs	NoRef	Exp	Yes	No
44	1472576	160.542	236410436.8	236410436.8	9	GFP	3	18	PP	1.97	30		Abs	NoRef		Yes	No
45	1472576	152.584	224691343.2	224691343.2	3	GFP	3	18	PP	1.17	135	High	Abs	NoRef	Exp	Yes	No
46	1472576	154.634	227710790.5	227710790.5	9	GFP	3	18	PP	1.97	30		Abs	NoRef		Yes	No
47	1472576	155.85	229500525.9	229500525.9	9	GFP	3	18	PP	1.97	30		Abs	NoRef		Yes	No
48	1472576	154.015	226798974	226798974	8	GFP	3	18	PP	3.83	30		Abs	NoRef		Yes	No
49	1472576	161.526	237859749.9	237859749.9	4	GFP	3	18	PP	1.41	90	Low	Abs	NoRef	Exp	Yes	No
50	1472576	157.436	231836233.4	231836233.4	3	GFP	3	18	PP	1.17	135	High	Abs	NoRef	Exp	Yes	No
51	1472576	154.705	227814856.2	227814856.2	8	GFP	3	18	PP	3.83	30		Abs	NoRef		Yes	No
52	1472576	158.774	233806368.9	233806368.9	4	GFP	3	18	PP	1.41	90	Low	Abs	NoRef	Exp	Yes	No
53	1472576	162.834	239785764.7	239785764.7	2	GFP	3	18	PP	1.07	135	Low	Abs	NoRef	Exp	Yes	No
54	1472576	161.471	237778654.8	237778654.8	1	GFP	3	18	PP	1	180		Abs	Ref	Exp	Yes	No
55	1472576	164.164	241744356.4	241744356.4	3	GFP	3	18	PP	1.17	135	High	Abs	NoRef	Exp	Yes	No
56	1472576	156.492	230446945.6	230446945.6	3	GFP	3	18	PP	1.17	135	High	Abs	NoRef	Exp	Yes	No
57	1472576	158.709	233710801.5	233710801.5	3	GFP	3	18	PP	1.17	135	High	Abs	NoRef	Exp	Yes	No
58	1472576	154.722	227840552.1	227840552.1	9	GFP	3	18	PP	1.97	30		Abs	NoRef		Yes	No
59	1472576	157.249	231561012.3	231561012.3	6	GFP	3	18	PP	1.72	71	Low	Abs	NoRef	Exp	Yes	No
60	1472576	147.033	216516917.6	216516917.6	8	GFP	3	18	PP	3.83	30		Abs	NoRef		Yes	No
61	1472576	155.731	229326384.4	229326384.4	3	GFP	3	18	PP	1.17	135	High	Abs	NoRef	Exp	Yes	No
62	1472576	155.751	229354542.2	229354542.2	1	GFP	3	18	PP	1	180		Abs	Ref	Exp	Yes	No
63	1472576	146.646	215946831.8	215946831.8	7	GFP	3	18	PP	2.38	71	High	Abs	NoRef	Exp	Yes	No
64	1472576	163.173	240284197	240284197	3	GFP	3	18	PP	1.17	135	High	Abs	NoRef	Exp	Yes	No
65	1472576	154.084	226900635.3	226900635.3	6	GFP	3	18	PP	1.72	71	Low	Abs	NoRef	Exp	Yes	No
66	1472576	140.003	206165108.8	206165108.8	8	GFP	3	18	PP	3.83	30		Abs	NoRef		Yes	No
67	1472576	137.666	202723592	202723592	8	GFP	3	18	PP	3.83	30		Abs	NoRef		Yes	No
68	1472576	155.58	229104021.4	229104021.4	6	GFP	3	18	PP	1.72	71	Low	Abs	NoRef	Exp	Yes	No
69	1472576	155.029	228292133.6	228292133.6	4	GFP	3	18	PP	1.41	90	Low	Abs	NoRef	Exp	Yes	No
70	1472576	143.766	211706705.8	211706705.8	9	GFP	3	18	PP	1.97	30		Abs	NoRef		Yes	No
71	1472576	142.23	209444845.3	209444845.3	5	GFP	3	18	PP	1.99	90	High	Abs	NoRef	Exp	Yes	No
72	1472576	152.996	225297579.4	225297579.4	3	GFP	3	18	PP	1.17	135	High	Abs	NoRef	Exp	Yes	No
73	1472576	152.26	224214634.6	224214634.6	6	GFP	3	18	PP	1.72	71	Low	Abs	NoRef	Exp	Yes	No
74	1472576	153.991	226763462.3	226763462.3	8	GFP	3	18	PP	3.83	30		Abs	NoRef		Yes	No
75	1472576	145.437	214167493.5	214167493.5	7	GFP	3	18	PP	2.38	71	High	Abs	NoRef	Exp	Yes	No
76	1472576	152.134	224029532.8	224029532.8	7	GFP	3	18	PP	2.38	71	High	Abs	NoRef	Exp	Yes	No
77	1472576	161.987	238537730.7	238537730.7	1	GFP	3	18	PP	1	180		Abs	Ref	Exp	Yes	No
78	1472576	157.78	232342330.2	232342330.2	2	GFP	3	18	PP	1.07	135	Low	Abs	NoRef	Exp	Yes	No
79	1472576	158.456	233338273.2	233338273.2	5	GFP	3	18	PP	1.99	90	High	Abs	NoRef	Exp	Yes	No
80	1472576	163.5	240766178.2	240766178.2	1	GFP	3	18	PP	1	180		Abs	Ref	Exp	Yes	No
81	1472576	159.228	234475772.2	234475772.2	1	GFP	3	18	PP	1	180		Abs	Ref	Exp	Yes	No
82	1472576	158.818	233870912.7	233870912.7	4	GFP	3	18	PP	1.99	90	Low	Abs	NoRef	Exp	Yes	No
83	1472576	147.328	216951176.1	216951176.1	5	GFP	3	18	PP	1.99	90	High	Abs	NoRef	Exp	Yes	No
84	1472576	146.608	215891731.5	215891731.5	5	GFP	3	18	PP	1.99	90	High	Abs	NoRef	Exp	Yes	No
85	1472576	141.09	207765241.5	207765241.5	5	GFP	3	18	PP	1	90	High	Abs	NoRef	Exp	Yes	No
86	1472576	147.929	217836061	217836061	1	GFP	3	18	PP	1	180		Abs	Ref	Exp	Yes	No
87	1472576	142.857	210367749.4	210367749.4	7	GFP	3	18	PP	1.72	71	High	Abs	NoRef	Exp	Yes	No
88	1472576	155.87	229530159.5	229530159.5	2	GFP	3	18	PP	1.07	135	Low	Abs	NoRef	Exp	Yes	No
89	1472576	166.323	244923169.8	244923169.8	7	GFP	3	18	PP	2.38	71	High	Abs	NoRef	Exp	Yes	No
90	1472576	131.64	193850095.6	193850095.6	5	GFP	3	18	PP	1.99	90	High	Abs	NoRef	Exp	Yes	No
91	1472576	151.599	223240579	223240579	1	GFP	3	19	PP	1	180		Abs	Ref	Exp	Yes	No
92	1472576	132.896	195700104.4	195700104.4	6	GFP	3	19	PP	1.72	71	Low	Abs	NoRef	Exp	Yes	No
93	1472576	132.556	195198806	195198806	7	GFP	3	19	PP	2.38	71	High	Abs	NoRef	Exp	Yes	No
94	1472576	135.407	199397798.7	199397798.7	6	GFP	3	19	PP	1.41	71	Low	Abs	NoRef	Exp	Yes	No
95	1472576	134.86	198591479	198591479	4	GFP	3	19	PP	1.72	90	Low	Abs	NoRef	Exp	Yes	No
96	1472576	141.89	208944483.6	208944483.6	1	GFP	3	19	PP	1	180		Abs	Ref	Exp	Yes	No
97	1472576	136.405	200867102.5	200867102.5	3	GFP	3	19	PP	1.17	135	High	Abs	NoRef	Exp	Yes	No
98	1472576	139.285	205107790.1	205107790.1	2	GFP	3	19	PP	1.07	135	Low	Abs	NoRef	Exp	Yes	No
99	1472576	161.64	238026657.1	238026657.1	1	GFP	3	19	PP	1	180		Abs	Ref	Exp	Yes	No
100	1472576	133.352	196371311.7	196371311.7	4	GFP	3	19	PP	1.41	90	Low	Abs	NoRef	Exp	Yes	No
101	1472576	142.442	209756007.3	209756007.3	2	GFP	3	19	PP	1.07	135	Low	Abs	NoRef	Exp	Yes	No
102	1472576	137.078	201858469.7	201858469.7	4	GFP	3	19	PP	1.41	90	Low	Abs	NoRef	Exp	Yes	No
103	1472576	132.805	195566187.5	195566187.5	5	GFP	3	19	PP	1.99	90	High	Abs	NoRef	Exp	Yes	No
104	1472576	132.806	195567661.5	195567661.5	6	GFP	3	19	PP	1.72	71	Low	Abs	NoRef	Exp	Yes	No
105	1472576	128.939	189872239.5	189872239.5	7	GFP	3	19	PP	2.38	71	High	Abs	NoRef	Exp	Yes	No
106	1472576	128.807	189678179.4	189678179.4	9	GFP	3	19	PP	1.97	30		Abs	NoRef		Yes	No
107	1472576	144.199	212343269	212343269	4	GFP	3	19	PP	1.41	90	Low	Abs	NoRef	Exp	Yes	No
108	1472576	135.512	199551309.6	199551309.6	4	GFP	3	19	PP	1.41	90	Low	Abs	NoRef	Exp	Yes	No
109	1472576	128.422	189111636.1	189111636.1	7	GFP	3	19	PP	2.38	71	High	Abs	NoRef	Exp	Yes	No
110	1472576	129.517	190722909.4	190722909.4	9	GFP	3	19	PP	1.97	30		Abs	NoRef		Yes	No
111	1472576	123.218	181447968.8	181447968.8	8	GFP	3	19	PP	3.83	30		Abs	NoRef		Yes	No
112	1472576	133.009	195865396.4	195865396.4	9	GFP	3	19	PP	1.97	30		Abs	NoRef		Yes	No
113	1472576	130.9	192760649.1	192760649.1	9	GFP	3	19	PP	1.97	30		Abs	NoRef		Yes	No
114	1472576	135.608	199693374.9	199693374.9	6	GFP	3	19	PP	1.72	71	Low	Abs	NoRef	Exp	Yes	No
115	1472576	122.538	180446014.5	180446014.5	8	GFP	3	19	PP	3.83	30		Abs	NoRef		Yes	No
116	1472576	151.75	223463881.4	223463881.4	2	GFP	3	19	PP	1.07	135	Low	Abs	NoRef	Exp	Yes	No
117	1472576	133.644	196801224.2	196801224.2	5	GFP	3	19	PP	1.99	90	High	Abs	NoRef	Exp	Yes	No
118	1472576	131.288	193331419.2	193331419.2	9	GFP	3	19	PP	1.97	30		Abs	NoRef		Yes	No
119	1472576	122.677	180651738.5	180651738.5	8	GFP	3	19	PP	3.83	30		Abs	NoRef		Yes	No
120	1472576	147.74	217558441.9	217558441.9	2	GFP	3	19	PP	1.07	135	Low	Abs	NoRef	Exp	Yes	No
121	1472576	149.455	220084101.2	220084101.2	1	GFP	3	19	PP	1	180		Abs	Ref	Exp	Yes	No
122	1472576	133.246	196215147.7	196215147.7	7	GFP	3	19	PP	2.38	71	High	Abs	NoRef	Exp	Yes	No
123	1472576	137.476	202444582.1	202444582.1	5	GFP	3	19	PP	1.99	90	High	Abs	NoRef	Exp	Yes	No
124	1472576	147.791	217633257.8	217633257.8	3	GFP	3	19	PP	1.17	135	High	Abs	NoRef	Exp	Yes	No
125	1472576	136.567	201105498.8	201105498.8	5	GFP	3	19	PP	1.99	90	High	Abs	NoRef	Exp	Yes	No
126	1472576	135.942	200185416.9	200185416.9	6	GFP	3	19	PP	1.72	71	Low	Abs	NoRef	Exp	Yes	No
127	1472576	149.249	219780584.2	219780584.2	2	GFP	3	19	PP	1.07	135	Low	Abs	NoRef	Exp	Yes	No
128	1472576	166.531	245228856.5	245228856.5	2	GFP	3	19	PP	1.07	135	Low	Abs	NoRef	Exp	Yes	No
129	1472576	144.726	213119624.3	213119624.3	4	GFP	3	19	PP	1.41	90	Low	Abs	NoRef	Exp	Yes	No
130	1472576	137.189	202021082.7	202021082.7	6	GFP	3	19	PP	1.72	71	Low	Abs	NoRef	Exp	Yes	No
131	1472576	126.021	185576149	185576149	8	GFP	3	19	PP	3.83	30		Abs	NoRef		Yes	No
132	1472576	152.86	225097232.4	225097232.4	2	GFP	3	19	PP	1.07	135	Low	Abs	NoRef	Exp	Yes	No
133	1472576	132.235	194726518.4	194726518.4	7	GFP	3	19	PP	2.38	71	High	Abs	NoRef	Exp	Yes	No
134	1472576	133.708	196895560.1	196895560.1	9	GFP	3	19	PP	1.97	30		Abs	NoRef		Yes	No
135	1472576	150.774	222026025.5	222026025.5	3	GFP	3	19	PP	1.17	135	High	Abs	NoRef	Exp	Yes	No
136	1472576	132.803	195563164.1	195563164.1	9	GFP	3	19	PP	1.97	30		Abs	NoRef		Yes	No
137	1472576	142.678	210103843.6	210103843.6	9	GFP	3	19	PP	1.97	30		Abs	NoRef		Yes	No
138	1472576	126.989	187000755.7	187000755.7	8	GFP	3	19	PP	3.83	30		Abs	NoRef		Yes	No
139	1472576	146.05	215070019.5	215070019.5	4	GFP	3	19	PP	1.41	90	Low	Abs	NoRef	Exp	Yes	No
140	1472576	155.732	229327794.5	229327794.5	3	GFP	3	19	PP	1.17	135	High	Abs	NoRef	Exp	Yes	No
141	1472576	125.304	184519366.9	184519366.9	8	GFP	3	19	PP	3.83	30		Abs	NoRef		Yes	No
142	1472576	145.863	214794325.3	214794325.3	4	GFP	3	19	PP	1.41	90	Low	Abs	NoRef	Exp	Yes	No
143	1472576	146.736	216080607.5	216080607.5	2	GFP	3	19	PP	1.07	135	Low	Abs	NoRef	Exp	Yes	No
144	1472576	153.207	225609121.5	225609121.5	1	GFP	3	19	PP	1	180		Abs	Ref	Exp	Yes	No
145	1472576	155.01	228263978.7	228263978.7	3	GFP	3	19	PP	1.17	135	High	Abs	NoRef	Exp	Yes	No
146	1472576	155.575	229096190.4	229096190.4	3	GFP	3	19	PP	1.17	135	High	Abs	NoRef	Exp	Yes	No
147	1472576	154.625	227697396.1	227697396.1	3	GFP	3	19	PP	1.17	135	High	Abs	NoRef	Exp	Yes	No
148	1472576	135.154	199024686.9	199024686.9	9	GFP	3	19	PP	1.97	30		Abs	NoRef		Yes	No
149	1472576	139.986	206140170.8	206140170.8	6	GFP	3	19	PP	1.72	71	Low	Abs	NoRef	Exp	Yes	No
150	1472576	127.655	187981226.8	187981226.8	8	GFP	3	19	PP	3.83	30		Abs	NoRef		Yes	No
151	1472576	156.376	230275666.5	230275666.5	3	GFP	3	19	PP	1.17	135	High	Abs	NoRef	Exp	Yes	No
152	1472576	175.735	258783099.2	258783099.2	1	GFP	3	19	PP	1	180		Abs	Ref	Exp	Yes	No
153	1472576	135.457	199471321.2	199471321.2	7	GFP	3	19	PP	2.38	71	High	Abs	NoRef	Exp	Yes	No
154	1472576	157.399	231782414.9	231782414.9	3	GFP	3	19	PP	1.17	135	High	Abs	NoRef	Exp	Yes	No
155	1472576	141.905	208965855.7	208965855.7	6	GFP	3	19	PP	1.72	71	Low	Abs	NoRef	Exp	Yes	No
156	1472576	127.902	188345991.6	188345991.6	8	GFP	3	19	PP	3.83	30		Abs	NoRef		Yes	No
157	1472576	127.881	188314425.1	188314425.1	8	GFP	3	19	PP	3.83	30		Abs	NoRef		Yes	No
158	1472576	139.393	205266473.1	205266473.1	6	GFP	3	19	PP	1.72	71	Low	Abs	NoRef	Exp	Yes	No
159	1472576	144.489	212770791	212770791	4	GFP	3	19	PP	1.41	90	Low	Abs	NoRef	Exp	Yes	No
160	1472576	131.779	194054407.2	194054407.2	9	GFP	3	19	PP	1.97	30		Abs	NoRef		Yes	No
161	1472576	144.554	212867260.7	212867260.7	5	GFP	3	19	PP	1.99	90	High	Abs	NoRef	Exp	Yes	No
162	1472576	150.27	221284680.3	221284680.3	3	GFP	3	19	PP	1.17	135	High	Abs	NoRef	Exp	Yes	No
163	1472576	136.044	200334499.9	200334499.9	6	GFP	3	19	PP	1.72	71	Low	Abs	NoRef	Exp	Yes	No
164	1472576	120.318	177177651.6	177177651.6	8	GFP	3	19	PP	3.83	30		Abs	NoRef		Yes	No
165	1472576	128.474	189188066.8	189188066.8	7	GFP	3	19	PP	2.38	71	High	Abs	NoRef	Exp	Yes	No
166	1472576	132.628	195305363	195305363	7	GFP	3	19	PP	2.38	71	High	Abs	NoRef	Exp	Yes	No
167	1472576	148.089	218072303.1	218072303.1	1	GFP	3	19	PP	1	180		Abs	Ref	Exp	Yes	No
168	1472576	156.076	229834260.5	229834260.5	2	GFP	3	19	PP	1.07	135	Low	Abs	NoRef	Exp	Yes	No
169	1472576	135.085	198923270.9	198923270.9	5	GFP	3	19	PP	1.99	90	High	Abs	NoRef	Exp	Yes	No
170	1472576	148.985	219392254.2	219392254.2	1	GFP	3	19	PP	1	180		Abs	Ref	Exp	Yes	No
171	1472576	148.045	218007177.1	218007177.1	1	GFP	3	19	PP	1	180		Abs	Ref	Exp	Yes	No
172	1472576	150.675	221880281.8	221880281.8	4	GFP	3	19	PP	1.99	90	Low	Abs	NoRef	Exp	Yes	No
173	1472576	134.907	198660811.6	198660811.6	5	GFP	3	19	PP	1.99	90	High	Abs	NoRef	Exp	Yes	No
174	1472576	147.935	217845915.6	217845915.6	5	GFP	3	19	PP	1.99	90	High	Abs	NoRef	Exp	Yes	No
175	1472576	137.332	202232280.3	202232280.3	5	GFP	3	19	PP	1	90	High	Abs	NoRef	Exp	Yes	No
176	1472576	142.406	209703601.9	209703601.9	1	GFP	3	19	PP	1	180		Abs	Ref	Exp	Yes	No
177	1472576	129.805	191148139.7	191148139.7	7	GFP	3	19	PP	1.72	71	High	Abs	NoRef	Exp	Yes	No
178	1472576	140.385	206727818.4	206727818.4	2	GFP	3	19	PP	1.07	135	Low	Abs	NoRef	Exp	Yes	No
179	1472576	133.642	196797592.9	196797592.9	7	GFP	3	19	PP	2.38	71	High	Abs	NoRef	Exp	Yes	No
180	1472576	140.596	207038611.5	207038611.5	5	GFP	3	19	PP	1.99	90	High	Abs	NoRef	Exp	Yes	No
181	1472576	157.446	231851424.2	231851424.2	1	GFP	3	20	PP	1	180		Abs	Ref	Exp	Yes	No
182	1472576	164.771	242637954.9	242637954.9	6	GFP	3	20	PP	1.72	71	Low	Abs	NoRef	Exp	Yes	No
183	1472576	153.83	226526840.4	226526840.4	7	GFP	3	20	PP	2.38	71	High	Abs	NoRef	Exp	Yes	No
184	1472576	161.024	237119412.8	237119412.8	6	GFP	3	20	PP	1.41	71	Low	Abs	NoRef	Exp	Yes	No
185	1472576	154.213	227090222.3	227090222.3	4	GFP	3	20	PP	1.72	90	Low	Abs	NoRef	Exp	Yes	No
186	1472576	157.146	231409718	231409718	1	GFP	3	20	PP	1	180		Abs	Ref	Exp	Yes	No
187	1472576	150.151	221108318	221108318	3	GFP	3	20	PP	1.17	135	High	Abs	NoRef	Exp	Yes	No
188	1472576	158.937	234046542.7	234046542.7	2	GFP	3	20	PP	1.07	135	Low	Abs	NoRef	Exp	Yes	No
189	1472576	154.208	227083302.7	227083302.7	1	GFP	3	20	PP	1	180		Abs	Ref	Exp	Yes	No
190	1472576	147.412	217075609.9	217075609.9	4	GFP	3	20	PP	1.41	90	Low	Abs	NoRef	Exp	Yes	No
191	1472576	157.371	231740148.2	231740148.2	2	GFP	3	20	PP	1.07	135	Low	Abs	NoRef	Exp	Yes	No
192	1472576	157.789	232356747.2	232356747.2	4	GFP	3	20	PP	1.41	90	Low	Abs	NoRef	Exp	Yes	No
193	1472576	147.382	217031541.4	217031541.4	5	GFP	3	20	PP	1.99	90	High	Abs	NoRef	Exp	Yes	No
194	1472576	156.93	231091888.4	231091888.4	6	GFP	3	20	PP	1.72	71	Low	Abs	NoRef	Exp	Yes	No
195	1472576	152.056	223914201.2	223914201.2	7	GFP	3	20	PP	2.38	71	High	Abs	NoRef	Exp	Yes	No
196	1472576	151.695	223382695.7	223382695.7	9	GFP	3	20	PP	1.97	30		Abs	NoRef		Yes	No
197	1472576	165.679	243974470.9	243974470.9	4	GFP	3	20	PP	1.41	90	Low	Abs	NoRef	Exp	Yes	No
198	1472576	167.485	246633986.6	246633986.6	4	GFP	3	20	PP	1.41	90	Low	Abs	NoRef	Exp	Yes	No
199	1472576	155.442	228899754	228899754	7	GFP	3	20	PP	2.38	71	High	Abs	NoRef	Exp	Yes	No
200	1472576	157.011	231211281.3	231211281.3	9	GFP	3	20	PP	1.97	30		Abs	NoRef		Yes	No
201	1472576	158.698	233695175.6	233695175.6	8	GFP	3	20	PP	3.83	30		Abs	NoRef		Yes	No
202	1472576	168.177	247653137.4	247653137.4	9	GFP	3	20	PP	1.97	30		Abs	NoRef		Yes	No
203	1472576	178.169	262367419.4	262367419.4	9	GFP	3	20	PP	1.97	30		Abs	NoRef		Yes	No
204	1472576	193.195	284494941	284494941	6	GFP	3	20	PP	1.72	71	Low	Abs	NoRef	Exp	Yes	No
205	1472576	193.674	285199022	285199022	8	GFP	3	20	PP	3.83	30		Abs	NoRef		Yes	No
206	1472576	197.875	291386308.5	291386308.5	2	GFP	3	20	PP	1.07	135	Low	Abs	NoRef	Exp	Yes	No
207	1472576	183.188	269757943.3	269757943.3	5	GFP	3	20	PP	1.99	90	High	Abs	NoRef	Exp	Yes	No
208	1472576	181.211	266847001.3	266847001.3	9	GFP	3	20	PP	1.97	30		Abs	NoRef		Yes	No
209	1472576	184.915	272301512.3	272301512.3	8	GFP	3	20	PP	3.83	30		Abs	NoRef		Yes	No
210	1472576	188.998	278314181.1	278314181.1	2	GFP	3	20	PP	1.07	135	Low	Abs	NoRef	Exp	Yes	No
211	1472576	188.517	277605847.8	277605847.8	1	GFP	3	20	PP	1	180		Abs	Ref	Exp	Yes	No
212	1472576	179.519	264354655.5	264354655.5	7	GFP	3	20	PP	2.38	71	High	Abs	NoRef	Exp	Yes	No
213	1472576	189.416	278930191.8	278930191.8	5	GFP	3	20	PP	1.99	90	High	Abs	NoRef	Exp	Yes	No
214	1472576	191.478	281965863.2	281965863.2	3	GFP	3	20	PP	1.17	135	High	Abs	NoRef	Exp	Yes	No
215	1472576	206.684	304357276.7	304357276.7	5	GFP	3	20	PP	1.99	90	High	Abs	NoRef	Exp	Yes	No
216	1472576	220.187	324241752.2	324241752.2	6	GFP	3	20	PP	1.72	71	Low	Abs	NoRef	Exp	Yes	No
217	1472576	200.269	294912040.3	294912040.3	2	GFP	3	20	PP	1.07	135	Low	Abs	NoRef	Exp	Yes	No
218	1472576	191.684	282269410	282269410	2	GFP	3	20	PP	1.07	135	Low	Abs	NoRef	Exp	Yes	No
219	1472576	187.125	275556451.1	275556451.1	4	GFP	3	20	PP	1.41	90	Low	Abs	NoRef	Exp	Yes	No
220	1472576	186.286	274320140.2	274320140.2	6	GFP	3	20	PP	1.72	71	Low	Abs	NoRef	Exp	Yes	No
221	1472576	171.45	252472852.6	252472852.6	8	GFP	3	20	PP	3.83	30		Abs	NoRef		Yes	No
222	1472576	169.815	250065385.3	250065385.3	2	GFP	3	20	PP	1.07	135	Low	Abs	NoRef	Exp	Yes	No
223	1472576	163.585	240890686.7	240890686.7	7	GFP	3	20	PP	2.38	71	High	Abs	NoRef	Exp	Yes	No
224	1472576	166.79	245611272.5	245611272.5	9	GFP	3	20	PP	1.97	30		Abs	NoRef		Yes	No
225	1472576	178.446	262775387.4	262775387.4	3	GFP	3	20	PP	1.17	135	High	Abs	NoRef	Exp	Yes	No
226	1472576	170.009	250350929.5	250350929.5	9	GFP	3	20	PP	1.97	30		Abs	NoRef		Yes	No
227	1472576	167.63	246847197.7	246847197.7	9	GFP	3	20	PP	1.97	30		Abs	NoRef		Yes	No
228	1472576	153.525	226076565.7	226076565.7	8	GFP	3	20	PP	3.83	30		Abs	NoRef		Yes	No
229	1472576	167.625	246841228.7	246841228.7	4	GFP	3	20	PP	1.41	90	Low	Abs	NoRef	Exp	Yes	No
230	1472576	176.096	259314562.5	259314562.5	3	GFP	3	20	PP	1.17	135	High	Abs	NoRef	Exp	Yes	No
231	1472576	154.177	227037060.9	227037060.9	8	GFP	3	20	PP	3.83	30		Abs	NoRef		Yes	No
232	1472576	166.686	245458003.1	245458003.1	4	GFP	3	20	PP	1.41	90	Low	Abs	NoRef	Exp	Yes	No
233	1472576	165.483	243686403.6	243686403.6	2	GFP	3	20	PP	1.07	135	Low	Abs	NoRef	Exp	Yes	No
234	1472576	173.497	255486929.5	255486929.5	1	GFP	3	20	PP	1	180		Abs	Ref	Exp	Yes	No
235	1472576	173.54	255550851.6	255550851.6	3	GFP	3	20	PP	1.17	135	High	Abs	NoRef	Exp	Yes	No
236	1472576	176.725	260240598.6	260240598.6	3	GFP	3	20	PP	1.17	135	High	Abs	NoRef	Exp	Yes	No
237	1472576	179.743	264685299.3	264685299.3	3	GFP	3	20	PP	1.17	135	High	Abs	NoRef	Exp	Yes	No
238	1472576	171.288	252234921.3	252234921.3	9	GFP	3	20	PP	1.97	30		Abs	NoRef		Yes	No
239	1472576	168.696	248417377.8	248417377.8	6	GFP	3	20	PP	1.72	71	Low	Abs	NoRef	Exp	Yes	No
240	1472576	155.156	228479442.4	228479442.4	8	GFP	3	20	PP	3.83	30		Abs	NoRef		Yes	No
241	1472576	177.288	261069452	261069452	3	GFP	3	20	PP	1.17	135	High	Abs	NoRef	Exp	Yes	No
242	1472576	192.009	282747540.1	282747540.1	1	GFP	3	20	PP	1	180		Abs	Ref	Exp	Yes	No
243	1472576	192.982	284181240.8	284181240.8	7	GFP	3	20	PP	2.38	71	High	Abs	NoRef	Exp	Yes	No
244	1472576	178.173	262372873.4	262372873.4	3	GFP	3	20	PP	1.17	135	High	Abs	NoRef	Exp	Yes	No
245	1472576	185.72	273486771.3	273486771.3	6	GFP	3	20	PP	1.72	71	Low	Abs	NoRef	Exp	Yes	No
246	1472576	193.343	284712213.5	284712213.5	8	GFP	3	20	PP	3.83	30		Abs	NoRef		Yes	No
247	1472576	169.785	250021323.6	250021323.6	8	GFP	3	20	PP	3.83	30		Abs	NoRef		Yes	No
248	1472576	176.248	259537992.4	259537992.4	6	GFP	3	20	PP	1.72	71	Low	Abs	NoRef	Exp	Yes	No
249	1472576	169.884	250166819.3	250166819.3	4	GFP	3	20	PP	1.41	90	Low	Abs	NoRef	Exp	Yes	No
250	1472576	173.454	255424725.1	255424725.1	9	GFP	3	20	PP	1.97	30		Abs	NoRef		Yes	No
251	1472576	225.915	332676345.8	332676345.8	5	GFP	3	20	PP	1.99	90	High	Abs	NoRef	Exp	Yes	No
252	1472576	197.645	291047266.3	291047266.3	3	GFP	3	20	PP	1.17	135	High	Abs	NoRef	Exp	Yes	No
253	1472576	175.116	257872061	257872061	6	GFP	3	20	PP	1.72	71	Low	Abs	NoRef	Exp	Yes	No
254	1472576	147.967	217893036.5	217893036.5	8	GFP	3	20	PP	3.83	30		Abs	NoRef		Yes	No
255	1472576	162.074	238666812.5	238666812.5	7	GFP	3	20	PP	2.38	71	High	Abs	NoRef	Exp	Yes	No
256	1472576	298.783	439980427.3	439980427.3	7	GFP	3	20	PP	2.38	71	High	Abs	NoRef	Exp	Yes	No
257	1472576	236.112	347693173.4	347693173.4	1	GFP	3	20	PP	1	180		Abs	Ref	Exp	Yes	No
258	1472576	194.69	286695272.5	286695272.5	2	GFP	3	20	PP	1.07	135	Low	Abs	NoRef	Exp	Yes	No
259	1472576	171.151	252032451.4	252032451.4	5	GFP	3	20	PP	1.99	90	High	Abs	NoRef	Exp	Yes	No
260	1472576	178.156	262348897.7	262348897.7	1	GFP	3	20	PP	1	180		Abs	Ref	Exp	Yes	No
261	1472576	170.556	251157240.5	251157240.5	1	GFP	3	20	PP	1	180		Abs	Ref	Exp	Yes	No
262	1472576	167.424	246544796.6	246544796.6	4	GFP	3	20	PP	1.99	90	Low	Abs	NoRef	Exp	Yes	No
263	1472576	154.572	227619437.4	227619437.4	5	GFP	3	20	PP	1.99	90	High	Abs	NoRef	Exp	Yes	No
264	1472576	153.186	225577524.2	225577524.2	5	GFP	3	20	PP	1.99	90	High	Abs	NoRef	Exp	Yes	No
265	1472576	154.367	227317272.3	227317272.3	5	GFP	3	20	PP	1	90	High	Abs	NoRef	Exp	Yes	No
266	1472576	158.984	234116749.6	234116749.6	1	GFP	3	20	PP	1	180		Abs	Ref	Exp	Yes	No
267	1472576	145.068	213623454.5	213623454.5	7	GFP	3	20	PP	1.72	71	High	Abs	NoRef	Exp	Yes	No
268	1472576	158.158	232899232	232899232	2	GFP	3	20	PP	1.07	135	Low	Abs	NoRef	Exp	Yes	No
269	1472576	140.323	206636423.9	206636423.9	7	GFP	3	20	PP	2.38	71	High	Abs	NoRef	Exp	Yes	No
270	1472576	145.055	213604377.5	213604377.5	5	GFP	3	20	PP	1.99	90	High	Abs	NoRef	Exp	Yes	No
271	1472576	175.347	258211520.1	258211520.1	1	GFP	3	21	PP	1	180		Abs	Ref	Exp	Yes	No
272	1472576	171.019	251838367.2	251838367.2	6	GFP	3	21	PP	1.72	71	Low	Abs	NoRef	Exp	Yes	No
273	1472576	156.724	230787667.2	230787667.2	7	GFP	3	21	PP	2.38	71	High	Abs	NoRef	Exp	Yes	No
274	1472576	162.434	239196789.3	239196789.3	6	GFP	3	21	PP	1.41	71	Low	Abs	NoRef	Exp	Yes	No
275	1472576	159.236	234486503.7	234486503.7	4	GFP	3	21	PP	1.72	90	Low	Abs	NoRef	Exp	Yes	No
276	1472576	175.381	258261371.9	258261371.9	1	GFP	3	21	PP	1	180		Abs	Ref	Exp	Yes	No
277	1472576	173.135	254954569.2	254954569.2	3	GFP	3	21	PP	1.17	135	High	Abs	NoRef	Exp	Yes	No
278	1472576	169.375	249416963.3	249416963.3	2	GFP	3	21	PP	1.07	135	Low	Abs	NoRef	Exp	Yes	No
279	1472576	178.266	262509985.5	262509985.5	1	GFP	3	21	PP	1	180		Abs	Ref	Exp	Yes	No
280	1472576	168.481	248101147.1	248101147.1	4	GFP	3	21	PP	1.41	90	Low	Abs	NoRef	Exp	Yes	No
281	1472576	176.49	259894829.1	259894829.1	2	GFP	3	21	PP	1.07	135	Low	Abs	NoRef	Exp	Yes	No
282	1472576	173.001	254756831.7	254756831.7	4	GFP	3	21	PP	1.41	90	Low	Abs	NoRef	Exp	Yes	No
283	1472576	171.142	252019467.1	252019467.1	5	GFP	3	21	PP	1.99	90	High	Abs	NoRef	Exp	Yes	No
284	1472576	181.696	267560706.3	267560706.3	6	GFP	3	21	PP	1.72	71	Low	Abs	NoRef	Exp	Yes	No
285	1472576	162.51	239307696.1	239307696.1	7	GFP	3	21	PP	2.38	71	High	Abs	NoRef	Exp	Yes	No
286	1472576	167.271	246319961	246319961	9	GFP	3	21	PP	1.97	30		Abs	NoRef		Yes	No
287	1472576	175.777	258845549	258845549	4	GFP	3	21	PP	1.41	90	Low	Abs	NoRef	Exp	Yes	No
288	1472576	186.178	274160991.8	274160991.8	4	GFP	3	21	PP	1.41	90	Low	Abs	NoRef	Exp	Yes	No
289	1472576	173.951	256156259.3	256156259.3	7	GFP	3	21	PP	2.38	71	High	Abs	NoRef	Exp	Yes	No
290	1472576	176.766	260301369.9	260301369.9	9	GFP	3	21	PP	1.97	30		Abs	NoRef		Yes	No
291	1472576	176.726	260243122.9	260243122.9	8	GFP	3	21	PP	3.83	30		Abs	NoRef		Yes	No
292	1472576	175.565	258532601.7	258532601.7	9	GFP	3	21	PP	1.97	30		Abs	NoRef		Yes	No
293	1472576	195.051	287227905.7	287227905.7	9	GFP	3	21	PP	1.97	30		Abs	NoRef		Yes	No
294	1472576	234.768	345713251.8	345713251.8	6	GFP	3	21	PP	1.72	71	Low	Abs	NoRef	Exp	Yes	No
295	1472576	177.914	261991861.1	261991861.1	8	GFP	3	21	PP	3.83	30		Abs	NoRef		Yes	No
296	1472576	183.732	270559068.8	270559068.8	2	GFP	3	21	PP	1.07	135	Low	Abs	NoRef	Exp	Yes	No
297	1472576	175.778	258845964.3	258845964.3	5	GFP	3	21	PP	1.99	90	High	Abs	NoRef	Exp	Yes	No
298	1472576	177.922	262003604.8	262003604.8	9	GFP	3	21	PP	1.97	30		Abs	NoRef		Yes	No
299	1472576	180.62	265977195.9	265977195.9	8	GFP	3	21	PP	3.83	30		Abs	NoRef		Yes	No
300	1472576	184.505	271697741.8	271697741.8	2	GFP	3	21	PP	1.07	135	Low	Abs	NoRef	Exp	Yes	No
301	1472576	190.591	280660281.9	280660281.9	1	GFP	3	21	PP	1	180		Abs	Ref	Exp	Yes	No
302	1472576	177.918	261998242.4	261998242.4	7	GFP	3	21	PP	2.38	71	High	Abs	NoRef	Exp	Yes	No
303	1472576	177.51	261397532.7	261397532.7	5	GFP	3	21	PP	1.99	90	High	Abs	NoRef	Exp	Yes	No
304	1472576	179.631	264519712.5	264519712.5	3	GFP	3	21	PP	1.17	135	High	Abs	NoRef	Exp	Yes	No
305	1472576	183.016	269505310.4	269505310.4	5	GFP	3	21	PP	1.99	90	High	Abs	NoRef	Exp	Yes	No
306	1472576	196.232	288965825	288965825	6	GFP	3	21	PP	1.72	71	Low	Abs	NoRef	Exp	Yes	No
307	1472576	182.661	268981905.5	268981905.5	2	GFP	3	21	PP	1.07	135	Low	Abs	NoRef	Exp	Yes	No
308	1472576	179.754	264701192.3	264701192.3	2	GFP	3	21	PP	1.07	135	Low	Abs	NoRef	Exp	Yes	No
309	1472576	186.73	274974165.7	274974165.7	4	GFP	3	21	PP	1.41	90	Low	Abs	NoRef	Exp	Yes	No
310	1472576	188.872	278128128.2	278128128.2	6	GFP	3	21	PP	1.72	71	Low	Abs	NoRef	Exp	Yes	No
311	1472576	182.997	269477595.5	269477595.5	8	GFP	3	21	PP	3.83	30		Abs	NoRef		Yes	No
312	1472576	182.683	269014238.2	269014238.2	2	GFP	3	21	PP	1.07	135	Low	Abs	NoRef	Exp	Yes	No
313	1472576	182.278	268418397.3	268418397.3	7	GFP	3	21	PP	2.38	71	High	Abs	NoRef	Exp	Yes	No
314	1472576	184.707	271995058.1	271995058.1	9	GFP	3	21	PP	1.97	30		Abs	NoRef		Yes	No
315	1472576	185.655	273390957.3	273390957.3	3	GFP	3	21	PP	1.17	135	High	Abs	NoRef	Exp	Yes	No
316	1472576	186.186	274173053.1	274173053.1	9	GFP	3	21	PP	1.97	30		Abs	NoRef		Yes	No
317	1472576	183.163	269721910.6	269721910.6	9	GFP	3	21	PP	1.97	30		Abs	NoRef		Yes	No
318	1472576	182.326	268489602.5	268489602.5	8	GFP	3	21	PP	3.83	30		Abs	NoRef		Yes	No
319	1472576	186.541	274696077.8	274696077.8	4	GFP	3	21	PP	1.41	90	Low	Abs	NoRef	Exp	Yes	No
320	1472576	172.596	254160326.8	254160326.8	3	GFP	3	21	PP	1.17	135	High	Abs	NoRef	Exp	Yes	No
321	1472576	178.912	263461848.9	263461848.9	8	GFP	3	21	PP	3.83	30		Abs	NoRef		Yes	No
322	1472576	187.839	276606582.1	276606582.1	4	GFP	3	21	PP	1.41	90	Low	Abs	NoRef	Exp	Yes	No
323	1472576	179.819	264796734.2	264796734.2	2	GFP	3	21	PP	1.07	135	Low	Abs	NoRef	Exp	Yes	No
324	1472576	177.168	260893037.2	260893037.2	1	GFP	3	21	PP	1	180		Abs	Ref	Exp	Yes	No
325	1472576	183.572	270323820.5	270323820.5	3	GFP	3	21	PP	1.17	135	High	Abs	NoRef	Exp	Yes	No
326	1472576	181.172	266789422	266789422	3	GFP	3	21	PP	1.17	135	High	Abs	NoRef	Exp	Yes	No
327	1472576	180.441	265712545.4	265712545.4	3	GFP	3	21	PP	1.17	135	High	Abs	NoRef	Exp	Yes	No
328	1472576	172.826	254499649.4	254499649.4	9	GFP	3	21	PP	1.97	30		Abs	NoRef		Yes	No
329	1472576	171.223	252138958.3	252138958.3	6	GFP	3	21	PP	1.72	71	Low	Abs	NoRef	Exp	Yes	No
330	1472576	168.685	248400746.3	248400746.3	8	GFP	3	21	PP	3.83	30		Abs	NoRef		Yes	No
331	1472576	173.922	256112836.9	256112836.9	3	GFP	3	21	PP	1.17	135	High	Abs	NoRef	Exp	Yes	No
332	1472576	172.27	253680972.4	253680972.4	1	GFP	3	21	PP	1	180		Abs	Ref	Exp	Yes	No
333	1472576	162.281	238970986.3	238970986.3	7	GFP	3	21	PP	2.38	71	High	Abs	NoRef	Exp	Yes	No
334	1472576	167.491	246642944.7	246642944.7	3	GFP	3	21	PP	1.17	135	High	Abs	NoRef	Exp	Yes	No
335	1472576	168.446	248049552.1	248049552.1	6	GFP	3	21	PP	1.72	71	Low	Abs	NoRef	Exp	Yes	No
336	1472576	163.341	240532085.9	240532085.9	8	GFP	3	21	PP	3.83	30		Abs	NoRef		Yes	No
337	1472576	143.136	210778122.8	210778122.8	8	GFP	3	21	PP	3.83	30		Abs	NoRef		Yes	No
338	1472576	163.858	241292717	241292717	6	GFP	3	21	PP	1.72	71	Low	Abs	NoRef	Exp	Yes	No
339	1472576	168.918	248744860	248744860	4	GFP	3	21	PP	1.41	90	Low	Abs	NoRef	Exp	Yes	No
340	1472576	152.978	225271157.4	225271157.4	9	GFP	3	21	PP	1.97	30		Abs	NoRef		Yes	No
341	1472576	153.952	226705389.5	226705389.5	5	GFP	3	21	PP	1.99	90	High	Abs	NoRef	Exp	Yes	No
342	1472576	163.814	241228753.1	241228753.1	3	GFP	3	21	PP	1.17	135	High	Abs	NoRef	Exp	Yes	No
343	1472576	151.93	223727871.8	223727871.8	6	GFP	3	21	PP	1.72	71	Low	Abs	NoRef	Exp	Yes	No
344	1472576	142.827	210324310.5	210324310.5	8	GFP	3	21	PP	3.83	30		Abs	NoRef		Yes	No
345	1472576	151.552	223171876.1	223171876.1	7	GFP	3	21	PP	2.38	71	High	Abs	NoRef	Exp	Yes	No
346	1472576	150.984	222335356.8	222335356.8	7	GFP	3	21	PP	2.38	71	High	Abs	NoRef	Exp	Yes	No
347	1472576	167.286	246341574.4	246341574.4	1	GFP	3	21	PP	1	180		Abs	Ref	Exp	Yes	No
348	1472576	161.924	238445391.8	238445391.8	2	GFP	3	21	PP	1.07	135	Low	Abs	NoRef	Exp	Yes	No
349	1472576	150.966	222308264.7	222308264.7	5	GFP	3	21	PP	1.99	90	High	Abs	NoRef	Exp	Yes	No
350	1472576	160.261	235997142.6	235997142.6	1	GFP	3	21	PP	1	180		Abs	Ref	Exp	Yes	No
351	1472576	169.02	248894917.3	248894917.3	1	GFP	3	21	PP	1	180		Abs	Ref	Exp	Yes	No
352	1472576	164.074	241611196	241611196	4	GFP	3	21	PP	1.99	90	Low	Abs	NoRef	Exp	Yes	No
353	1472576	158.784	233821594.7	233821594.7	5	GFP	3	21	PP	1.99	90	High	Abs	NoRef	Exp	Yes	No
354	1472576	160.218	235933012.2	235933012.2	5	GFP	3	21	PP	1.99	90	High	Abs	NoRef	Exp	Yes	No
355	1472576	158.915	234014394.5	234014394.5	5	GFP	3	21	PP	1	90	High	Abs	NoRef	Exp	Yes	No
356	1472576	172.56	254107566.6	254107566.6	1	GFP	3	21	PP	1	180		Abs	Ref	Exp	Yes	No
357	1472576	164.344	242009387.3	242009387.3	7	GFP	3	21	PP	1.72	71	High	Abs	NoRef	Exp	Yes	No
358	1472576	175.482	258411217.8	258411217.8	2	GFP	3	21	PP	1.07	135	Low	Abs	NoRef	Exp	Yes	No
359	1472576	148.97	219369821.1	219369821.1	7	GFP	3	21	PP	2.38	71	High	Abs	NoRef	Exp	Yes	No
360	1472576	170.609	251234112.6	251234112.6	5	GFP	3	21	PP	1.99	90	High	Abs	NoRef	Exp	Yes	No
361	1472576	152.62	224745103.2	224745103.2	1	GFP	3	22	PP	1	180		Abs	Ref	Exp	Yes	No
362	1472576	140.634	207094480.6	207094480.6	6	GFP	3	22	PP	1.72	71	Low	Abs	NoRef	Exp	Yes	No
363	1472576	134.62	198238285.3	198238285.3	7	GFP	3	22	PP	2.38	71	High	Abs	NoRef	Exp	Yes	No
364	1472576	137.737	202827668.6	202827668.6	6	GFP	3	22	PP	1.41	71	Low	Abs	NoRef	Exp	Yes	No
365	1472576	134.284	197743745.8	197743745.8	4	GFP	3	22	PP	1.72	90	Low	Abs	NoRef	Exp	Yes	No
366	1472576	140.047	206229288.2	206229288.2	1	GFP	3	22	PP	1	180		Abs	Ref	Exp	Yes	No
367	1472576	135.145	199011589.1	199011589.1	3	GFP	3	22	PP	1.17	135	High	Abs	NoRef	Exp	Yes	No
368	1472576	139.567	205522801.1	205522801.1	2	GFP	3	22	PP	1.07	135	Low	Abs	NoRef	Exp	Yes	No
369	1472576	142.644	210053449.9	210053449.9	1	GFP	3	22	PP	1	180		Abs	Ref	Exp	Yes	No
370	1472576	142.533	209891250.7	209891250.7	4	GFP	3	22	PP	1.41	90	Low	Abs	NoRef	Exp	Yes	No
371	1472576	143.081	210697414.3	210697414.3	2	GFP	3	22	PP	1.07	135	Low	Abs	NoRef	Exp	Yes	No
372	1472576	136.728	201342570.3	201342570.3	4	GFP	3	22	PP	1.41	90	Low	Abs	NoRef	Exp	Yes	No
373	1472576	137.971	203173022.9	203173022.9	5	GFP	3	22	PP	1.99	90	High	Abs	NoRef	Exp	Yes	No
374	1472576	140.133	206356425.7	206356425.7	6	GFP	3	22	PP	1.72	71	Low	Abs	NoRef	Exp	Yes	No
375	1472576	142.118	209279778.1	209279778.1	7	GFP	3	22	PP	2.38	71	High	Abs	NoRef	Exp	Yes	No
376	1472576	137.947	203137060.5	203137060.5	9	GFP	3	22	PP	1.97	30		Abs	NoRef		Yes	No
377	1472576	150.75	221990749.4	221990749.4	4	GFP	3	22	PP	1.41	90	Low	Abs	NoRef	Exp	Yes	No
378	1472576	148.953	219345211.1	219345211.1	4	GFP	3	22	PP	1.41	90	Low	Abs	NoRef	Exp	Yes	No
379	1472576	139.768	205819399.4	205819399.4	7	GFP	3	22	PP	2.38	71	High	Abs	NoRef	Exp	Yes	No
[truncated: 66,761 more rows]
[truncated: 1 more columns]
