# Supplementary material for: Habitat geometry in artificial microstructure affects bacterial and fungal growth, interactions, and substrate degradation
Source: Commun Biol. 2021 Oct 26;4:1226. doi: 10.1038/s42003-021-02736-4 (PMC8548513; doi:10.1038/s42003-021-02736-4)
Supplement: Supplementary file 6 — Supplementary Data 2 [file 42003_2021_2736_MOESM6_ESM.xlsx]

## Sheet: PP Day 2 C1
Pixel in X		Channel 1		Channel 2		Channel 3		Channel 4		Channel 5		Channel 6		Channel 7
0	0	1338.18	0	1713.46	0	1962.54	0	1352.42	0	981.612	0	1235.41	0	1746.76
1	1.8514	1548.09	1.8514	1704.24	1.8514	1634.68	1.8514	1185.41	1.8514	997.147	1.8514	1161.83	1.8514	1696.96
2	3.7028	1610.17	3.7028	1776.45	3.7028	1653	3.7028	1336.64	3.7028	1074.72	3.7028	1161.17	3.7028	1638.71
3	5.5542	1536.4	5.5542	1650.24	5.5542	1506.34	5.5542	1597.84	5.5542	1037.13	5.5542	1159.56	5.5542	1643.22
4	7.4056	1411.68	7.4056	1531.27	7.4056	1444.48	7.4056	1665.55	7.4056	893.612	7.4056	1228.36	7.4056	1470.17
5	9.257	1336.12	9.257	1582.32	9.257	1535.06	9.257	1649.67	9.257	1014.55	9.257	1098.55	9.257	1311.09
6	11.1084	1338.65	11.1084	1661.19	11.1084	1722.95	11.1084	1557.12	11.1084	1249.46	11.1084	979.484	11.1084	1335.04
7	12.9598	1510.97	12.9598	1675.54	12.9598	1623.09	12.9598	1516.93	12.9598	1255.28	12.9598	1030.64	12.9598	1276.56
8	14.8112	1852.78	14.8112	1610.38	14.8112	1373.6	14.8112	1611.56	14.8112	1046	14.8112	1033.25	14.8112	1243.32
9	16.6626	1765.64	16.6626	1709.64	16.6626	1435.82	16.6626	1801.78	16.6626	904.14	16.6626	1017.19	16.6626	1353.12
10	18.514	1634.04	18.514	2003.37	18.514	1564.45	18.514	1625.91	18.514	901.54	18.514	1142.69	18.514	1434.73
11	20.3654	1464.24	20.3654	1935.42	20.3654	1610.46	20.3654	1398.04	20.3654	959.699	20.3654	1260.49	20.3654	1552.11
12	22.2168	1401.74	22.2168	1627.53	22.2168	1652.5	22.2168	1640.8	22.2168	1017.23	22.2168	1388.35	22.2168	1935.75
13	24.0682	1521.81	24.0682	1632.73	24.0682	1691.83	24.0682	1942.37	24.0682	1105.15	24.0682	1289.97	24.0682	2363.1
14	25.9196	1529.35	25.9196	1778.12	25.9196	1824.64	25.9196	2119.17	25.9196	1316.22	25.9196	1490.04	25.9196	2495.57
15	27.771	1479.47	27.771	1980.57	27.771	1749.87	27.771	2213.66	27.771	1539.52	27.771	1725.79	27.771	2316.98
16	29.6224	1585.31	29.6224	2161.98	29.6224	1665.93	29.6224	2243.51	29.6224	1757.02	29.6224	1915.37	29.6224	2068.43
17	31.4738	1805.09	31.4738	2151.73	31.4738	1767.85	31.4738	2254.73	31.4738	1804.41	31.4738	2071.03	31.4738	1994.54
18	33.3252	1785.06	33.3252	1863.27	33.3252	1900.16	33.3252	1893.79	33.3252	1683.23	33.3252	1688.92	33.3252	2209.59
19	35.1766	1668.69	35.1766	1762.07	35.1766	1808.07	35.1766	1657.8	35.1766	1572.89	35.1766	1733.14	35.1766	2454.01
20	37.028	1579.61	37.028	1894.43	37.028	1806.92	37.028	1720.05	37.028	1391.24	37.028	1653.8	37.028	1524.3
21	38.8794	1708.37	38.8794	2088.03	38.8794	1935.75	38.8794	1798.09	38.8794	1134.38	38.8794	1704.88	38.8794	1573.56
22	40.7308	1864.6	40.7308	2242.18	40.7308	1820.03	40.7308	1744.85	40.7308	1126.01	40.7308	1601.03	40.7308	1603.98
23	42.5822	1944.63	42.5822	2069.29	42.5822	1614.98	42.5822	1808.14	42.5822	1256.16	42.5822	1533.9	42.5822	1485.02
24	44.4336	1903.22	44.4336	1843.49	44.4336	1786.53	44.4336	2006.5	44.4336	1350.26	44.4336	1665.25	44.4336	1546.96
25	46.285	1916.44	46.285	1992.36	46.285	2006.71	46.285	2129.86	46.285	1556.09	46.285	1908.72	46.285	1727.96
26	48.1364	1752.62	48.1364	1965.91	48.1364	1917.28	48.1364	1857.04	48.1364	1464.11	48.1364	2071.06	48.1364	1854.53
27	49.9878	1960.68	49.9878	1893.99	49.9878	1796.39	49.9878	1688.11	49.9878	1479.82	49.9878	2071.03	49.9878	1807.43
28	51.8392	2057.13	51.8392	2053.99	51.8392	1729.25	51.8392	1817.49	51.8392	1791.83	51.8392	2038.95	51.8392	1846.32
29	53.6906	2078.83	53.6906	2245.72	53.6906	1557.97	53.6906	2042.44	53.6906	2008.16	53.6906	2020.9	53.6906	1921.21
30	55.542	2158.57	55.542	2368.39	55.542	1674.63	55.542	2319.32	55.542	1788.06	55.542	1947.42	55.542	1827.8
31	57.3934	2258.58	57.3934	2503.98	57.3934	1914.43	57.3934	2353.5	57.3934	1539.16	57.3934	1918.7	57.3934	1793.94
32	59.2448	2430.4	59.2448	2507.05	59.2448	1796.6	59.2448	2084.09	59.2448	1583.32	59.2448	1989.43	59.2448	1776.16
33	61.0962	2383.28	61.0962	2594.63	61.0962	1489.73	61.0962	1900.44	61.0962	1508.4	61.0962	1918.24	61.0962	1785.92
34	62.9476	2116.76	62.9476	2693.51	62.9476	1462.86	62.9476	2032.88	62.9476	1360.04	62.9476	1909.38	62.9476	1820.38
35	64.799	1889.22	64.799	2397.68	64.799	1681.74	64.799	2223.63	64.799	1250.56	64.799	1893.83	64.799	1657.45
36	66.6504	1799.65	66.6504	2055.55	66.6504	1633.26	66.6504	2101.86	66.6504	1080.73	66.6504	1880.55	66.6504	1524.82
37	68.5018	1846.22	68.5018	1862.23	68.5018	1459.8	68.5018	2011.44	68.5018	888.804	68.5018	2088.86	68.5018	1518.42
38	70.3532	1784.87	70.3532	1854.49	70.3532	1479.18	70.3532	2135.32	70.3532	937.599	70.3532	2263.47	70.3532	1616.66
39	72.2046	1665.8	72.2046	1771.86	72.2046	1603.74	72.2046	2199.18	72.2046	954.19	72.2046	2126.75	72.2046	1735.23
40	74.056	1758.75	74.056	1878.54	74.056	1500.95	74.056	2128.48	74.056	912.641	74.056	1946.77	74.056	1884.28
41	75.9074	2000.17	75.9074	1965.3	75.9074	1446.77	75.9074	1886.19	75.9074	906.284	75.9074	1914.21	75.9074	1750.19
42	77.7588	1975.14	77.7588	1866.17	77.7588	1597.39	77.7588	1799.92	77.7588	822.968	77.7588	1932.75	77.7588	1458.27
43	79.6102	1950.22	79.6102	1793.69	79.6102	1702.54	79.6102	1991.17	79.6102	829.989	79.6102	2126.4	79.6102	1404.49
44	81.4616	1986.67	81.4616	1827.22	81.4616	1743.79	81.4616	2251.45	81.4616	896.445	81.4616	2280.53	81.4616	1525.66
45	83.313	2144.3	83.313	2022.38	83.313	1816.12	83.313	2388.39	83.313	1032.57	83.313	2505.52	83.313	1735.83
46	85.1644	2336.72	85.1644	2203.5	85.1644	1861.02	85.1644	2740.49	85.1644	1076.91	85.1644	2874.12	85.1644	1795.59
47	87.0158	2555.4	87.0158	2235.11	87.0158	1851.83	87.0158	2962.26	87.0158	1315.39	87.0158	3158.24	87.0158	1752.89
48	88.8672	2459.05	88.8672	2299.74	88.8672	1864.69	88.8672	2534.41	88.8672	1617.81	88.8672	3189.02	88.8672	1765.95
49	90.7186	2237.24	90.7186	2173.27	90.7186	1927.77	90.7186	2308.1	90.7186	1631.21	90.7186	3242.66	90.7186	1774.78
50	92.57	1992.08	92.57	2014.8	92.57	1842.03	92.57	2069.66	92.57	1650.45	92.57	3539.97	92.57	1679.63
51	94.4214	1983.02	94.4214	2018.26	94.4214	1541.29	94.4214	1985.31	94.4214	1650.23	94.4214	3361.72	94.4214	1463.63
52	96.2728	2199.58	96.2728	2102.19	96.2728	1446.84	96.2728	1969.54	96.2728	1824.31	96.2728	3114.6	96.2728	1414.51
53	98.1242	2371.6	98.1242	2209.66	98.1242	1713.97	98.1242	1867.86	98.1242	1705.8	98.1242	3000.41	98.1242	1480.03
54	99.9756	2283.47	99.9756	2324.14	99.9756	1899.91	99.9756	1701.7	99.9756	1586.57	99.9756	2751.75	99.9756	1499.91
55	101.827	2072.49	101.827	2211.14	101.827	1758.52	101.827	1648.33	101.827	1389.24	101.827	2350.8	101.827	2069.11
56	103.678	1851.29	103.678	1899.03	103.678	1555.65	103.678	1823.23	103.678	1186.58	103.678	2141.62	103.678	2474.47
57	105.53	2023.48	105.53	1821.08	105.53	1465.89	105.53	1882.58	105.53	1022.8	105.53	2152.22	105.53	2382.13
58	107.381	2372.49	107.381	2062.94	107.381	1514.23	107.381	1891.11	107.381	1046.24	107.381	2271.55	107.381	2316.74
59	109.233	2440.7	109.233	2344.76	109.233	1715.66	109.233	1902.94	109.233	1266.51	109.233	2385.49	109.233	2185.2
60	111.084	2363.18	111.084	2420.61	111.084	1925.67	111.084	1880.89	111.084	1218.17	111.084	2331.58	111.084	1884.26
61	112.935	2346.66	112.935	2339.64	112.935	1900.81	112.935	1870.65	112.935	1199.82	112.935	2334.31	112.935	1981.31
62	114.787	2360.83	114.787	2300.91	114.787	1617.25	114.787	1917.27	114.787	1207.56	114.787	2422.54	114.787	2332.03
63	116.638	2353.02	116.638	2247.06	116.638	1375.78	116.638	2073.47	116.638	1060.35	116.638	2590.44	116.638	2259.73
64	118.49	2385.21	118.49	2267.58	118.49	1537.03	118.49	2209.7	118.49	946.12	118.49	2664.91	118.49	2009.74
65	120.341	2160.72	120.341	2256.74	120.341	1834.58	120.341	2343.7	120.341	914.887	120.341	2509.66	120.341	1856.48
66	122.192	1966.19	122.192	2149.93	122.192	2018.28	122.192	2463.92	122.192	1042.5	122.192	2501.21	122.192	1780.09
67	124.044	2177.4	124.044	2054.22	124.044	2053.41	124.044	2444.86	124.044	1298.26	124.044	2757.48	124.044	1733.37
68	125.895	2434.63	125.895	1983.03	125.895	1969.95	125.895	2325.3	125.895	1413.74	125.895	2784.67	125.895	1754.25
69	127.747	2215.46	127.747	2144.6	127.747	1850.49	127.747	2227.64	127.747	1437.73	127.747	2727.05	127.747	1818.66
70	129.598	1980.82	129.598	2320.22	129.598	1908.84	129.598	2263.9	129.598	1468.85	129.598	2647.96	129.598	1787.71
71	131.449	2164.82	131.449	2281.84	131.449	2023.38	131.449	2323.23	131.449	1409.37	131.449	2572.34	131.449	1638.59
72	133.301	2220.8	133.301	2140.74	133.301	2041.87	133.301	2352.86	133.301	1375.8	133.301	2571.08	133.301	1537.78
73	135.152	2095.53	135.152	2205.93	135.152	2011.25	135.152	2487.26	135.152	1398.47	135.152	2612.07	135.152	1478.24
74	137.004	2075.28	137.004	2367.77	137.004	1972.58	137.004	2662.8	137.004	1365.82	137.004	2668.88	137.004	1564.61
75	138.855	2044.7	138.855	2422.17	138.855	1986.93	138.855	2708.49	138.855	1521.37	138.855	2625.36	138.855	1643.92
76	140.706	2039.67	140.706	2316.91	140.706	2058.8	140.706	2706.66	140.706	1633.79	140.706	2422.85	140.706	1547.11
77	142.558	1991.77	142.558	2271.18	142.558	2089.4	142.558	2618.3	142.558	1634.76	142.558	2486.04	142.558	1514.06
78	144.409	2000.49	144.409	2286.81	144.409	2048.24	144.409	2598.62	144.409	1528.63	144.409	2657.62	144.409	1551.16
79	146.261	2101.94	146.261	2153.61	146.261	2110.26	146.261	2914.63	146.261	1578.74	146.261	2811.43	146.261	1631.34
80	148.112	2264.52	148.112	1990	148.112	2118.34	148.112	3273.76	148.112	1855.47	148.112	3036.98	148.112	1511.94
81	149.963	2325.99	149.963	2012.45	149.963	2012.77	149.963	3365.95	149.963	2069.09	149.963	2878.4	149.963	1408.76
82	151.815	2167.03	151.815	2185.16	151.815	2004.02	151.815	3391.22	151.815	2230.88	151.815	2671.31	151.815	1633.05
83	153.666	1991.9	153.666	2099.64	153.666	1967.56	153.666	3267.49	153.666	1854.76	153.666	2747.72	153.666	1832.61
84	155.518	2260.45	155.518	2072.63	155.518	2057.48	155.518	3170.07	155.518	1538.97	155.518	2886.29	155.518	1917.48
85	157.369	2387.7	157.369	2188.96	157.369	2295.61	157.369	2887.32	157.369	1498.86	157.369	2908.18	157.369	1752.79
86	159.22	2214.01	159.22	2278.11	159.22	2325.48	159.22	2607.79	159.22	1535.78	159.22	3017.12	159.22	1461.76
87	161.072	2060.93	161.072	2346.78	161.072	2349.24	161.072	2342.18	161.072	1614.6	161.072	3811.59	161.072	1371.26
88	162.923	2065.9	162.923	2279.48	162.923	2433.11	162.923	2062.45	162.923	1653.16	162.923	3796.36	162.923	1518.12
89	164.775	2181.1	164.775	2236.16	164.775	2416.63	164.775	2048.72	164.775	1691.66	164.775	2850.79	164.775	1646.56
90	166.626	2288.49	166.626	2207.49	166.626	2156.48	166.626	2318.3	166.626	1750.62	166.626	2612.3	166.626	1615.68
91	168.477	2261.87	168.477	2140.43	168.477	2094.67	168.477	2571.34	168.477	1456.76	168.477	2618.14	168.477	1600.9
92	170.329	2156.07	170.329	2009.3	170.329	2336.09	170.329	2627.11	170.329	1248.07	170.329	2702.23	170.329	1664.21
93	172.18	2396.75	172.18	1961.38	172.18	2348.72	172.18	2485.81	172.18	1323.57	172.18	2861.47	172.18	1615.24
94	174.032	2508.61	174.032	2045.06	174.032	2170.27	174.032	2498.82	174.032	1474.81	174.032	2977.25	174.032	1630.33
95	175.883	2287.17	175.883	2061.34	175.883	2055.67	175.883	2435.22	175.883	1381.11	175.883	2836.23	175.883	1727.48
96	177.734	2306.04	177.734	2085.8	177.734	1815.34	177.734	2136.15	177.734	1375.19	177.734	2915.7	177.734	1726.12
97	179.586	2577.03	179.586	2165.5	179.586	1768.51	179.586	2005.61	179.586	1442.82	179.586	3111.07	179.586	1669.74
98	181.437	2752.42	181.437	2133.16	181.437	1965.59	181.437	1923.29	181.437	1515.31	181.437	2914.53	181.437	1821.32
99	183.289	2504.72	183.289	2034.05	183.289	2096.92	183.289	2123.46	183.289	1679.43	183.289	2831.7	183.289	1936.05
100	185.14	2072.17	185.14	2131.87	185.14	2322.13	185.14	2311.17	185.14	1710.43	185.14	2881.31	185.14	2113.78
101	186.991	1825.45	186.991	2305.12	186.991	2509.35	186.991	2257.41	186.991	1645.18	186.991	2863.03	186.991	2388.13
102	188.843	1776.67	188.843	2112.33	188.843	2452.44	188.843	2027.95	188.843	1692.92	188.843	2817.09	188.843	2521.18
103	190.694	1808.07	190.694	2010.16	190.694	2176.64	190.694	1762.81	190.694	2121.69	190.694	2871.79	190.694	2499.57
104	192.546	2120.68	192.546	1967.42	192.546	2024.9	192.546	1724.07	192.546	2109.11	192.546	2860.5	192.546	2834.14
105	194.397	2407.72	194.397	2037.33	194.397	2097.59	194.397	1771.18	194.397	1849.13	194.397	2644.96	194.397	2717.61
106	196.248	2464.6	196.248	2102.45	196.248	2216.22	196.248	1899.64	196.248	1645.4	196.248	2512.2	196.248	2371.75
107	198.1	2584.01	198.1	2092.84	198.1	2342	198.1	1929.24	198.1	1582.42	198.1	2524.7	198.1	2361.86
108	199.951	2568.53	199.951	1991.98	199.951	2452.84	199.951	1875.67	199.951	1683.37	199.951	2664.22	199.951	2279.62
109	201.803	2286.46	201.803	2015.75	201.803	2544.5	201.803	1662.28	201.803	1534.48	201.803	2840.48	201.803	2302.27
110	203.654	2236.96	203.654	2069.02	203.654	2886.7	203.654	1559.93	203.654	1636.42	203.654	2989.55	203.654	2321.04
111	205.505	2454.18	205.505	2047.63	205.505	2913	205.505	1719.44	205.505	1763.34	205.505	2849.35	205.505	2471.93
112	207.357	2510.16	207.357	1766.76	207.357	2773.33	207.357	1941.83	207.357	1753.95	207.357	2631.26	207.357	2559.5
113	209.208	2401.67	209.208	1695.63	209.208	2438.98	209.208	2113.85	209.208	1780.78	209.208	2671.5	209.208	2606.73
114	211.06	2411.41	211.06	1852.14	211.06	2270.22	211.06	2192	211.06	2082.92	211.06	2689.41	211.06	2492.59
115	212.911	2433.7	212.911	1977.01	212.911	2225.74	212.911	2335.76	212.911	2657.79	212.911	2848.94	212.911	2611.17
116	214.762	2471.8	214.762	1933.92	214.762	2176.83	214.762	2481	214.762	2589.9	214.762	3033.57	214.762	2818.9
117	216.614	2586.88	216.614	1913.69	216.614	2177.33	216.614	2238.18	216.614	1881.15	216.614	2918.63	216.614	2809.28
118	218.465	2553.47	218.465	1911.9	218.465	2207.75	218.465	2046.29	218.465	1514.72	218.465	2755.23	218.465	2615.57
119	220.317	2419.81	220.317	2054.47	220.317	2148.58	220.317	2100.03	220.317	1505.42	220.317	2637.43	220.317	2551.58
120	222.168	2264.83	222.168	2232.73	222.168	2124.58	222.168	2205.52	222.168	1586.21	222.168	2699.01	222.168	2502.76
121	224.019	2104.34	224.019	2304.46	224.019	2335.39	224.019	2178	224.019	1628.31	224.019	2787.07	224.019	2361.39
122	225.871	2188.04	225.871	2219.7	225.871	2621.72	225.871	2038	225.871	1675.65	225.871	3046.63	225.871	2326.02
123	227.722	2193.27	227.722	1932.88	227.722	2574.17	227.722	1940.97	227.722	1555.39	227.722	3423.21	227.722	2279.48
124	229.574	2096.55	229.574	1792.78	229.574	2206.16	229.574	2006.69	229.574	1344.89	229.574	3935.03	229.574	2258.03
125	231.425	2036.59	231.425	1819.07	231.425	1867.68	231.425	2084.04	231.425	1277.56	231.425	3863.86	231.425	2435.68
126	233.276	2201.18	233.276	2089.03	233.276	1909.72	233.276	2126.76	233.276	1238.3	233.276	3170.61	233.276	2385.49
127	235.128	2261.95	235.128	2237.04	235.128	2213.09	235.128	2136.69	235.128	1222.04	235.128	2380.21	235.128	2039.91
128	236.979	2383.24	236.979	2193.48	236.979	2343.41	236.979	2237.19	236.979	1227.19	236.979	2065.16	236.979	1829.22
129	238.831	2445.6	238.831	2124.44	238.831	2303.92	238.831	2394.02	238.831	1261.21	238.831	1921.88	238.831	1759.88
130	240.682	2329.73	240.682	2042.25	240.682	2335.56	240.682	2598.88	240.682	1294.47	240.682	1934.63	240.682	1771.72
131	242.533	2146.49	242.533	1808.04	242.533	2398.65	242.533	2752.75	242.533	1371.68	242.533	1928.99	242.533	1759.13
132	244.385	2002.17	244.385	1691.61	244.385	2273.03	244.385	2691.15	244.385	1409.48	244.385	1785.6	244.385	1653.2
133	246.236	1991.03	246.236	1754.4	246.236	2027.98	246.236	2640.3	246.236	1312.43	246.236	1700.47	246.236	1629.67
134	248.088	2280.03	248.088	1908.61	248.088	1908.73	248.088	2548.56	248.088	1355.47	248.088	1744.58	248.088	1681.78
135	249.939	2540.21	249.939	2220	249.939	1965.09	249.939	2360.63	249.939	1543.74	249.939	1841.63	249.939	1781.62
136	251.79	2427.77	251.79	2340.26	251.79	2045.68	251.79	2293.07	251.79	1679.59	251.79	2032.27	251.79	1819.46
137	253.642	2210.36	253.642	2117.01	253.642	2223.05	253.642	2440.42	253.642	1519.29	253.642	2243.77	253.642	1867.8
138	255.493	2148.95	255.493	2016.09	255.493	2421.79	255.493	2511.59	255.493	1475.21	255.493	2061.45	255.493	2002.01
139	257.345	2121.16	257.345	1948.72	257.345	2396.91	257.345	2358.17	257.345	1649.71	257.345	2039.86	257.345	2172.6
140	259.196	2049.2	259.196	2001.41	259.196	2443.11	259.196	2356.15	259.196	1644.59	259.196	2210.63	259.196	2287.84
141	261.047	2058.35	261.047	2006.69	261.047	2299.63	261.047	2491.7	261.047	1539.24	261.047	2276.23	261.047	2654.03
142	262.899	2300	262.899	1824.31	262.899	1977.62	262.899	2544.61	262.899	1687.88	262.899	2243.52	262.899	2921.32
143	264.75	2533.43	264.75	1682.15	264.75	1898.89	264.75	2461.7	264.75	1877.44	264.75	2318.57	264.75	2895.86
144	266.602	2640.82	266.602	1802.8	266.602	1783.01	266.602	2410.1	266.602	1885.93	266.602	2520.97	266.602	2631.39
145	268.453	2690.17	268.453	1938.23	268.453	1815.39	268.453	2423.03	268.453	1875.5	268.453	2665.94	268.453	2245.2
146	270.304	2552.89	270.304	2017.35	270.304	2062.62	270.304	2468.48	270.304	2131.11	270.304	2747.39	270.304	2025.65
147	272.156	2491.85	272.156	2012.35	272.156	2132.18	272.156	2497.22	272.156	2284.29	272.156	2612.22	272.156	2003.25
148	274.007	2559.44	274.007	1869.9	274.007	2127.29	274.007	2556.35	274.007	2792.1	274.007	2533.98	274.007	1933.72
149	275.859	2393.25	275.859	1932.32	275.859	2251.74	275.859	2487.57	275.859	2720.89	275.859	2504.31	275.859	1783.6
150	277.71	2202.84	277.71	2036.89	277.71	2458.95	277.71	2478.32	277.71	2461.41	277.71	2572.14	277.71	1804.18
151	279.561	1999.28	279.561	1977.67	279.561	2400.06	279.561	2934.83	279.561	2074.19	279.561	2586.37	279.561	2020.41
152	281.413	2049.42	281.413	1932.1	281.413	2175.43	281.413	3026.77	281.413	1906.9	281.413	2600.31	281.413	2151.01
153	283.264	2122.8	283.264	1951.41	283.264	2063.5	283.264	2743.51	283.264	2141.91	283.264	2707.91	283.264	1986.17
154	285.116	2100.51	285.116	1911.05	285.116	2156.22	285.116	2494.09	285.116	2248.99	285.116	2732.05	285.116	1771.58
155	286.967	1968.31	286.967	2080.2	286.967	2251.86	286.967	2329.51	286.967	1905.32	286.967	2756.71	286.967	1740.71
156	288.818	2026.92	288.818	2049.04	288.818	2286.75	288.818	2367.78	288.818	1832.61	288.818	2854.04	288.818	1710.6
157	290.67	2073.28	290.67	1954.45	290.67	2062.12	290.67	2366.03	290.67	2010.73	290.67	3105.78	290.67	1603.93
158	292.521	2182.31	292.521	2061.77	292.521	1707.17	292.521	2414.32	292.521	2027.88	292.521	3260.6	292.521	1669.08
159	294.373	2201.1	294.373	2128.16	294.373	1420.95	294.373	2389.04	294.373	2032.63	294.373	3139.89	294.373	1937.04
160	296.224	2116.13	296.224	2015.87	296.224	1417.06	296.224	2204.47	296.224	2352.53	296.224	2905.62	296.224	2078.71
161	298.075	1947.9	298.075	1935.08	298.075	1463.49	298.075	1910.21	298.075	2547.76	298.075	3009.68	298.075	2170.59
162	299.927	1810.08	299.927	1937.44	299.927	1453.68	299.927	1771.26	299.927	1974.94	299.927	3038.07	299.927	2139.73
163	301.778	1743.07	301.778	1965.32	301.778	1456.62	301.778	1919.01	301.778	1877.82	301.778	3180.6	301.778	2059.5
164	303.63	1884.72	303.63	2008.9	303.63	1403.97	303.63	2171.06	303.63	1863.5	303.63	3535.95	303.63	2042.85
165	305.481	2222.71	305.481	1979.22	305.481	1382.27	305.481	2250.24	305.481	1569.9	305.481	4294.05	305.481	2037.87
166	307.332	2421.26	307.332	1878.23	307.332	1425.76	307.332	2241.79	307.332	1478.38	307.332	3961.24	307.332	2101.95
167	309.184	2598.95	309.184	1543.72	309.184	1416.53	309.184	2322.01	309.184	1620.95	309.184	3418.86	309.184	2112.11
168	311.035	2504.9	311.035	1382.9	311.035	1623.62	311.035	2598.45	311.035	1699.46	311.035	3243.17	311.035	1883.16
169	312.887	2226.17	312.887	1443.27	312.887	1960.34	312.887	2920.28	312.887	1973.07	312.887	2952.05	312.887	1578.02
170	314.738	2067.58	314.738	1404.63	314.738	2088.82	314.738	2846.02	314.738	2169.46	314.738	2818.26	314.738	1580.99
171	316.589	2149.61	316.589	1397.9	316.589	2108.61	316.589	2765.27	316.589	1793.84	316.589	2697.27	316.589	1659.7
172	318.441	2258.92	318.441	1543.01	318.441	2011.61	318.441	2776.32	318.441	1736.36	318.441	2582.51	318.441	1841.8
173	320.292	2334.74	320.292	1674.63	320.292	1852.24	320.292	2838.34	320.292	1674.8	320.292	2417.22	320.292	2100.22
174	322.144	2259.06	322.144	1640.42	322.144	1963.79	322.144	2697.32	322.144	1912.65	322.144	2406.27	322.144	2191.15
175	323.995	2191.47	323.995	1572.84	323.995	1893.93	323.995	2390.22	323.995	1987.1	323.995	2615.36	323.995	2047.52
176	325.846	2225.01	325.846	1504.46	325.846	1686.05	325.846	2312.91	325.846	1807.68	325.846	2920.3	325.846	1997.67
177	327.698	2234.76	327.698	1509.82	327.698	1821.15	327.698	2356.34	327.698	1634.35	327.698	3026.83	327.698	2092.77
178	329.549	2337.83	329.549	1449.04	329.549	1930.38	329.549	2334.94	329.549	1700.25	329.549	2894.51	329.549	2227.31
179	331.401	2342.59	331.401	1396.1	331.401	2075.49	331.401	2335.32	331.401	2046.81	331.401	2894.59	331.401	2343.48
180	333.252	2296.65	333.252	1453.71	333.252	2083.19	333.252	2499.74	333.252	2172.32	333.252	3039.93	333.252	2428.51
181	335.103	2213.68	335.103	1632.15	335.103	1945.44	335.103	2559	335.103	2321.06	335.103	2973.8	335.103	2218.28
182	336.955	2424.83	336.955	1770.12	336.955	1862.54	336.955	2454.25	336.955	2117.04	336.955	2897.18	336.955	2072.04
183	338.806	2378.04	338.806	1781.12	338.806	1915.84	338.806	2330.94	338.806	1890.4	338.806	3099.27	338.806	2178.05
184	340.658	2157.18	340.658	1825.82	340.658	1923.77	340.658	2188.54	340.658	1807.78	340.658	3235.76	340.658	2243.44
185	342.509	2141.3	342.509	1916.28	342.509	1820.86	342.509	2168.62	342.509	1710.74	342.509	2977.32	342.509	2157.31
186	344.36	2253.54	344.36	1971.02	344.36	1857.58	344.36	2607.86	344.36	1659.28	344.36	2908.31	344.36	2250.29
187	346.212	2227.4	346.212	1885.6	346.212	1834.22	346.212	2254.33	346.212	1611.25	346.212	3010.82	346.212	2432.29
188	348.063	2135.89	348.063	1764.29	348.063	1776.61	348.063	1979.08	348.063	1591.85	348.063	2730.26	348.063	2537.14
189	349.915	1981.47	349.915	1788.32	349.915	1777.02	349.915	2129.82	349.915	1614.85	349.915	2573.38	349.915	2645.14
190	351.766	1803.88	351.766	1712.85	351.766	1869.48	351.766	2259.76	351.766	1611.2	351.766	2741.09	351.766	2749.84
191	353.617	1784.61	353.617	1714.59	353.617	1957.1	353.617	2212.34	353.617	1495.44	353.617	2820.92	353.617	3166.99
192	355.469	2014.71	355.469	1865.77	355.469	1882.94	355.469	2099.49	355.469	1346.64	355.469	2581.28	355.469	2471.09
193	357.32	2331.44	357.32	1881.58	357.32	1835.5	357.32	2010.12	357.32	1326.82	357.32	2658.09	357.32	2215.45
194	359.172	2352.51	359.172	1829.46	359.172	1951.63	359.172	1968.73	359.172	1360.86	359.172	2737.53	359.172	2217.6
195	361.023	2156.58	361.023	1812.42	361.023	2028.18	361.023	1859.4	361.023	1293.61	361.023	2635.51	361.023	2338.43
196	362.874	1965.99	362.874	1883.16	362.874	2064.37	362.874	1739.51	362.874	1129.94	362.874	2517.14	362.874	2682.88
197	364.726	1940.24	364.726	1855.24	364.726	2209.43	364.726	1816.21	364.726	1061.89	364.726	2465.96	364.726	3145.05
198	366.577	1966.93	366.577	1795.45	366.577	2319.22	366.577	1961.01	366.577	1230.62	366.577	2393.01	366.577	3286.62
199	368.429	1958.37	368.429	1805.41	368.429	2343.82	368.429	1896.74	368.429	1372.95	368.429	2430.4	368.429	3116.26
200	370.28	2095.23	370.28	1835.64	370.28	2237.01	370.28	1895.79	370.28	1514.06	370.28	2476.76	370.28	2777.84
201	372.131	2018.51	372.131	1791.22	372.131	2181.27	372.131	1986.95	372.131	1565.84	372.131	2599.4	372.131	2511.85
202	373.983	2013.41	373.983	1849.1	373.983	2019.61	373.983	1962.99	373.983	1531.66	373.983	2799.97	373.983	2292.47
203	375.834	2061.22	375.834	1927.35	375.834	1866.56	375.834	2048.46	375.834	1675.66	375.834	3108.91	375.834	2171.05
204	377.686	2190.34	377.686	2035.76	377.686	1788.73	377.686	2162.79	377.686	1837.08	377.686	3548.08	377.686	2252.83
205	379.537	2277.67	379.537	1912.48	379.537	1685.46	379.537	2222.61	379.537	1637.65	379.537	3201.12	379.537	2388.44
206	381.388	2292.91	381.388	1677.35	381.388	1724.59	381.388	2311.63	381.388	1415.31	381.388	2517.07	381.388	2278.34
207	383.24	2210.58	383.24	1754.44	383.24	1841.03	383.24	2543.74	383.24	1470.47	383.24	2236.75	383.24	2178.23
208	385.091	2089.75	385.091	1944.14	385.091	1863.24	385.091	2691.14	385.091	1509.64	385.091	2140.27	385.091	2269.49
209	386.943	1909.1	386.943	1976.39	386.943	1798.19	386.943	2743.8	386.943	1563.33	386.943	2076.87	386.943	2361.99
210	388.794	1852.77	388.794	1909.58	388.794	1917.9	388.794	2567.03	388.794	1686.34	388.794	2161.97	388.794	2377.91
211	390.645	1868	390.645	1957.83	390.645	2170.88	390.645	2292.94	390.645	1877.72	390.645	2117.52	390.645	2428.15
212	392.497	1965.3	392.497	1841.34	392.497	2208.98	392.497	2251.87	392.497	2117.48	392.497	1962.2	392.497	2600.49
213	394.348	2028.9	394.348	1828.2	394.348	2162.43	394.348	2234.33	394.348	2081.48	394.348	2040.39	394.348	2715.19
214	396.2	2056.55	396.2	1788.66	396.2	2119.65	396.2	2300.85	396.2	1968.51	396.2	2216.62	396.2	2680.49
215	398.051	2081.91	398.051	1880.03	398.051	2196.83	398.051	2448.78	398.051	2064.49	398.051	2176.74	398.051	2647.58
216	399.902	1832.45	399.902	1892.49	399.902	2242.21	399.902	2357.85	399.902	2480.52	399.902	1993.3	399.902	2447.86
217	401.754	1765.66	401.754	1740.84	401.754	2018.47	401.754	2267.17	401.754	3162.52	401.754	2003.62	401.754	2317.02
218	403.605	2035.94	403.605	1672.82	403.605	1725.77	403.605	2380.47	403.605	2518.28	403.605	2280.97	403.605	2502.07
219	405.457	2063.35	405.457	1692.38	405.457	1741.23	405.457	2427.92	405.457	2081.06	405.457	2499.38	405.457	2702.6
220	407.308	2044.09	407.308	1762.43	407.308	1777.34	407.308	2484.73	407.308	1808.77	407.308	2460.6	407.308	2795.37
221	409.159	1970	409.159	1823.45	409.159	1775.99	409.159	2786.78	409.159	1717.45	409.159	2370.99	409.159	2705.58
222	411.011	1824.61	411.011	1699.29	411.011	1749.46	411.011	2502.77	411.011	1508.21	411.011	2359.47	411.011	2331.99
223	412.862	1745.18	412.862	1621.94	412.862	1597.79	412.862	1975.97	412.862	1464.39	412.862	2341.2	412.862	2189.88
224	414.714	1862.64	414.714	1571.22	414.714	1536.49	414.714	1974.27	414.714	1606.63	414.714	2347.45	414.714	2296.5
225	416.565	1871.75	416.565	1566.13	416.565	1527.28	416.565	1888.53	416.565	1819.64	416.565	2391.89	416.565	2394.51
226	418.416	1776.82	418.416	1486.9	418.416	1522.9	418.416	1765.53	418.416	1878.77	418.416	2465.71	418.416	2750.7
227	420.268	1731.67	420.268	1442.13	420.268	1451.32	420.268	1836.59	420.268	1833.45	420.268	2417.17	420.268	3522.33
228	422.119	1839.49	422.119	1590.62	422.119	1384.49	422.119	2154.08	422.119	1943.31	422.119	2281.47	422.119	2491.18
229	423.971	1839.27	423.971	1915.47	423.971	1484.63	423.971	2384.86	423.971	2071.57	423.971	2549.36	423.971	2034.11
230	425.822	2088.57	425.822	1820.75	425.822	1694.55	425.822	2461.84	425.822	1905.29	425.822	3016.08	425.822	1945.64
231	427.673	2076.45	427.673	1527.37	427.673	1780.86	427.673	2508.44	427.673	1719.17	427.673	3100.58	427.673	1932.46
232	429.525	1913.59	429.525	1539.15	429.525	1702.57	429.525	2447.12	429.525	1720.81	429.525	3046.27	429.525	1754.76
233	431.376	1750.06	431.376	1646.11	431.376	1630.5	431.376	2425.04	431.376	1733.83	431.376	3182.13	431.376	1699.45
234	433.228	1601.44	433.228	1561.79	433.228	1550.62	433.228	2533.53	433.228	1675.94	433.228	3038.57	433.228	1846.87
235	435.079	1657.69	435.079	1569.05	435.079	1730.55	435.079	2636.33	435.079	1747.78	435.079	2749.62	435.079	1827.41
236	436.93	1788.36	436.93	1674.75	436.93	2041.68	436.93	2510.93	436.93	1828.81	436.93	2597.41	436.93	1735.18
237	438.782	1914.2	438.782	1597.69	438.782	2225.35	438.782	2352.29	438.782	1684.35	438.782	2768.95	438.782	1754.36
238	440.633	1893.15	440.633	1485.48	440.633	2012.72	440.633	2240.17	440.633	1572.12	440.633	2977.99	440.633	1798.52
239	442.485	2017.77	442.485	1420.48	442.485	1595.37	442.485	2119.82	442.485	1579.56	442.485	3167.18	442.485	1657.96
240	444.336	2001.23	444.336	1384.17	444.336	1440.93	444.336	2174.49	444.336	1881.82	444.336	3269.29	444.336	1635.52
241	446.187	1925.41	446.187	1461.83	446.187	1470.18	446.187	2132.28	446.187	2043.41	446.187	3731.97	446.187	1756.51
242	448.039	1920.27	448.039	1588.78	448.039	1551.27	448.039	2090.15	448.039	1994.06	448.039	4636.52	448.039	1757.52
243	449.89	1913.72	449.89	1618.09	449.89	1613.13	449.89	1995.28	449.89	1964.34	449.89	4184.55	449.89	1822.39
244	451.742	1891.58	451.742	1713.64	451.742	1664.22	451.742	1833.44	451.742	1933.7	451.742	2600.76	451.742	1695.3
245	453.593	1886.62	453.593	1804.73	453.593	1768.7	453.593	1685.2	453.593	1894.26	453.593	2195.9	453.593	1547.78
246	455.444	1983.3	455.444	1799.55	455.444	1838.72	455.444	1764.83	455.444	1793.99	455.444	2030.95	455.444	1559.47
247	457.296	1805.44	457.296	1684.93	457.296	1786.99	457.296	1848.47	457.296	1784.29	457.296	2115.53	457.296	1663.17
248	459.147	1795.11	459.147	1680.92	459.147	1720.95	459.147	1843.51	459.147	1813.22	459.147	2216.5	459.147	1787.07
249	460.999	1777.1	460.999	1676.71	460.999	1691.74	460.999	1916.61	460.999	1869.82	460.999	2299.3	460.999	1722.16
250	462.85	1730.12	462.85	1642.86	462.85	1630.82	462.85	2113.35	462.85	2005.7	462.85	2245.73	462.85	1739.93
251	464.701	1653.7	464.701	1785.79	464.701	1654.97	464.701	2147.18	464.701	2199.66	464.701	2226.17	464.701	1932.94
252	466.553	1549.81	466.553	1852.79	466.553	1704.15	466.553	2153.24	466.553	2197.55	466.553	2290.78	466.553	2077
253	468.404	1646.3	468.404	1821.78	468.404	1807.38	468.404	2188.23	468.404	2021.27	468.404	2273.07	468.404	2119.77
254	470.256	1720.65	470.256	1716.85	470.256	1804.71	470.256	2146.49	470.256	1837.37	470.256	2446.97	470.256	1978.5
255	472.107	1785.71	472.107	1690.84	472.107	1661.81	472.107	2085.83	472.107	1644.1	472.107	2521.42	472.107	1731.86
256	473.958	1861.16	473.958	1590.3	473.958	1546.85	473.958	2068.53	473.958	1531.2	473.958	2483.09	473.958	1734.25
257	475.81	1929.7	475.81	1618.58	475.81	1553.83	475.81	2445.47	475.81	1540.91	475.81	2483.68	475.81	1804.15
258	477.661	1979.28	477.661	1785.31	477.661	1499.3	477.661	2790.35	477.661	1534.8	477.661	2558.93	477.661	1895.93
259	479.513	1951.47	479.513	1769.6	479.513	1460.34	479.513	2305.92	479.513	1528.9	479.513	2771.14	479.513	1988.39
260	481.364	1875.96	481.364	1713.48	481.364	1430.62	481.364	2130.94	481.364	1478.82	481.364	2941.75	481.364	2130.74
261	483.215	1851.16	483.215	1676.93	483.215	1591.98	483.215	2044.27	483.215	1424.44	483.215	2960.07	483.215	1974.28
262	485.067	1724.65	485.067	1612.43	485.067	1796.24	485.067	1908.63	485.067	1471.46	485.067	2869.07	485.067	1974.63
263	486.918	1772.56	486.918	1505.8	486.918	1698.04	486.918	1786.01	486.918	1640.49	486.918	2830.89	486.918	2019.22
264	488.77	1960.79	488.77	1432.62	488.77	1472.81	488.77	1658.34	488.77	1707.14	488.77	3111.51	488.77	2079.96
265	490.621	2119.97	490.621	1585.68	490.621	1440.89	490.621	1511.34	490.621	1567.58	490.621	3190.95	490.621	2243.2
266	492.472	2409.79	492.472	1744.9	492.472	1696.88	492.472	1397.35	492.472	1481.66	492.472	2823.97	492.472	2513.05
267	494.324	2248.67	494.324	1867.61	494.324	1942.44	494.324	1450.64	494.324	1696.79	494.324	2465.49	494.324	2464.2
268	496.175	2115.38	496.175	1888.78	496.175	1941.4	496.175	1725.13	496.175	1878.99	496.175	2324.04	496.175	2420.79
269	498.027	2310.51	498.027	1728.98	498.027	2012.72	498.027	1852.73	498.027	1848.04	498.027	2285.52	498.027	2251.36
270	499.878	2346.59	499.878	1466.54	499.878	2024.05	499.878	1716.29	499.878	1900.2	499.878	2134.92	499.878	2118.77
271	501.729	2280.78	501.729	1443.41	501.729	1687.86	501.729	1689.97	501.729	1894.59	501.729	2031.6	501.729	2191.76
272	503.581	2295.72	503.581	1536.58	503.581	1491.29	503.581	1835.44	503.581	1840.37	503.581	1963.37	503.581	2341.96
273	505.432	2208.7	505.432	1556.99	505.432	1786.56	505.432	2044.35	505.432	1741.21	505.432	2013	505.432	2237.11
274	507.284	2030.06	507.284	1519.77	507.284	1847.37	507.284	1990.56	507.284	1589.37	507.284	2359.11	507.284	2460.58
275	509.135	1923.48	509.135	1483.32	509.135	1683.17	509.135	2032.21	509.135	1383.98	509.135	2492.94	509.135	2766.14
276	510.986	2142.51	510.986	1479.25	510.986	1614.22	510.986	1916.69	510.986	1424.58	510.986	2420.71	510.986	2124.99
277	512.838	2103.4	512.838	1437.05	512.838	1457.77	512.838	1897.79	512.838	1579.48	512.838	2425.03	512.838	2010.25
278	514.689	2050.37	514.689	1446.98	514.689	1261.46	514.689	2057.89	514.689	1632.55	514.689	2517.87	514.689	2074.78
279	516.541	1862.4	516.541	1405.39	516.541	1227.67	516.541	2130.44	516.541	1464.09	516.541	2688.98	516.541	1948.52
280	518.392	1772.92	518.392	1309.46	518.392	1285.82	518.392	2186.05	518.392	1458.55	518.392	3060.69	518.392	1843.41
281	520.243	1782.98	520.243	1231.54	520.243	1282.28	520.243	2156.79	520.243	1662.2	520.243	3184.95	520.243	1675.16
282	522.095	1939.76	522.095	1222.93	522.095	1247.52	522.095	2087.47	522.095	1773.87	522.095	2562.59	522.095	1592.49
283	523.946	1832.41	523.946	1342.39	523.946	1222.02	523.946	2101.52	523.946	1762.3	523.946	2440.02	523.946	1765.22
284	525.798	1607.01	525.798	1470.99	525.798	1163.48	525.798	2079.73	525.798	1866.72	525.798	2307.19	525.798	1879.06
285	527.649	1536.46	527.649	1386.51	527.649	1088.56	527.649	2000.17	527.649	2280.53	527.649	2290.38	527.649	1950.38
286	529.5	1697.18	529.5	1249.22	529.5	1045.31	529.5	2092.56	529.5	2450.15	529.5	2310.49	529.5	2084
287	531.352	1842.96	531.352	1277.29	531.352	1069.1	531.352	2305.93	531.352	2249.28	531.352	2088.03	531.352	1988.2
288	533.203	1756.83	533.203	1293.93	533.203	1194.76	533.203	2593.83	533.203	1878.99	533.203	1922.14	533.203	1976.76
289	535.055	1874.75	535.055	1275.28	535.055	1505.28	535.055	2558.22	535.055	1882.87	535.055	1899.27	535.055	2022.46
290	536.906	1981.56	536.906	1313.73	536.906	1785.07	536.906	2246.16	536.906	1614.99	536.906	1960.28	536.906	1902.8
291	538.757	1971.16	538.757	1304.79	538.757	1857.36	538.757	2059.99	538.757	1542.26	538.757	1957.09	538.757	1677.9
292	540.609	1958.9	540.609	1132.67	540.609	1797.86	540.609	2178.57	540.609	1579.08	540.609	1916.29	540.609	1663.19
293	542.46	1882.77	542.46	1123.8	542.46	1686.51	542.46	2628.25	542.46	1684.44	542.46	1983.01	542.46	1876.27
294	544.312	1829.9	544.312	1213.45	544.312	1688.86	544.312	2939.02	544.312	1777.49	544.312	2211.22	544.312	1942.29
295	546.163	1814.12	546.163	1203.33	546.163	1796.51	546.163	2545.79	546.163	1807.03	546.163	2367.47	546.163	1895.38
296	548.014	1753.59	548.014	1158.57	548.014	1659.52	548.014	2384.34	548.014	1769.8	548.014	2498.69	548.014	2005.14
297	549.866	1669.97	549.866	1146.59	549.866	1568.68	549.866	2135.14	549.866	1827.08	549.866	2843.46	549.866	2193.35
298	551.717	1879.58	551.717	1098.31	551.717	1496.22	551.717	1913.51	551.717	1939.35	551.717	2963.37	551.717	2210.19
299	553.569	2034.03	553.569	1089.51	553.569	1422.26	553.569	1832.59	553.569	1875.88	553.569	2793.55	553.569	2252.49
300	555.42	1979.52	555.42	1030.59	555.42	1473.9	555.42	1881.13	555.42	1797.39	555.42	2605.93	555.42	2278.97
301	557.271	1727.57	557.271	1063.15	557.271	1352.99	557.271	1925.69	557.271	1756.88	557.271	2492.6	557.271	2307.09
302	559.123	1625.34	559.123	1304.48	559.123	1349.74	559.123	1825.87	559.123	1744.81	559.123	2543.81	559.123	2338.47
303	560.974	1744.64	560.974	1503.15	560.974	1546.6	560.974	1741.69	560.974	1971.81	560.974	2611.18	560.974	2673.61
304	562.826	1826.02	562.826	1529.8	562.826	1617.75	562.826	1821.29	562.826	2165.72	562.826	2431.33	562.826	3041.37
305	564.677	1508.25	564.677	1350.75	564.677	1599.49	564.677	2013.11	564.677	2256.31	564.677	2216.99	564.677	2942.28
306	566.528	1488.48	566.528	1242.94	566.528	1456.29	566.528	2154.05	566.528	2195.53	566.528	2165.55	566.528	2423.08
307	568.38	1664.91	568.38	1107.12	568.38	1365.1	568.38	2172.61	568.38	2135.25	568.38	2136.84	568.38	2201.81
308	570.231	1748.82	570.231	844.544	570.231	1488.62	570.231	2045.96	570.231	2098.55	570.231	2210.08	570.231	2307.59
309	572.083	1533.14	572.083	677.101	572.083	1582	572.083	1838.07	572.083	1993.03	572.083	2185.7	572.083	2455.96
310	573.934	1509.88	573.934	691.681	573.934	1555.04	573.934	1835.43	573.934	1784.33	573.934	2194.3	573.934	2650.81
311	575.785	1517.98	575.785	1091.42	575.785	1531.85	575.785	1966.37	575.785	1453.55	575.785	2331.94	575.785	2909.69
312	577.637	1580.73	577.637	1285.09	577.637	1447.2	577.637	2076.64	577.637	1387.45	577.637	2329.59	577.637	3242.95
313	579.488	1726.88	579.488	1311.16	579.488	1508.64	579.488	2321.55	579.488	1519.7	579.488	2136.44	579.488	3438.56
314	581.34	1705.69	581.34	1329.12	581.34	1600.82	581.34	2256.66	581.34	1611.56	581.34	2011.45	581.34	2712.16
315	583.191	1658.41	583.191	1421.06	583.191	1618.52	583.191	2095.91	583.191	1692.46	583.191	2117.03	583.191	2064.91
316	585.042	1609.9	585.042	1519.7	585.042	1542.07	585.042	2030.74	585.042	1695.72	585.042	2284.39	585.042	1835.89
317	586.894	1458.2	586.894	1565.05	586.894	1459.05	586.894	2004.7	586.894	1727.01	586.894	2417.56	586.894	1630.08
318	588.745	1287.54	588.745	1520.46	588.745	1475.48	588.745	1928.52	588.745	1828.45	588.745	2598.32	588.745	1444.47
319	590.597	1217.25	590.597	1470.51	590.597	1521.7	590.597	1999.33	590.597	2006.65	590.597	2924.77	590.597	1366.82
320	592.448	1262.02	592.448	1573.51	592.448	1448.94	592.448	2148.79	592.448	2155.34	592.448	3435.05	592.448	1384.96
321	594.299	1370.19	594.299	1765.16	594.299	1498.09	594.299	2142.56	594.299	1737.88	594.299	3003.7	594.299	1462.19
322	596.151	1424.44	596.151	1769.56	596.151	1489.44	596.151	2196.33	596.151	1683.78	596.151	2381.62	596.151	1540.69
323	598.002	1424.34	598.002	1791.93	598.002	1508.7	598.002	2233.08	598.002	1643.15	598.002	2112.74	598.002	1632.93
324	599.854	1336.16	599.854	2002.99	599.854	1611.17	599.854	2020.59	599.854	1598.8	599.854	1959.91	599.854	1608.49
325	601.705	1136.47	601.705	2024.9	601.705	1535.25	601.705	1667.04	601.705	1545.06	601.705	2019.43	601.705	1550.37
326	603.556	1095.58	603.556	1789.49	603.556	1468.43	603.556	1598.07	603.556	1529.02	603.556	2052.53	603.556	1600.17
327	605.408	1218	605.408	1634.82	605.408	1380.26	605.408	1914.45	605.408	1514.69	605.408	1952.18	605.408	1635.09
328	607.259	1276.98	607.259	1555.07	607.259	1285.76	607.259	2122.16	607.259	1621.7	607.259	1865.86	607.259	1575.26
329	609.111	1122.34	609.111	1464.9	609.111	1408.43	609.111	2065.05	609.111	1765.28	609.111	1847.81	609.111	1542.63
330	610.962	1109.61	610.962	1493.73	610.962	1570.26	610.962	1795.84	610.962	1882.22	610.962	1914.05	610.962	1593.76
331	612.813	1150.6	612.813	1453.14	612.813	1612.63	612.813	1716.96	612.813	1926.37	612.813	2063.05	612.813	1604.46
332	614.665	1196.31	614.665	1414.64	614.665	1484.81	614.665	1659.99	614.665	1842.03	614.665	2122.32	614.665	1725.27
333	616.516	1148.79	616.516	1425.93	616.516	1440.16	616.516	1533.27	616.516	1723.96	616.516	2163.77	616.516	1791.06
334	618.368	968.155	618.368	1413.89	618.368	1464.28	618.368	1495.21	618.368	1606.11	618.368	2328.59	618.368	1892.12
335	620.219	548.743	620.219	1460.8	620.219	1456.43	620.219	1502.3	620.219	1408.32	620.219	2508.29	620.219	1819.79
336	622.07	381.556	622.07	1563.93	622.07	1432.68	622.07	1575.03	622.07	1287.2	622.07	2368.43	622.07	1788.96
337	623.922	880.344	623.922	1614.59	623.922	1373.46	623.922	1581.37	623.922	1202.29	623.922	2205.77	623.922	1907.97
338	625.773	1420.63	625.773	1488.3	625.773	1229.79	625.773	1495.9	625.773	1247.57	625.773	2253.84	625.773	1766.8
339	627.625	1454.67	627.625	1447.02	627.625	1141.4	627.625	1585.68	627.625	1527.14	627.625	2333.74	627.625	1612.87
340	629.476	1513.86	629.476	1398.82	629.476	1183.22	629.476	1724.52	629.476	1615.36	629.476	2597.55	629.476	1617.5
341	631.327	1701.92	631.327	1470.54	631.327	1347.22	631.327	1826.21	631.327	1611.48	631.327	2646.12	631.327	1682.14
342	633.179	1905.37	633.179	1640.84	633.179	1472.71	633.179	1830.97	633.179	1598.04	633.179	2324.21	633.179	1714.62
343	635.03	1840.39	635.03	1767.68	635.03	1371.21	635.03	1873.87	635.03	1629.42	635.03	2291.97	635.03	1826.65
344	636.882	1666.53	636.882	1910.86	636.882	1316.97	636.882	1820	636.882	1610.32	636.882	2492.84	636.882	1916.04
345	638.733	1555.65	638.733	1802.69	638.733	1253.54	638.733	1717.22	638.733	1573.46	638.733	2628.01	638.733	1796.26
346	640.584	1586.06	640.584	1794.42	640.584	1227.02	640.584	1719.97	640.584	1564.4	640.584	2503.39	640.584	1652.94
347	642.436	1607.27	642.436	1800.62	642.436	1285.93	642.436	1755.9	642.436	1470.08	642.436	2290.62	642.436	1716.05
348	644.287	1564.12	644.287	1640.5	644.287	1317.79	644.287	1663.78	644.287	1491.4	644.287	2086.48	644.287	1865.02
349	646.139	1549.2	646.139	1549.73	646.139	1301.46	646.139	1551.91	646.139	1519.56	646.139	2050.82	646.139	1874.76
350	647.99	1585.77	647.99	1664.7	647.99	1269.1	647.99	1607.85	647.99	1632.45	647.99	1949.78	647.99	1755.65
351	649.841	1745.16	649.841	1804.82	649.841	1245.83	649.841	1682.58	649.841	1815	649.841	1801.01	649.841	1724.25
352	651.693	1894.38	651.693	1801.1	651.693	1265.69	651.693	1805.63	651.693	2034.02	651.693	1672.6	651.693	1708.46
353	653.544	1820.89	653.544	1680.77	653.544	1268.94	653.544	1977.8	653.544	1990.93	653.544	1570.31	653.544	1842.1
354	655.396	1776.83	655.396	1480.92	655.396	1208.12	655.396	2065.19	655.396	2031	655.396	1486.09	655.396	1994.88
355	657.247	1880.15	657.247	1345.01	657.247	1178.4	657.247	1919.84	657.247	2026.89	657.247	1516.22	657.247	2148.95
356	659.098	1885.78	659.098	1366.89	659.098	1277.43	659.098	1762.84	659.098	1652.72	659.098	1549.45	659.098	2226.39
357	660.95	1796.96	660.95	1347.84	660.95	1429.47	660.95	1849.85	660.95	1538.92	660.95	1620.64	660.95	2284.51
358	662.801	1709.18	662.801	1297.8	662.801	1459.82	662.801	1997.91	662.801	1560.6	662.801	1764.83	662.801	2320.17
359	664.653	1797.71	664.653	1304.1	664.653	1367.09	664.653	2008.78	664.653	1695.11	664.653	1989.05	664.653	2274.21
360	666.504	1773.55	666.504	1302.97	666.504	1245.93	666.504	2068.7	666.504	1833.82	666.504	2241.22	666.504	2232.02
361	668.355	1618.39	668.355	1235.36	668.355	1308.17	668.355	2222.19	668.355	1651.06	668.355	2137.29	668.355	2358.73
362	670.207	1671.7	670.207	1283.81	670.207	1361.35	670.207	2419.74	670.207	1470.17	670.207	1787.39	670.207	2880.26
363	672.058	1760.94	672.058	1413.89	672.058	1376.08	672.058	2852.13	672.058	1571.07	672.058	1518.99	672.058	3278.16
364	673.91	1676.06	673.91	1489.74	673.91	1433.24	673.91	2753.89	673.91	1653.59	673.91	1380.41	673.91	2378.78
365	675.761	1536.84	675.761	1465.05	675.761	1470.98	675.761	1926.74	675.761	1616.87	675.761	1474.22	675.761	2034.44
366	677.612	1757.34	677.612	1407.26	677.612	1441.9	677.612	1581.84	677.612	1484.42	677.612	1643.58	677.612	2177.34
367	679.464	1903.99	679.464	1457.5	679.464	1430.06	679.464	1532.49	679.464	1488.88	679.464	1604.41	679.464	2093.08
368	681.315	1863.32	681.315	1599.05	681.315	1447.76	681.315	1503.03	681.315	1531.97	681.315	1461.51	681.315	2051.75
369	683.167	1834.51	683.167	1614.74	683.167	1493.26	683.167	1483.12	683.167	1565.93	683.167	1380.77	683.167	2284.28
370	685.018	1915.56	685.018	1605.97	685.018	1567.42	685.018	1430.68	685.018	1531.1	685.018	1524.63	685.018	2314.41
371	686.869	1793.75	686.869	1551.03	686.869	1706.61	686.869	1369.94	686.869	1530.88	686.869	1607.47	686.869	2086.47
372	688.721	1776.76	688.721	1637.77	688.721	1860.2	688.721	1461.07	688.721	1555.58	688.721	1499.48	688.721	1872.63
373	690.572	1754.05	690.572	1724.21	690.572	1979.03	690.572	1606.78	690.572	1556.61	690.572	1460.15	690.572	1953.11
374	692.424	1647.42	692.424	1641.76	692.424	2087.53	692.424	1630.4	692.424	1547.98	692.424	1598.79	692.424	2106.18
375	694.275	1578.56	694.275	1539.67	694.275	1907.56	694.275	1631.08	694.275	1495.18	694.275	1774.34	694.275	2226.16
376	696.126	1595.48	696.126	1583.08	696.126	1695.08	696.126	1506.68	696.126	1503.98	696.126	1827.62	696.126	2314.43
377	697.978	1567.68	697.978	1565.99	697.978	1691.37	697.978	1449.44	697.978	1512.44	697.978	1829.73	697.978	2398.53
378	699.829	1603.84	699.829	1327.38	699.829	1761.78	699.829	1514.08	699.829	1573.8	699.829	1693.2	699.829	2207.22
379	701.681	1576.44	701.681	1203.39	701.681	1864.46	701.681	1712.11	701.681	1656.67	701.681	1447.57	701.681	1922.83
380	703.532	1525.73	703.532	1402.06	703.532	1798.16	703.532	1926.1	703.532	1634.91	703.532	1305.32	703.532	1891.46
381	705.383	1490.41	705.383	1567.46	705.383	1629.36	705.383	1918.82	705.383	1519.34	705.383	1122.88	705.383	1935.71
382	707.235	1542.33	707.235	1535.47	707.235	1485.18	707.235	1839.6	707.235	1504.81	707.235	1080.64	707.235	1841.59
383	709.086	1715.9	709.086	1496.64	709.086	1464.45	709.086	1765.6	709.086	1652.97	709.086	1175.07	709.086	1723.41
384	710.938	1802.75	710.938	1637.25	710.938	1451.17	710.938	1743.63	710.938	1818.74	710.938	1289.69	710.938	1731.55
385	712.789	1838.44	712.789	1887.98	712.789	1396.73	712.789	1748.4	712.789	1913.14	712.789	1261.12	712.789	1821.97
386	714.64	1749.34	714.64	1907.64	714.64	1393.92	714.64	1832.35	714.64	1931.62	714.64	1326.62	714.64	1896.16
387	716.492	1671.47	716.492	1738.07	716.492	1396.48	716.492	1885.89	716.492	1791.26	716.492	1663	716.492	1798.18
388	718.343	1518.5	718.343	1684.26	718.343	1409.34	718.343	1731.9	718.343	1854.45	718.343	1911.1	718.343	1667.73
389	720.195	1354.92	720.195	1562.18	720.195	1286.62	720.195	1596.28	720.195	1801	720.195	1971.98	720.195	1791.35
390	722.046	1427.71	722.046	1494.76	722.046	1153.74	722.046	1544.1	722.046	1713.7	722.046	1912.21	722.046	1841.19
391	723.897	1598.61	723.897	1527.19	723.897	1298.25	723.897	1503.65	723.897	1576.61	723.897	1799.03	723.897	1799.78
392	725.749	1709.86	725.749	1498.51	725.749	1399	725.749	1471.83	725.749	1600.57	725.749	1724.95	725.749	1848.86
393	727.6	1735.69	727.6	1390.2	727.6	1304.95	727.6	1476.26	727.6	1517.26	727.6	1811.66	727.6	2010.06
394	729.452	1683.83	729.452	1315.04	729.452	1110.75	729.452	1511.05	729.452	1449.65	729.452	1867.56	729.452	2048.81
395	731.303	1623.17	731.303	1409.99	731.303	1082.87	731.303	1475.01	731.303	1426.57	731.303	1831.78	731.303	1892.01
396	733.154	1651.61	733.154	1522.93	733.154	1164.68	733.154	1481.05	733.154	1539.41	733.154	1779.53	733.154	1957.96
397	735.006	1673.03	735.006	1635.88	735.006	1262.66	735.006	1662.79	735.006	1642.88	735.006	1949.8	735.006	2096.7
398	736.857	1722.35	736.857	1555.58	736.857	1194.79	736.857	1970.78	736.857	1591.93	736.857	2367.8	736.857	2121.85
399	738.709	1853.92	738.709	1471.41	738.709	1228.74	738.709	1851.73	738.709	1480.08	738.709	2731.12	738.709	2446.26
400	740.56	2010.11	740.56	1491.87	740.56	1379.41	740.56	1666.05	740.56	1500.16	740.56	2558.64	740.56	2589.87
401	742.411	1836.11	742.411	1563.4	742.411	1427.87	742.411	1613.73	742.411	1513.49	742.411	2111.33	742.411	1670.07
402	744.263	1689.14	744.263	1536.9	744.263	1508.37	744.263	1574.98	744.263	1327.3	744.263	1978.62	744.263	1603.6
403	746.114	1706.46	746.114	1530.84	746.114	1450.28	746.114	1482.14	746.114	1333.14	746.114	1768.27	746.114	1748.9
404	747.966	1685.51	747.966	1547.32	747.966	1430.63	747.966	1428.61	747.966	1560.21	747.966	1546.76	747.966	1735.59
405	749.817	1779.41	749.817	1463.36	749.817	1478.56	749.817	1423.5	749.817	1551.42	749.817	1508.4	749.817	1592.56
406	751.668	1842.82	751.668	1360.98	751.668	1463.39	751.668	1505.38	751.668	1453.17	751.668	1645.45	751.668	1423.13
407	753.52	1798.41	753.52	1288.6	753.52	1474.55	753.52	1584.23	753.52	1477.85	753.52	1824.04	753.52	1375.73
408	755.371	1758.91	755.371	1298.12	755.371	1436.2	755.371	1625.46	755.371	1537.17	755.371	1923.26	755.371	1431.39
409	757.223	1678.41	757.223	1346.47	757.223	1210.87	757.223	1684.76	757.223	1609.9	757.223	1926.17	757.223	1524.51
410	759.074	1514.78	759.074	1439.07	759.074	990.693	759.074	1682.13	759.074	1633.83	759.074	1927.63	759.074	1636.76
411	760.925	1505.03	760.925	1449.56	760.925	1041.7	760.925	1502.41	760.925	1693.09	760.925	1866.04	760.925	1646.81
412	762.777	1596.95	762.777	1471.93	762.777	1223.56	762.777	1370.37	762.777	1683.88	762.777	1731.04	762.777	1534.38
413	764.628	1664.05	764.628	1468.44	764.628	1266.29	764.628	1417.01	764.628	1556.76	764.628	1751.03	764.628	1425.8
414	766.48	1623.51	766.48	1468.28	766.48	1262.97	766.48	1466.93	766.48	1501.27	766.48	1827.36	766.48	1448.81
415	768.331	1624.35	768.331	1524.54	768.331	1344.36	768.331	1466.27	768.331	1477.38	768.331	1823.87	768.331	1509.81
416	770.182	1755.46	770.182	1603.8	770.182	1439.06	770.182	1662.73	770.182	1401.76	770.182	1822.02	770.182	1557.88
417	772.034	1779.34	772.034	1601.85	772.034	1408.66	772.034	1781.96	772.034	1495.97	772.034	1729.22	772.034	1492.87
418	773.885	1813.18	773.885	1585.44	773.885	1282.99	773.885	1886.79	773.885	1713.29	773.885	1673.76	773.885	1276.87
419	775.737	1820.94	775.737	1638.9	775.737	1205.37	775.737	1904.03	775.737	1807.27	775.737	1909.19	775.737	1141.93
420	777.588	1834.94	777.588	1500.59	777.588	1211.42	777.588	1745.13	777.588	1940.9	777.588	2140.93	777.588	1390.72
421	779.439	1814.68	779.439	1288.51	779.439	1238.46	779.439	1480.39	779.439	2294.54	779.439	2056.36	779.439	1523.16
422	781.291	1845.02	781.291	1218.45	781.291	1245.58	781.291	1427.33	781.291	2243.76	781.291	1824.07	781.291	1568.14
423	783.142	1867.57	783.142	1388.2	783.142	1247.71	783.142	1520.98	783.142	2017.19	783.142	1616.83	783.142	1564.33
424	784.994	1798.87	784.994	1566.52	784.994	1215.31	784.994	1569.77	784.994	1586.26	784.994	1618.16	784.994	1480.57
425	786.845	1727.95	786.845	1478.29	786.845	1142.71	786.845	1630.19	786.845	1607.66	786.845	1734.47	786.845	1373.3
426	788.696	1697	788.696	1246.7	788.696	1144.93	788.696	1698.71	788.696	1633.1	788.696	1839.06	788.696	1406.35
427	790.548	1600.21	790.548	1160.84	790.548	1212.93	790.548	1631.74	790.548	1596.7	790.548	1825.69	790.548	1423.05
428	792.399	1615.88	792.399	1266.6	792.399	1274.07	792.399	1650.86	792.399	1572.58	792.399	1824.06	792.399	1410.02
429	794.251	1753.43	794.251	1460.43	794.251	1262.44	794.251	1650.95	794.251	1449.98	794.251	1786.32	794.251	1472.87
430	796.102	1803.35	796.102	1523.97	796.102	1284.43	796.102	1589.82	796.102	1324.49	796.102	1654.95	796.102	1477.48
431	797.953	1720.4	797.953	1572.24	797.953	1299.26	797.953	1571.09	797.953	1362.09	797.953	1569.2	797.953	1403.78
432	799.805	1576.64	799.805	1564.29	799.805	1352.49	799.805	1697.16	799.805	1420.45	799.805	1576.97	799.805	1459.63
433	801.656	1552.09	801.656	1444.49	801.656	1398.54	801.656	1914.21	801.656	1366.28	801.656	1708.05	801.656	1626.38
434	803.508	1584.74	803.508	1337.44	803.508	1300.17	803.508	2054.12	803.508	1344.09	803.508	1849.56	803.508	1679.98
435	805.359	1716.61	805.359	1386.56	805.359	1508.49	805.359	1980.3	805.359	1438.63	805.359	1982.76	805.359	1562.94
436	807.21	1799.09	807.21	1629.81	807.21	1706.81	807.21	1789.91	807.21	1430.51	807.21	2333.76	807.21	1632.71
437	809.062	1761.46	809.062	1628.16	809.062	1686.22	809.062	1709.46	809.062	1355.8	809.062	2524.3	809.062	1749.75
438	810.913	1781.49	810.913	1418.51	810.913	1552.87	810.913	1562.51	810.913	1389.5	810.913	1861.19	810.913	2003.91
439	812.765	1795.49	812.765	1269.31	812.765	1428.58	812.765	1515.3	812.765	1618.45	812.765	1430.67	812.765	2099.01
440	814.616	1854.43	814.616	1335.64	814.616	1317.14	814.616	1548.58	814.616	1686.25	814.616	1491.42	814.616	1936.01
441	816.467	1862.06	816.467	1441.61	816.467	1363.11	816.467	1618.68	816.467	1629.48	816.467	1577.63	816.467	1687.17
442	818.319	1852.02	818.319	1410.7	818.319	1359.74	818.319	1696.21	818.319	1616.27	818.319	1729.07	818.319	1593.52
443	820.17	1710.56	820.17	1371.2	820.17	1294.88	820.17	1686.24	820.17	1582.34	820.17	1888.98	820.17	1708.27
444	822.022	1706.91	822.022	1444.31	822.022	1310.61	822.022	1662.25	822.022	1535.87	822.022	1753.02	822.022	1768.01
445	823.873	1814.8	823.873	1417.2	823.873	1381.09	823.873	1628.06	823.873	1480.8	823.873	1706.25	823.873	1781.61
446	825.724	1748.78	825.724	1150.9	825.724	1415.41	825.724	1559.38	825.724	1454.16	825.724	1857.76	825.724	2143.06
447	827.576	1618.89	827.576	944.562	827.576	1409.01	827.576	1595.47	827.576	1485.48	827.576	2019.06	827.576	2535.85
448	829.427	1646.27	829.427	966.35	829.427	1362.62	829.427	1726.91	829.427	1396.01	829.427	1838.62	829.427	2075.94
449	831.279	1739.71	831.279	1137.28	831.279	1254.7	831.279	1853.18	831.279	1356.37	831.279	1612.65	831.279	1789.68
450	833.13	1884.37	833.13	1166.01	833.13	1301.37	833.13	1838.56	833.13	1406.93	833.13	1623.49	833.13	1581.3
451	834.981	2028.49	834.981	1219.49	834.981	1350.06	834.981	1725.34	834.981	1428.66	834.981	1585.26	834.981	1596.41
452	836.833	2053.78	836.833	1364.85	836.833	1382.51	836.833	1617.11	836.833	1391.7	836.833	1428.37	836.833	1662.42
453	838.684	1968.91	838.684	1498.73	838.684	1374.51	838.684	1622.87	838.684	1353.7	838.684	1261.91	838.684	1694.26
454	840.536	1914.44	840.536	1458.02	840.536	1318.48	840.536	1515.39	840.536	1339.08	840.536	1194.69	840.536	1623.39
455	842.387	1900.5	842.387	1316.98	842.387	1296.34	842.387	1352.18	842.387	1777.14	842.387	1178.43	842.387	1454.61
456	844.238	1962.77	844.238	1283.79	844.238	1339.02	844.238	1559.82	844.238	2052.41	844.238	1162.15	844.238	1481.48
457	846.09	1840.63	846.09	1363.38	846.09	1247.03	846.09	1642.04	846.09	1650.65	846.09	1108.56	846.09	1686.3
458	847.941	1656.72	847.941	1300.05	847.941	1017.39	847.941	1574.79	847.941	1273.01	847.941	1135.3	847.941	1786.23
459	849.793	1598.32	849.793	1282.89	849.793	978.102	849.793	1524.16	849.793	1082.55	849.793	1181.97	849.793	1883.9
460	851.644	1585.23	851.644	1411.48	851.644	1056.58	851.644	1545.61	851.644	1058.65	851.644	1240.55	851.644	1921.53
461	853.495	1662.73	853.495	1459.61	853.495	1144.37	853.495	1600.33	853.495	1075.1	853.495	1431.03	853.495	1814.88
462	855.347	1813.38	855.347	1415.31	855.347	1326.68	855.347	1577.86	855.347	1070.29	855.347	1953.24	855.347	1674.7
463	857.198	1984.76	857.198	1328.6	857.198	1448.73	857.198	1417.15	857.198	1050.22	857.198	1948.68	857.198	1624.26
464	859.05	1985.5	859.05	1236.65	859.05	1422.09	859.05	1335.81	859.05	1028.39	859.05	1830.34	859.05	1534.15
465	860.901	1786.93	860.901	1181.73	860.901	1458.86	860.901	1452.05	860.901	850.961	860.901	1657.59	860.901	1409.48
466	862.752	1652.68	862.752	1216.09	862.752	1527.68	862.752	1568.94	862.752	744.624	862.752	1508.44	862.752	1398.73
467	864.604	1676.54	864.604	1272.79	864.604	1302.55	864.604	1586.59	864.604	1140.6	864.604	1539.2	864.604	1551.31
468	866.455	1789.47	866.455	1350.11	866.455	1174.27	866.455	1663.6	866.455	1466.82	866.455	1785.32	866.455	1746.2
469	868.307	1871.25	868.307	1431.01	868.307	1123.81	868.307	1864.45	868.307	1396.84	868.307	1899.71	868.307	1818.21
470	870.158	1972.71	870.158	1453.92	870.158	1158.06	870.158	1507.22	870.158	1181.41	870.158	1885.44	870.158	1871.46
471	872.009	1922.9	872.009	1324.06	872.009	1347.04	872.009	1273.21	872.009	1173.48	872.009	1785.4	872.009	1749.85
472	873.861	1811.2	873.861	1182.24	873.861	1421.69	873.861	1259.04	873.861	1182.43	873.861	1629.47	873.861	1651.96
473	875.712	1874.25	875.712	1290.46	875.712	1284.27	875.712	1447.46	875.712	1240.57	875.712	1371.51	875.712	1668.8
474	877.564	1955.27	877.564	1434.18	877.564	1200.91	877.564	1526.47	877.564	1182.41	877.564	1300.39	877.564	1674.16
475	879.415	1936.54	879.415	1384.64	879.415	1149.01	879.415	1587.91	879.415	1161.12	879.415	1457.87	879.415	1550.06
476	881.266	1952.48	881.266	1379.19	881.266	1127.52	881.266	1485.53	881.266	1118.32	881.266	1576.8	881.266	1476.96
477	883.118	1792.57	883.118	1451.63	883.118	1150.63	883.118	1417.07	883.118	1148.05	883.118	1605.51	883.118	1534.57
478	884.969	1567.59	884.969	1436.32	884.969	1275.43	884.969	1512	884.969	1261.08	884.969	1624.58	884.969	1567.01
479	886.821	1472.12	886.821	1378.35	886.821	1283.51	886.821	1566.36	886.821	1329.11	886.821	1546.29	886.821	1582.47
480	888.672	1505.78	888.672	1328.27	888.672	1255.69	888.672	1518.37	888.672	1299.68	888.672	1492.38	888.672	1665.99
481	890.523	1517.94	890.523	1451.85	890.523	1256.17	890.523	1542.74	890.523	1336.52	890.523	1552.68	890.523	1725.39
482	892.375	1548.28	892.375	1597.07	892.375	1366.28	892.375	1681.01	892.375	1313.07	892.375	1557.99	892.375	1705.4
483	894.226	1681.8	894.226	1683.27	894.226	1356.56	894.226	1772.87	894.226	1331.2	894.226	1482.21	894.226	1937.21
484	896.078	1839.87	896.078	1637.82	896.078	1256.65	896.078	1981.62	896.078	1405.6	896.078	1388.48	896.078	2162.86
485	897.929	1772.04	897.929	1570.67	897.929	1198.34	897.929	2242.38	897.929	1458.11	897.929	1420.02	897.929	1974.94
486	899.78	1694.43	899.78	1521.32	899.78	1266.49	899.78	2287.72	899.78	1671.35	899.78	1442.38	899.78	1647.94
487	901.632	1803.66	901.632	1401.97	901.632	1332.38	901.632	2012.78	901.632	1811.94	901.632	1337.07	901.632	1399.72
488	903.483	1930.41	903.483	1401.28	903.483	1395.36	903.483	1776.12	903.483	1866.41	903.483	1374.09	903.483	1217.09
489	905.335	1837.86	905.335	1399.23	905.335	1344.18	905.335	1682.91	905.335	2266.79	905.335	1375.02	905.335	1291.51
490	907.186	1676.13	907.186	1333.22	907.186	1305.28	907.186	1698.29	907.186	2535.66	907.186	1339.18	907.186	1344.53
491	909.037	1599.77	909.037	1234.62	909.037	1404.17	909.037	1887.37	909.037	2166.99	909.037	1560.61	909.037	1263.18
492	910.889	1596.74	910.889	1226.88	910.889	1374.56	910.889	2166.11	910.889	1798.48	910.889	1833.46	910.889	1318.51
493	912.74	1613.44	912.74	1346.04	912.74	1370.62	912.74	2007.96	912.74	1568.53	912.74	1848.58	912.74	1337.04
494	914.592	1546.88	914.592	1491.32	914.592	1452.85	914.592	1690.78	914.592	1526.55	914.592	1936.36	914.592	1331.56
495	916.443	1412.57	916.443	1403.17	916.443	1510.96	916.443	1420	916.443	1497.84	916.443	2162.69	916.443	1314.95
496	918.294	1480.61	918.294	1279.84	918.294	1634.57	918.294	1370.48	918.294	1580.54	918.294	2243.86	918.294	1273.63
497	920.146	1674.09	920.146	1317.39	920.146	1747.6	920.146	1402.77	920.146	1686.79	920.146	2139.54	920.146	1288.6
498	921.997	1756.33	921.997	1240.38	921.997	1734.02	921.997	1406.74	921.997	1627.16	921.997	1991.68	921.997	1256.58
499	923.849	1835.69	923.849	1164.18	923.849	1724.33	923.849	1470.16	923.849	1620.93	923.849	1779.31	923.849	1285.14
500	925.7	1823.1	925.7	1222.06	925.7	1810.29	925.7	1436.93	925.7	1635.25	925.7	1594	925.7	1352.7
501	927.551	1713.92	927.551	1507.08	927.551	1738.73	927.551	1339.73	927.551	1581.58	927.551	1350.88	927.551	1394.2
502	929.403	1730.52	929.403	1650.97	929.403	1667.94	929.403	1257.98	929.403	1427.15	929.403	1103.2	929.403	1375.41
503	931.254	1695.88	931.254	1626.65	931.254	1655.06	931.254	1286.03	931.254	1312.99	931.254	1128.22	931.254	1370.63
504	933.106	1618.74	933.106	1640.62	933.106	1630.47	933.106	1379.78	933.106	1309.27	933.106	1274.78	933.106	1457.71
505	934.957	1652.9	934.957	1667.12	934.957	1419.53	934.957	1408.18	934.957	1278.73	934.957	1246.39	934.957	1535.31
506	936.808	1733.58	936.808	1600.39	936.808	1332.54	936.808	1412.74	936.808	1228.84	936.808	1144.45	936.808	1474.88
507	938.66	1740.44	938.66	1616.03	938.66	1319.52	938.66	1386.95	938.66	1305.3	938.66	1147.45	938.66	1417.85
508	940.511	1747.63	940.511	1624.46	940.511	1189.46	940.511	1383.94	940.511	1478.16	940.511	1191.26	940.511	1345.79
509	942.363	1829.36	942.363	1622.58	942.363	1017.36	942.363	1308.29	942.363	1519.25	942.363	1278.73	942.363	1305.84
510	944.214	2082.42	944.214	1556.89	944.214	1042.81	944.214	1247.28	944.214	1411.24	944.214	1335.93	944.214	1304.8
511	946.065	2301.02	946.065	1572.49	946.065	1230.23	946.065	1282.76	946.065	1396.72	946.065	1356.53	946.065	1278.51
512	947.917	2184.28	947.917	1541.94	947.917	1274.16	947.917	1445.56	947.917	1449.66	947.917	1451.07	947.917	1332.53
513	949.768	2058.12	949.768	1435.06	949.768	1257.46	949.768	1545.77	949.768	1487.03	949.768	1507.74	949.768	1354.96
514	951.62	2000.06	951.62	1256.66	951.62	1282.65	951.62	1539.66	951.62	1451.95	951.62	1482.97	951.62	1404.31
515	953.471	1846.77	953.471	1233.79	953.471	1219.66	953.471	1439.7	953.471	1402.67	953.471	1333.65	953.471	1508.59
516	955.322	1664.83	955.322	1298.96	955.322	1013.44	955.322	1451.89	955.322	1431.93	955.322	1276.04	955.322	1546.83
517	957.174	1587.44	957.174	1311.3	957.174	981.98	957.174	1536.79	957.174	1451.46	957.174	1376.27	957.174	1562.31
518	959.025	1603.34	959.025	1267.89	959.025	1015.56	959.025	1597.72	959.025	1449.09	959.025	1457.43	959.025	1481.34
519	960.877	1596.12	960.877	1244	960.877	1097.81	960.877	1541.44	960.877	1437.53	960.877	1483.66	960.877	1490.51
520	962.728	1736.74	962.728	1269.82	962.728	1248.23	962.728	1590.45	962.728	1525.65	962.728	1527.57	962.728	1559.25
521	964.579	1962.32	964.579	1420.37	964.579	1283.97	964.579	1572.68	964.579	1777.22	964.579	1461.69	964.579	1608.93
522	966.431	1967.07	966.431	1694.75	966.431	1293.79	966.431	1423.69	966.431	1807.28	966.431	1383.85	966.431	1544.76
523	968.282	1924.18	968.282	1684.26	968.282	1344.78	968.282	1316.2	968.282	1807.06	968.282	1471.39	968.282	1463.83
524	970.134	1994.76	970.134	1392.75	970.134	1399.67	970.134	1436.1	970.134	1514.34	970.134	1516.82	970.134	1472.13
525	971.985	1937.96	971.985	1235.99	971.985	1323.12	971.985	1611.99	971.985	1407.12	971.985	1447.98	971.985	1542.29
526	973.836	1811.25	973.836	1229.87	973.836	1209.61	973.836	1574.68	973.836	1280.59	973.836	1504.81	973.836	1527.23
527	975.688	1756.41	975.688	1190.26	975.688	1260.56	975.688	1633.82	975.688	1260.09	975.688	1408.63	975.688	1490.1
528	977.539	1709.41	977.539	1292.89	977.539	1290.35	977.539	1344.49	977.539	1209.57	977.539	1340.1	977.539	1489.85
529	979.391	1656.97	979.391	1438.32	979.391	1272.19	979.391	1141.11	979.391	1167.48	979.391	1345.04	979.391	1473.51
530	981.242	1756.16	981.242	1404.92	981.242	1263.32	981.242	1171.71	981.242	1280.99	981.242	1535.74	981.242	1722.4
531	983.093	1760.1	983.093	1269.52	983.093	1306.2	983.093	1179.24	983.093	1417.53	983.093	1650.92	983.093	2081.28
532	984.945	1546.78	984.945	1303.08	984.945	1404.27	984.945	1110.29	984.945	1392.81	984.945	1743.83	984.945	2223.95
533	986.796	1528.75	986.796	1482.52	986.796	1540.16	986.796	1100.58	986.796	1234.08	986.796	1888.69	986.796	2213.46
534	988.648	1617.9	988.648	1713.44	988.648	1513.29	988.648	1190.93	988.648	1152.8	988.648	1750.7	988.648	1610.2
535	990.499	1605.46	990.499	1515.54	990.499	1495.86	990.499	1233.99	990.499	1072.39	990.499	1739.9	990.499	1530.66
536	992.35	1607.78	992.35	1391.58	992.35	1557.81	992.35	1151.74	992.35	1133.89	992.35	1758.63	992.35	1546.23
537	994.202	1581.22	994.202	1365.09	994.202	1483.92	994.202	1077.15	994.202	1294.02	994.202	1819.34	994.202	1615.09
538	996.053	1539.42	996.053	1410.7	996.053	1270.43	996.053	1092.25	996.053	1350.77	996.053	1865.37	996.053	1547.15
539	997.905	1569.76	997.905	1481.03	997.905	1167.38	997.905	1238.53	997.905	1373.26	997.905	1857.85	997.905	1560.85
540	999.756	1592.83	999.756	1543.78	999.756	1177.12	999.756	1398.54	999.756	1432.88	999.756	1705.34	999.756	1577.99
541	1001.61	1626.83	1001.61	1525.9	1001.61	1345.85	1001.61	1512.94	1001.61	1465.31	1001.61	1428.42	1001.61	1605.54
542	1003.46	1656.1	1003.46	1561.67	1003.46	1431.3	1003.46	1509.12	1003.46	1688.64	1003.46	1352.8	1003.46	1514.32
543	1005.31	1618.06	1005.31	1579.6	1005.31	1370.16	1005.31	1453.37	1005.31	1847.87	1005.31	1629.45	1005.31	1401.02
544	1007.16	1601.6	1007.16	1663.35	1007.16	1212.05	1007.16	1336.77	1007.16	1827.99	1007.16	1935.47	1007.16	1318.01
545	1009.01	1662.22	1009.01	1754.48	1009.01	1206.76	1009.01	1357.81	1009.01	1684.28	1009.01	1978.13	1009.01	1199.59
546	1010.86	1674.76	1010.86	1799.12	1010.86	1283.34	1010.86	1439.07	1010.86	1480.16	1010.86	1710.04	1010.86	1162.17
547	1012.72	1730.27	1012.72	1736.85	1012.72	1371.81	1012.72	1452.3	1012.72	1433.45	1012.72	1419.97	1012.72	1177.15
548	1014.57	1746.89	1014.57	1675.67	1014.57	1369.04	1014.57	1315.45	1014.57	1654.19	1014.57	1316.08	1014.57	1209.79
549	1016.42	1695.79	1016.42	1711.49	1016.42	1270.35	1016.42	1340.65	1016.42	1799.82	1016.42	1294.59	1016.42	1267.2
550	1018.27	1516.84	1018.27	1726.13	1018.27	1105.01	1018.27	1375.33	1018.27	1526.62	1018.27	1305.37	1018.27	1296.53
551	1020.12	1456.95	1020.12	1652.43	1020.12	1102.21	1020.12	1305.04	1020.12	1181.3	1020.12	1353.33	1020.12	1314.29
552	1021.97	1424.16	1021.97	1647.83	1021.97	1112.27	1021.97	1329.52	1021.97	1115.12	1021.97	1360.05	1021.97	1274.61
553	1023.82	1434.77	1023.82	1467.7	1023.82	1128.33	1023.82	1390.28	1023.82	1408.64	1023.82	1430.17	1023.82	1258.23
554	1025.68	1603.05	1025.68	1351.88	1025.68	1102.71	1025.68	1408.21	1025.68	1816.15	1025.68	1484.25	1025.68	1230.53
555	1027.53	1749.52	1027.53	1488.07	1027.53	1172.43	1027.53	1449.46	1027.53	1684.96	1027.53	1469.58	1027.53	1194.31
556	1029.38	1770.78	1029.38	1530.89	1029.38	1153.8	1029.38	1419.97	1029.38	1536.96	1029.38	1453.25	1029.38	1142.43
557	1031.23	1751.84	1031.23	1522.25	1031.23	1095.18	1031.23	1240.43	1031.23	2003.93	1031.23	1550.56	1031.23	1144.84
558	1033.08	1723.35	1033.08	1520.66	1033.08	1106.42	1033.08	1305.49	1033.08	1724.48	1033.08	1605.95	1033.08	1199.48
559	1034.93	1713.48	1034.93	1628.44	1034.93	1182.51	1034.93	1523.21	1034.93	1473.78	1034.93	1548.83	1034.93	1150.1
560	1036.78	1752	1036.78	1701.53	1036.78	1123.09	1036.78	1564.28	1036.78	1364.37	1036.78	1498.46	1036.78	1091.52
561	1038.64	1875.22	1038.64	1632.45	1038.64	990.558	1038.64	1769.41	1038.64	1264.22	1038.64	1616.91	1038.64	1067.96
562	1040.49	1857.14	1040.49	1437.15	1040.49	988.498	1040.49	1832.27	1040.49	1270.71	1040.49	1638.47	1040.49	1064.77
563	1042.34	1756.48	1042.34	1393.5	1042.34	1041.93	1042.34	1672.24	1042.34	1181.81	1042.34	1500.61	1042.34	955.641
564	1044.19	1724.63	1044.19	1449.03	1044.19	969.735	1044.19	1486.05	1044.19	1234.59	1044.19	1584.98	1044.19	949.405
565	1046.04	1723.89	1046.04	1802.76	1046.04	926.677	1046.04	1358.33	1046.04	1320.55	1046.04	1650.98	1046.04	1091.88
566	1047.89	1764.49	1047.89	1884.05	1047.89	996.008	1047.89	1309.97	1047.89	1286.94	1047.89	1595.58	1047.89	1204.23
567	1049.74	1816.3	1049.74	1677.57	1049.74	1013.88	1049.74	1191.49	1049.74	1250.38	1049.74	1498.3	1049.74	1339.01
568	1051.6	1918.46	1051.6	1667.87	1051.6	1078.21	1051.6	1209.84	1051.6	1321.2	1051.6	1668.21	1051.6	1698.26
569	1053.45	1963.7	1053.45	1583.15	1053.45	1168.69	1053.45	1318.17	1053.45	1278.51	1053.45	1956.85	1053.45	1832.93
570	1055.3	1926.01	1055.3	1437.07	1055.3	1159.74	1055.3	1323.31	1055.3	1205.05	1055.3	2199.22	1055.3	1514.76
571	1057.15	1875.91	1057.15	1439.32	1057.15	1123.93	1057.15	1240.47	1057.15	1203.32	1057.15	1892.2	1057.15	1298.94
572	1059	1811.77	1059	1548.65	1059	1214.97	1059	1098.69	1059	1288.12	1059	1287.59	1059	1144.75
573	1060.85	1749.41	1060.85	1508.07	1060.85	1285.2	1060.85	1050.86	1060.85	1259.14	1060.85	955.422	1060.85	965.889
574	1062.7	1579.31	1062.7	1461.73	1062.7	1238.97	1062.7	1256.52	1062.7	1230	1062.7	847.126	1062.7	933.921
575	1064.56	1485.55	1064.56	1521.99	1064.56	1084.91	1064.56	1388.13	1064.56	1293.78	1064.56	837.172	1064.56	961.706
576	1066.41	1446.12	1066.41	1614.65	1066.41	1119.4	1066.41	1403.4	1066.41	1361.13	1066.41	886.977	1066.41	1007.58
577	1068.26	1411.44	1068.26	1612	1068.26	1332.5	1068.26	1492.25	1068.26	1377.96	1068.26	907.24	1068.26	1123.52
578	1070.11	1449.38	1070.11	1499.77	1070.11	1596.76	1070.11	1562.62	1070.11	1366.89	1070.11	922.112	1070.11	1149.08
579	1071.96	1545.99	1071.96	1366.12	1071.96	1631.6	1071.96	1503.97	1071.96	1292.91	1071.96	970.37	1071.96	1057.44
580	1073.81	1633.13	1073.81	1321.77	1073.81	1410.56	1073.81	1532.79	1073.81	1323.56	1073.81	1090.88	1073.81	1052.64
581	1075.66	1788.05	1075.66	1162.16	1075.66	1201.42	1075.66	1692.87	1075.66	1462.14	1075.66	1162.27	1075.66	1084.06
582	1077.51	1785.89	1077.51	1286.53	1077.51	1229.83	1077.51	1730.19	1077.51	1395.22	1077.51	1142.76	1077.51	1151.87
583	1079.37	1600.6	1079.37	1573.96	1079.37	1473.64	1079.37	1703.95	1079.37	1282.87	1079.37	1199.3	1079.37	1264.03
584	1081.22	1531.92	1081.22	1650.78	1081.22	1817.34	1081.22	1735.07	1081.22	1135.6	1081.22	1314.09	1081.22	1337.72
585	1083.07	1643.01	1083.07	1531.92	1083.07	1872.85	1083.07	1750.16	1083.07	1123.39	1083.07	1466.74	1083.07	1299.4
586	1084.92	1661.67	1084.92	1511.13	1084.92	1742.95	1084.92	1750.11	1084.92	1189.28	1084.92	1481.04	1084.92	1230.42
587	1086.77	1735.13	1086.77	1572.58	1086.77	1561.59	1086.77	1575.74	1086.77	1317.09	1086.77	1419.22	1086.77	1077.58
588	1088.62	1782.64	1088.62	1487.75	1088.62	1352.23	1088.62	1379.34	1088.62	1608.97	1088.62	1553.58	1088.62	935.41
589	1090.47	1643.08	1090.47	1379.22	1090.47	1365.12	1090.47	1330.74	1090.47	1653.24	1090.47	1641.12	1090.47	1033.16
590	1092.33	1555.06	1092.33	1446.2	1092.33	1403.5	1092.33	1262.07	1092.33	1701.8	1092.33	1588.2	1092.33	1197.68
591	1094.18	1502.61	1094.18	1437.7	1094.18	1330.42	1094.18	1135.73	1094.18	1796.04	1094.18	1449.72	1094.18	1155.64
592	1096.03	1464.19	1096.03	1290.8	1096.03	1311.85	1096.03	1195.4	1096.03	1790.25	1096.03	1382.64	1096.03	1023.81
593	1097.88	1326.06	1097.88	1256.69	1097.88	1347.74	1097.88	1307.59	1097.88	1577.39	1097.88	1456.73	1097.88	956.819
594	1099.73	1412.42	1099.73	1341.37	1099.73	1360.26	1099.73	1428.59	1099.73	1209.34	1099.73	1582.45	1099.73	1048.42
595	1101.58	1932.32	1101.58	1447.62	1101.58	1348.85	1101.58	1632.1	1101.58	987.465	1101.58	1491.63	1101.58	1226.46
596	1103.43	2373.75	1103.43	1524.36	1103.43	1506.62	1103.43	1588.04	1103.43	926.469	1103.43	1295.51	1103.43	1259.31
597	1105.29	2370.74	1105.29	1444.5	1105.29	1575.09	1105.29	1411.68	1105.29	835.43	1105.29	1289.06	1105.29	1212.27
598	1107.14	2143.38	1107.14	1530.59	1107.14	1553.43	1107.14	1172.79	1107.14	844.673	1107.14	1321.3	1107.14	1205.16
599	1108.99	1929.62	1108.99	1565.34	1108.99	1521.41	1108.99	1059.86	1108.99	902.315	1108.99	1300.46	1108.99	1231.39
600	1110.84	1776.71	1110.84	1582.18	1110.84	1376.5	1110.84	931.553	1110.84	902.821	1110.84	1331.19	1110.84	1196.18
601	1112.69	1753.71	1112.69	1567.82	1112.69	1257.23	1112.69	1030.27	1112.69	882.291	1112.69	1303.43	1112.69	1153.66
602	1114.54	1650.16	1114.54	1625.31	1114.54	1329.4	1114.54	1071.2	1114.54	960.055	1114.54	1272.39	1114.54	1167.77
603	1116.39	1704.85	1116.39	1542.38	1116.39	1524.02	1116.39	1080.15	1116.39	1038.54	1116.39	1212.28	1116.39	1427.61
604	1118.25	1738.47	1118.25	1459.31	1118.25	1467.27	1118.25	1098.31	1118.25	993.916	1118.25	1233.28	1118.25	2026.08
605	1120.1	1788.97	1120.1	1560.89	1120.1	1201.71	1120.1	1077.54	1120.1	893.47	1120.1	1278.34	1120.1	1422.91
606	1121.95	1749.21	1121.95	1810.68	1121.95	1079.58	1121.95	1046.63	1121.95	832.397	1121.95	1266.65	1121.95	1357.75
607	1123.8	1705.92	1123.8	1990.17	1123.8	1172.08	1123.8	1024.94	1123.8	822.749	1123.8	1290.38	1123.8	1385.46
608	1125.65	1754.79	1125.65	2030.42	1125.65	1282.97	1125.65	978.816	1125.65	779.832	1125.65	1316.06	1125.65	1338.91
609	1127.5	1785.61	1127.5	1915.94	1127.5	1294.11	1127.5	977.038	1127.5	874.093	1127.5	1285.59	1127.5	1303.63
610	1129.35	1663.93	1129.35	1841.01	1129.35	1213.7	1129.35	1106.57	1129.35	901.917	1129.35	1354.88	1129.35	1084.56
611	1131.21	1650.08	1131.21	1797.65	1131.21	1149.39	1131.21	1289.62	1131.21	1018.44	1131.21	1673.55	1131.21	964.545
612	1133.06	1842.85	1133.06	1737.05	1133.06	1173.38	1133.06	1277.98	1133.06	1116.78	1133.06	1860.84	1133.06	1090.78
613	1134.91	1767.1	1134.91	1668.44	1134.91	1273.86	1134.91	1236.01	1134.91	1096.65	1134.91	1602.58	1134.91	1195.15
614	1136.76	1526.23	1136.76	1674.23	1136.76	1372.87	1136.76	1375.56	1136.76	1063.47	1136.76	1347.82	1136.76	1191.47
615	1138.61	1508.73	1138.61	1694.78	1138.61	1474.28	1138.61	1420.48	1138.61	1151.53	1138.61	1230.59	1138.61	1244.26
616	1140.46	1790.5	1140.46	1623.68	1140.46	1455.97	1140.46	1417.91	1140.46	1244	1140.46	1204.23	1140.46	1244.18
617	1142.31	1963.27	1142.31	1658.15	1142.31	1539.91	1142.31	1518.22	1142.31	1264.25	1142.31	1182.16	1142.31	1191.4
618	1144.17	2078.67	1144.17	1775.49	1144.17	1482.95	1144.17	1631.59	1144.17	1200.58	1144.17	1195.67	1144.17	1189.38
619	1146.02	1924.16	1146.02	1853.03	1146.02	1358.66	1146.02	1498.89	1146.02	1041.55	1146.02	1179.61	1146.02	1222.76
620	1147.87	1742.89	1147.87	1760.42	1147.87	1272.54	1147.87	1287.43	1147.87	1047.45	1147.87	1200.68	1147.87	1164.5
621	1149.72	1630.07	1149.72	1559.19	1149.72	1306.71	1149.72	1131.82	1149.72	1135.01	1149.72	1321.94	1149.72	1164.09
622	1151.57	1590.38	1151.57	1549.52	1151.57	1279.53	1151.57	1114.61	1151.57	1258.31	1151.57	1330.67	1151.57	1442.46
623	1153.42	1700.44	1153.42	1621.44	1153.42	1154.34	1153.42	1157.7	1153.42	1282.39	1153.42	1216.14	1153.42	1633.25
624	1155.27	1666.16	1155.27	1598.33	1155.27	1213.36	1155.27	1090.15	1155.27	1255.02	1155.27	1126.29	1155.27	1441.75
625	1157.12	1601.36	1157.12	1904.18	1157.12	1366.21	1157.12	1060.2	1157.12	1320.98	1157.12	1177.29	1157.12	1312.48
626	1158.98	1587.3	1158.98	1845.59	1158.98	1374.98	1158.98	1090.13	1158.98	1473.68	1158.98	1329.34	1158.98	1435.13
627	1160.83	1784.08	1160.83	1903.74	1160.83	1286.26	1160.83	1140.47	1160.83	1720.82	1160.83	1514.43	1160.83	1576.63
628	1162.68	1912.91	1162.68	1885.93	1162.68	1183.78	1162.68	1304.76	1162.68	1767.21	1162.68	1563.63	1162.68	1623.76
629	1164.53	2120.72	1164.53	1751.79	1164.53	1122.29	1164.53	1424.38	1164.53	1585.98	1164.53	1459.61	1164.53	1455.62
630	1166.38	2127.42	1166.38	1788.86	1166.38	1088.86	1166.38	1363.04	1166.38	1245.39	1166.38	1396.87	1166.38	1482.13
631	1168.23	1945.72	1168.23	1832.35	1168.23	1148.79	1168.23	1292.15	1168.23	1083.81	1168.23	1504.58	1168.23	1677.79
632	1170.08	1853.06	1170.08	1714.75	1170.08	1249.39	1170.08	1180.89	1170.08	1076.55	1170.08	1410.74	1170.08	1370.96
633	1171.94	1965.69	1171.94	1700.81	1171.94	1413.67	1171.94	1104.72	1171.94	1066.94	1171.94	1210.89	1171.94	1271.65
634	1173.79	1909.73	1173.79	1851.69	1173.79	1392.54	1173.79	1065.46	1173.79	1043.3	1173.79	1191.24	1173.79	1211.22
635	1175.64	1813.78	1175.64	1904.6	1175.64	1264.23	1175.64	1105.7	1175.64	1169.31	1175.64	1332.5	1175.64	1116.54
636	1177.49	1836.4	1177.49	1820.58	1177.49	1249.67	1177.49	1317.53	1177.49	1249.43	1177.49	1411.06	1177.49	1047.14
637	1179.34	1882.38	1179.34	1800.06	1179.34	1130.87	1179.34	1443.77	1179.34	1150.61	1179.34	1377.25	1179.34	1105.12
638	1181.19	1861.47	1181.19	1811.17	1181.19	974.307	1181.19	1359.31	1181.19	1074.46	1181.19	1250.08	1181.19	1159.99
639	1183.04	1871.53	1183.04	1800.65	1183.04	857.929	1183.04	1381.8	1183.04	1179.86	1183.04	1264.03	1183.04	1123.31
640	1184.9	1738.93	1184.9	1820.98	1184.9	868.959	1184.9	1382.12	1184.9	1255.06	1184.9	1378.19	1184.9	1118.82
641	1186.75	1590.96	1186.75	1857.71	1186.75	889.402	1186.75	1252.84	1186.75	1271.39	1186.75	1483.69	1186.75	1150.64
642	1188.6	1672.49	1188.6	1878.17	1188.6	839.05	1188.6	1175.03	1188.6	1314.61	1188.6	1481.13	1188.6	1209.32
643	1190.45	1840.51	1190.45	1861.57	1190.45	906.651	1190.45	1187.43	1190.45	1245.47	1190.45	1305.05	1190.45	1289.6
644	1192.3	1793.9	1192.3	1856.52	1192.3	983.754	1192.3	1132.66	1192.3	1215.44	1192.3	1127.15	1192.3	1304.3
645	1194.15	1526.28	1194.15	1821.02	1194.15	937.279	1194.15	1140.84	1194.15	1326.44	1194.15	1236.01	1194.15	1363.05
646	1196	1519.39	1196	1932.23	1196	981.062	1196	1277.14	1196	1379.67	1196	1397.7	1196	1482.72
647	1197.86	1737.17	1197.86	2000.72	1197.86	1115.09	1197.86	1291.53	1197.86	1399.59	1197.86	1284.14	1197.86	1600.51
648	1199.71	1867.46	1199.71	1996.48	1199.71	1222.68	1199.71	1440.78	1199.71	1487.13	1199.71	1063.92	1199.71	1629.72
649	1201.56	1941.18	1201.56	1948.25	1201.56	1249.42	1201.56	1574.53	1201.56	1575.55	1201.56	1065.54	1201.56	1464.59
650	1203.41	1776.72	1203.41	1868.85	1203.41	1146.22	1203.41	1613.51	1203.41	1526.44	1203.41	1329.97	1203.41	1343.81
651	1205.26	1681.95	1205.26	1787.2	1205.26	1105.07	1205.26	1578.2	1205.26	1515.52	1205.26	1593.12	1205.26	1379.28
652	1207.11	1792.02	1207.11	1974.77	1207.11	1046.58	1207.11	1532.99	1207.11	1519.9	1207.11	1514.1	1207.11	1311.01
653	1208.96	1855.34	1208.96	2151.61	1208.96	1113.98	1208.96	1432.38	1208.96	1424.37	1208.96	1245.58	1208.96	1182.59
654	1210.82	1753.68	1210.82	2124.08	1210.82	1016.27	1210.82	1338.72	1210.82	1309.05	1210.82	974.487	1210.82	1180.71
655	1212.67	1660.44	1212.67	2074.55	1212.67	853.856	1212.67	1225	1212.67	1179.74	1212.67	945.512	1212.67	1300.65
656	1214.52	1730.4	1214.52	2015.97	1214.52	884.915	1214.52	1271.1	1214.52	1026.22	1214.52	948.926	1214.52	1344.41
657	1216.37	1817.69	1216.37	1825.23	1216.37	1101.03	1216.37	1437.8	1216.37	1110.14	1216.37	968.906	1216.37	1203.28
658	1218.22	1807.32	1218.22	1797.41	1218.22	1095.74	1218.22	1409.04	1218.22	1290.87	1218.22	949.509	1218.22	1008.16
659	1220.07	1881.16	1220.07	1840.99	1220.07	981.535	1220.07	1394.63	1220.07	1452.39	1220.07	928.515	1220.07	942.466
660	1221.92	1873.68	1221.92	2029.26	1221.92	1029.14	1221.92	1380.51	1221.92	1554.61	1221.92	907.17	1221.92	1002.83
661	1223.78	1749.77	1223.78	2221.72	1223.78	971.751	1223.78	1411.09	1223.78	1616.54	1223.78	972.908	1223.78	1063.43
662	1225.63	1762.56	1225.63	2360.25	1225.63	1143.54	1225.63	1504.99	1225.63	1593.61	1225.63	1124.16	1225.63	1115.02
663	1227.48	1820.57	1227.48	2397.29	1227.48	1297.42	1227.48	1654.36	1227.48	1563.17	1227.48	1184.16	1227.48	1290.06
664	1229.33	1751.69	1229.33	2209.34	1229.33	1300.04	1229.33	1407.31	1229.33	1411.52	1229.33	1160.13	1229.33	1355.02
665	1231.18	1802.66	1231.18	2099.68	1231.18	1269.91	1231.18	1259.25	1231.18	1136.88	1231.18	1172.51	1231.18	1284.83
666	1233.03	1905.91	1233.03	2027.31	1233.03	1205.81	1233.03	1244.42	1233.03	1070.22	1233.03	1259.93	1233.03	1187.88
667	1234.88	1965.49	1234.88	2033.24	1234.88	1337.31	1234.88	1242.11	1234.88	1052.84	1234.88	1256.9	1234.88	1121.89
668	1236.74	2040.28	1236.74	2150.87	1236.74	1379.2	1236.74	1208.08	1236.74	1171.21	1236.74	1157.88	1236.74	1089.78
669	1238.59	1901.08	1238.59	2307.87	1238.59	1288.65	1238.59	1224.23	1238.59	1294.34	1238.59	1111.53	1238.59	1085.8
670	1240.44	1661.83	1240.44	2318.86	1240.44	1279.76	1240.44	1209.46	1240.44	1092.8	1240.44	1023.26	1240.44	1096.91
671	1242.29	1618.77	1242.29	2187.32	1242.29	1274.37	1242.29	1151.81	1242.29	937.461	1242.29	1073.39	1242.29	1012.31
672	1244.14	1664.43	1244.14	2056.49	1244.14	1285.89	1244.14	1132.27	1244.14	1083.13	1244.14	1216.57	1244.14	934.108
673	1245.99	1668.94	1245.99	2008.96	1245.99	1283.57	1245.99	1230.61	1245.99	1307.23	1245.99	1254.86	1245.99	990.3
674	1247.84	1635.48	1247.84	2090.15	1247.84	1224.66	1247.84	1335.46	1247.84	1449.28	1247.84	1197.47	1247.84	943.095
675	1249.69	1747.32	1249.69	2136.86	1249.69	1177.5	1249.69	1345.42	1249.69	1382.8	1249.69	1213.69	1249.69	945.854
676	1251.55	1904.22	1251.55	2253.11	1251.55	1259.93	1251.55	1331.32	1251.55	1190.56	1251.55	1250.49	1251.55	1146.87
677	1253.4	1928.38	1253.4	2299.57	1253.4	1570.65	1253.4	1423.48	1253.4	1065.23	1253.4	1156.63	1253.4	1246.86
678	1255.25	1970.5	1255.25	2328.9	1255.25	1775.19	1255.25	1475.66	1255.25	1013.54	1255.25	1099.25	1255.25	1322.79
679	1257.1	2065.31	1257.1	2344.43	1257.1	1548.68	1257.1	1454.73	1257.1	972.48	1257.1	1109.18	1257.1	1620.85
680	1258.95	2034.04	1258.95	2396.28	1258.95	1320.52	1258.95	1424.3	1258.95	967.306	1258.95	1147.98	1258.95	1906.15
681	1260.8	1930.59	1260.8	2320.58	1260.8	1128.94	1260.8	1494.51	1260.8	1048.62	1260.8	1198.64	1260.8	1397.94
682	1262.65	1887.69	1262.65	2215.77	1262.65	1096.54	1262.65	1525	1262.65	1081.15	1262.65	1170.27	1262.65	950.538
683	1264.51	1955.12	1264.51	2169.46	1264.51	1113.12	1264.51	1500.34	1264.51	1024.67	1264.51	1073.05	1264.51	1050.66
684	1266.36	1879.31	1266.36	2268.38	1266.36	1035.02	1266.36	1414.76	1266.36	1108.42	1266.36	1065.69	1266.36	1059.19
685	1268.21	1731.89	1268.21	2415.33	1268.21	970.045	1268.21	1473.86	1268.21	1212.67	1268.21	1057.65	1268.21	938.949
686	1270.06	1805.79	1270.06	2487.59	1270.06	1006.45	1270.06	1531.27	1270.06	1150.09	1270.06	1014.9	1270.06	816.88
687	1271.91	1817.41	1271.91	2559	1271.91	999.288	1271.91	1558.18	1271.91	1152.08	1271.91	1053.39	1271.91	865.013
688	1273.76	1779.72	1273.76	2540.18	1273.76	1016.65	1273.76	1521	1273.76	1293.71	1273.76	1121	1273.76	923.725
689	1275.61	1757.35	1275.61	2710.31	1275.61	1029.16	1275.61	1294.43	1275.61	1235.92	1275.61	1278.7	1275.61	973.398
690	1277.47	1758.04	1277.47	2789.47	1277.47	894.802	1277.47	1284.77	1277.47	1110.12	1277.47	1390.38	1277.47	1057.28
691	1279.32	1755.25	1279.32	2819.38	1279.32	791.467	1279.32	1469.24	1279.32	1079.96	1279.32	1573.95	1279.32	1197.14
692	1281.17	1803	1281.17	2972.4	1281.17	803.859	1281.17	1354.64	1281.17	1082.32	1281.17	1497.23	1281.17	1304.7
693	1283.02	1884.01	1283.02	2946.94	1283.02	872.662	1283.02	1241.36	1283.02	1116.11	1283.02	1502.69	1283.02	1237.82
694	1284.87	1929.39	1284.87	2901.9	1284.87	1065.24	1284.87	1263.62	1284.87	1189.77	1284.87	1587.53	1284.87	1080.11
695	1286.72	1805.5	1286.72	2861.62	1286.72	1151.42	1286.72	1308.51	1286.72	1336.22	1286.72	1457.96	1286.72	1104.77
696	1288.57	1492.97	1288.57	2778.07	1288.57	1167.81	1288.57	1561.8	1288.57	1437.65	1288.57	1282.69	1288.57	1119.78
697	1290.43	1462.17	1290.43	2795.57	1290.43	1151.04	1290.43	1536.54	1290.43	1289.42	1290.43	1290.83	1290.43	1135.56
698	1292.28	1730.61	1292.28	2951.83	1292.28	1155.69	1292.28	1381.88	1292.28	1267.79	1292.28	1233.64	1292.28	1129.19
699	1294.13	1852.36	1294.13	3088.52	1294.13	1306.86	1294.13	1566.43	1294.13	1399.22	1294.13	1116.62	1294.13	1073.33
700	1295.98	1768	1295.98	3200.02	1295.98	1381.35	1295.98	1391.28	1295.98	1502.91	1295.98	1090.96	1295.98	1021.01
701	1297.83	1707.85	1297.83	3115.34	1297.83	1236.7	1297.83	1298.38	1297.83	1411.98	1297.83	1253.41	1297.83	1045.05
702	1299.68	1599.21	1299.68	2905.25	1299.68	1233.21	1299.68	1375.01	1299.68	1332.43	1299.68	1340.56	1299.68	1193.76
703	1301.53	1573.86	1301.53	2588.66	1301.53	1460.69	1301.53	1408.62	1301.53	1194.29	1301.53	1291.3	1301.53	1261.7
704	1303.39	1637.77	1303.39	2417.36	1303.39	1485.89	1303.39	1517.6	1303.39	1022.01	1303.39	1204.64	1303.39	1200.4
705	1305.24	1898.66	1305.24	2468.74	1305.24	1413.07	1305.24	1561.65	1305.24	1047.92	1305.24	1133.08	1305.24	1148.9
706	1307.09	1941.8	1307.09	2464.98	1307.09	1390.08	1307.09	1444.08	1307.09	1203.2	1307.09	1114.61	1307.09	1171.03
707	1308.94	1776.53	1308.94	2385.11	1308.94	1400.18	1308.94	1248.35	1308.94	1212.3	1308.94	1166.38	1308.94	1299.2
708	1310.79	1582.49	1310.79	2407.75	1310.79	1441.08	1310.79	1134.86	1310.79	1146.35	1310.79	1097.91	1310.79	1344.33
709	1312.64	1520.04	1312.64	2414.81	1312.64	1457.41	1312.64	1160.58	1312.64	1183.35	1312.64	995.429	1312.64	1277.68
710	1314.49	1430.79	1314.49	2521.8	1314.49	1380.53	1314.49	1141.83	1314.49	1238.59	1314.49	1053.37	1314.49	1135.57
711	1316.35	1352.32	1316.35	2653.69	1316.35	1408.24	1316.35	1089.95	1316.35	1135.38	1316.35	1138.15	1316.35	1094.32
712	1318.2	1438.86	1318.2	2721.51	1318.2	1378.42	1318.2	1185.04	1318.2	1052.77	1318.2	1138.71	1318.2	1026.75
713	1320.05	1606.17	1320.05	2880.56	1320.05	1322.25	1320.05	1320.55	1320.05	1147.36	1320.05	1088.37	1320.05	1071.61
714	1321.9	1702.38	1321.9	2878.9	1321.9	1340.07	1321.9	1385.96	1321.9	1113.35	1321.9	1002.35	1321.9	1240.09
715	1323.75	1660.55	1323.75	2958.07	1323.75	1327.75	1323.75	1333	1323.75	1081.02	1323.75	910.558	1323.75	1273.9
716	1325.6	1575.84	1325.6	3028.82	1325.6	1262.26	1325.6	1214.62	1325.6	1193.52	1325.6	807.607	1325.6	1239.08
717	1327.45	1496.59	1327.45	3026.2	1327.45	1173.31	1327.45	1288.85	1327.45	1221.02	1327.45	796.675	1327.45	1229.51
718	1329.31	1404.69	1329.31	2845.79	1329.31	1087.76	1329.31	1413.31	1329.31	1190.5	1329.31	899.385	1329.31	1470.69
719	1331.16	1280.51	1331.16	2777.48	1331.16	1051.36	1331.16	1378.41	1331.16	1149.95	1331.16	940.373	1331.16	1194.98
720	1333.01	1235.13	1333.01	2817.8	1333.01	1111.37	1333.01	1434.22	1333.01	1221.55	1333.01	880.347	1333.01	1016.61
721	1334.86	1326	1334.86	2782.2	1334.86	1245.12	1334.86	1488.27	1334.86	1290.85	1334.86	888.23	1334.86	1115.55
722	1336.71	1447.55	1336.71	2771.52	1336.71	1305.69	1336.71	1459.57	1336.71	1360.37	1336.71	891.668	1336.71	1219.24
723	1338.56	1525.83	1338.56	3006.99	1338.56	1222.99	1338.56	1253.56	1338.56	1319.91	1338.56	872.304	1338.56	1250.58
724	1340.41	1625.39	1340.41	3530.45	1340.41	1161.57	1340.41	1131.47	1340.41	1369.48	1340.41	912.424	1340.41	1158.25
725	1342.26	1843.95	1342.26	3319.87	1342.26	1136.94	1342.26	1279.89	1342.26	1446.79	1342.26	1063.73	1342.26	1022.21
726	1344.12	1923.72	1344.12	3081.41	1344.12	1166.29	1344.12	1454.8	1344.12	1485.48	1344.12	1238.24	1344.12	1030.76
727	1345.97	1949.59	1345.97	3237.48	1345.97	1232.87	1345.97	1429.93	1345.97	1403.86	1345.97	1395.53	1345.97	936.472
728	1347.82	1994.78	1347.82	3417.55	1347.82	1257.43	1347.82	1435.1	1347.82	1426.14	1347.82	1550.97	1347.82	903.76
729	1349.67	1879.69	1349.67	3693.06	1349.67	1096.32	1349.67	1518.2	1349.67	1626.18	1349.67	1720.35	1349.67	852.684
730	1351.52	1623.34	1351.52	4218.06	1351.52	1013.53	1351.52	1499.18	1351.52	1489.65	1351.52	1444.44	1351.52	803.833
731	1353.37	1574.51	1353.37	4334.52	1353.37	1149.73	1353.37	1394.92	1353.37	1170.45	1353.37	1163.99	1353.37	748.823
732	1355.22	1736.07	1355.22	3714.32	1355.22	1306.17	1355.22	1329.59	1355.22	916.144	1355.22	1000.02	1355.22	766.61
733	1357.08	1770.78	1357.08	3286.72	1357.08	1309.8	1357.08	1239.99	1357.08	922.988	1357.08	954.442	1357.08	773.738
734	1358.93	1630.9	1358.93	3536.91	1358.93	1363.84	1358.93	1219.88	1358.93	947.394	1358.93	956.504	1358.93	822.945
735	1360.78	1551.37	1360.78	3442.97	1360.78	1410.25	1360.78	1159.79	1360.78	1011.96	1360.78	1026.69	1360.78	782.082
736	1362.63	1552.4	1362.63	3347.91	1362.63	1489.77	1362.63	1037.18	1362.63	1077.47	1362.63	1126.6	1362.63	718.779
737	1364.48	1611.19	1364.48	3691.58	1364.48	1614.1	1364.48	970.72	1364.48	1030.01	1364.48	1155.8	1364.48	773.633
738	1366.33	1589.62	1366.33	4049.19	1366.33	1522.63	1366.33	1066.58	1366.33	867.941	1366.33	1264.32	1366.33	845.46
739	1368.18	1654.48	1368.18	4390.32	1368.18	1220.35	1368.18	1087.99	1368.18	744.801	1368.18	1322.58	1368.18	752.89
740	1370.04	1848.68	1370.04	4355.92	1370.04	1367.38	1370.04	1079.97	1370.04	708.621	1370.04	1281.91	1370.04	787.617
741	1371.89	1850.24	1371.89	4179.62	1371.89	1444.58	1371.89	1100.47	1371.89	790.344	1371.89	1259.89	1371.89	1030.05
742	1373.74	1784.28	1373.74	3861.36	1373.74	1451.53	1373.74	1105.6	1373.74	890.826	1373.74	1323.23	1373.74	1065.81
743	1375.59	1813.28	1375.59	3841.98	1375.59	1491.08	1375.59	1164.95	1375.59	1041.98	1375.59	1386.85	1375.59	1113.57
744	1377.44	1766.13	1377.44	4417.83	1377.44	1417.91	1377.44	1205.94	1377.44	1000.3	1377.44	1411.14	1377.44	1062.37
745	1379.29	1682.17	1379.29	5473.57	1379.29	1300.68	1379.29	1245.68	1379.29	935.027	1379.29	1500.87	1379.29	930.034
746	1381.14	1576.08	1381.14	5734.25	1381.14	1218.99	1381.14	1298.35	1381.14	888.585	1381.14	1497.08	1381.14	998.112
747	1383	1588.53	1383	5231.55	1383	1147.26	1383	1275.37	1383	891.57	1383	1379.55	1383	1138.66
748	1384.85	1788.99	1384.85	4893.02	1384.85	1212.06	1384.85	1141.84	1384.85	905.379	1384.85	1373.81	1384.85	1120.87
749	1386.7	1965.67	1386.7	5015.81	1386.7	1286.9	1386.7	1256.78	1386.7	923.837	1386.7	1529.14	1386.7	973.111
750	1388.55	1975.06	1388.55	4950.41	1388.55	1403.51	1388.55	1463.52	1388.55	999.893	1388.55	1600.55	1388.55	928.65
751	1390.4	1845.56	1390.4	4950.67	1390.4	1481.14	1390.4	1493.87	1390.4	1030.47	1390.4	1610.67	1390.4	894.703
752	1392.25	1758.2	1392.25	4989.12	1392.25	1384.38	1392.25	1360.52	1392.25	1036.81	1392.25	1609.55	1392.25	903.96
753	1394.1	1794.93	1394.1	4921.02	1394.1	1360.53	1394.1	1265.76	1394.1	993.13	1394.1	1611.55	1394.1	989.055
754	1395.96	1789.59	1395.96	4886.98	1395.96	1450.01	1395.96	1210.98	1395.96	1025.36	1395.96	1581.86	1395.96	1067.84
755	1397.81	1763.46	1397.81	4548.65	1397.81	1459.53	1397.81	1170.47	1397.81	1069.28	1397.81	1470.39	1397.81	1023.89
756	1399.66	1573.07	1399.66	4434.76	1399.66	1474.71	1399.66	1104.54	1399.66	1060.06	1399.66	1309.4	1399.66	891.955
757	1401.51	1412.11	1401.51	4197.42	1401.51	1525.54	1401.51	1099.53	1401.51	936.284	1401.51	1325.71	1401.51	731.512
758	1403.36	1441.63	1403.36	3831.27	1403.36	1411.25	1403.36	1149.37	1403.36	846.383	1403.36	1426.52	1403.36	742.534
759	1405.21	1596.96	1405.21	4037.61	1405.21	1353.08	1405.21	1257.42	1405.21	966.11	1405.21	1425.96	1405.21	771.729
760	1407.06	1690.99	1407.06	4157.11	1407.06	1391.97	1407.06	1435.91	1407.06	1231.44	1407.06	1410.74	1407.06	962.261
761	1408.92	1809.81	1408.92	4091.32	1408.92	1373.96	1408.92	1478.45	1408.92	1286.9	1408.92	1397.34	1408.92	1093.09
762	1410.77	1787.93	1410.77	4223.52	1410.77	1316.38	1410.77	1376.36	1410.77	1217.13	1410.77	1366.16	1410.77	1049.16
763	1412.62	1649.82	1412.62	3981.1	1412.62	1281.93	1412.62	1470.51	1412.62	1155.2	1412.62	1356.61	1412.62	994.48
764	1414.47	1523.09	1414.47	3624.11	1414.47	1214.2	1414.47	1680.95	1414.47	1299.53	1414.47	1460.53	1414.47	1009.11
765	1416.32	1489.65	1416.32	3347.83	1416.32	1222.52	1416.32	1917.04	1416.32	1419.76	1416.32	1704.98	1416.32	1261.99
766	1418.17	1608.55	1418.17	3158.89	1418.17	1209.96	1418.17	1924.51	1418.17	1349.49	1418.17	1999.26	1418.17	1218.61
767	1420.02	1679.38	1420.02	3189.68	1420.02	1339.46	1420.02	1441.63	1420.02	1144.73	1420.02	2186.54	1420.02	1108.1
768	1421.88	1708.75	1421.88	3317.34	1421.88	1340.29	1421.88	1244.73	1421.88	1106.27	1421.88	2143.1	1421.88	997.573
769	1423.73	1620.83	1423.73	3379.02	1423.73	1166.08	1423.73	1194.99	1423.73	1007.4	1423.73	2003.92	1423.73	1049.92
770	1425.58	1459.4	1425.58	3175.33	1425.58	1049.03	1425.58	1160.41	1425.58	944.198	1425.58	1489.64	1425.58	1005.4
771	1427.43	1487.48	1427.43	2774.24	1427.43	1004.6	1427.43	1099.07	1427.43	928.637	1427.43	1202.15	1427.43	950.289
772	1429.28	1586.79	1429.28	2494.75	1429.28	1044.28	1429.28	1096.75	1429.28	886.095	1429.28	1177.44	1429.28	1032.63
773	1431.13	1603.58	1431.13	2463.29	1431.13	1153.77	1431.13	1106.17	1431.13	950.182	1431.13	1202.17	1431.13	991.069
774	1432.98	1543.33	1432.98	2430.46	1432.98	1256.19	1432.98	1194.94	1432.98	986.301	1432.98	1246.4	1432.98	952.964
775	1434.84	1441.89	1434.84	2414.69	1434.84	1251.42	1434.84	1358.73	1434.84	972.833	1434.84	1335.3	1434.84	884.244
776	1436.69	1430.65	1436.69	2754.71	1436.69	1186.3	1436.69	1442.84	1436.69	932.668	1436.69	1403.74	1436.69	882.561
777	1438.54	1595.62	1438.54	2886.34	1438.54	1174.7	1438.54	1446.93	1438.54	895.005	1438.54	1381.08	1438.54	939.556
778	1440.39	1652.5	1440.39	3010.48	1440.39	1147.69	1440.39	1441.35	1440.39	935.777	1440.39	1355.17	1440.39	974.752
779	1442.24	1656.01	1442.24	3154.53	1442.24	1098.45	1442.24	1314.26	1442.24	1128.16	1442.24	1364.62	1442.24	1090.97
780	1444.09	1715.67	1444.09	3190.58	1444.09	1022.83	1444.09	1191.57	1444.09	1260.17	1444.09	1457.14	1444.09	1161.22
781	1445.94	1747.85	1445.94	3325.4	1445.94	1012.82	1445.94	1167.81	1445.94	1295.24	1445.94	1591.88	1445.94	1133.65
782	1447.79	1669.96	1447.79	3485.49	1447.79	1072.2	1447.79	1213.26	1447.79	1300.22	1447.79	1675.48	1447.79	1122.05
783	1449.65	1572.41	1449.65	3833.72	1449.65	985.189	1449.65	1245.24	1449.65	1256.32	1449.65	1647.05	1449.65	1090.36
784	1451.5	1600.47	1451.5	4083.35	1451.5	910.24	1451.5	1325	1451.5	1276.41	1451.5	1681.08	1451.5	1063.95
785	1453.35	1629.28	1453.35	4089.21	1453.35	917.222	1453.35	1374.38	1453.35	1275.2	1453.35	1688.52	1453.35	1128.98
786	1455.2	1606.22	1455.2	3635.59	1455.2	903.593	1455.2	1426.25	1455.2	1265.46	1455.2	1608.14	1455.2	1303.62
787	1457.05	1610.82	1457.05	3033.61	1457.05	956.37	1457.05	1485.84	1457.05	1324.39	1457.05	1462.73	1457.05	1409.58
788	1458.9	1745.23	1458.9	2609.45	1458.9	1057.34	1458.9	1472.21	1458.9	1455.86	1458.9	1313.28	1458.9	1273.05
789	1460.75	1815.78	1460.75	2681.77	1460.75	1078.62	1460.75	1508.6	1460.75	1492.61	1460.75	1291.61	1460.75	1099.81
790	1462.61	1771.48	1462.61	2814.11	1462.61	974.479	1462.61	1587.36	1462.61	1414.31	1462.61	1432.52	1462.61	1081.65
791	1464.46	1771.82	1464.46	2771.38	1464.46	1020.28	1464.46	1509.3	1464.46	1225.76	1464.46	1528.96	1464.46	1122.35
792	1466.31	1779.66	1466.31	2743.32	1466.31	1078.6	1466.31	1364.9	1466.31	1169.23	1466.31	1501.65	1466.31	1143.31
793	1468.16	1606.04	1468.16	2938.44	1468.16	1179.42	1468.16	1455.39	1468.16	1259.19	1468.16	1348.85	1468.16	1213.98
794	1470.01	1416.35	1470.01	2980.84	1470.01	1183.32	1470.01	1561.92	1470.01	1213.05	1470.01	1128.65	1470.01	1264.95
795	1471.86	1391.69	1471.86	2978.95	1471.86	1104.76	1471.86	1498.28	1471.86	1060.34	1471.86	1023.1	1471.86	1258.2
796	1473.71	1392.57	1473.71	2919.89	1473.71	1027.3	1473.71	1321.07	1473.71	1044.33	1473.71	1079.62	1473.71	1278.7
797	1475.57	1424.01	1475.57	2725.1	1475.57	1217.96	1475.57	1259.82	1475.57	1105.96	1475.57	1061.31	1475.57	1257.3
798	1477.42	1596.7	1477.42	2496.12	1477.42	1264.02	1477.42	1317.35	1477.42	1089.98	1477.42	1011.91	1477.42	1229.81
799	1479.27	1723.47	1479.27	2225.5	1479.27	1395.53	1479.27	1364.37	1479.27	1196.86	1479.27	987.282	1479.27	1269.05
800	1481.12	1709.75	1481.12	2001.97	1481.12	1457.48	1481.12	1424.44	1481.12	1209.14	1481.12	1062.23	1481.12	1440.9
801	1482.97	1671	1482.97	1998.25	1482.97	1416.12	1482.97	1565.23	1482.97	994.782	1482.97	1104.53	1482.97	1037.45
802	1484.82	1754.6	1484.82	2181.55	1484.82	1426.07	1484.82	1505.55	1484.82	869.95	1484.82	1068.81	1484.82	1118.58
803	1486.67	1685.84	1486.67	2479.1	1486.67	1470.74	1486.67	1324.01	1486.67	860.76	1486.67	1070.12	1486.67	1087.59
804	1488.53	1490.78	1488.53	2466.68	1488.53	1434.21	1488.53	1189.11	1488.53	823.104	1488.53	1245.71	1488.53	1116.85
805	1490.38	1522.85	1490.38	2285.82	1490.38	1395.96	1490.38	1158.49	1490.38	880.055	1490.38	1562.43	1490.38	1104.04
806	1492.23	1659.33	1492.23	2231.81	1492.23	1346.83	1492.23	1140.48	1492.23	937.468	1492.23	1723.47	1492.23	1032.62
807	1494.08	1746.13	1494.08	2123.12	1494.08	1188.81	1494.08	1054.92	1494.08	903.474	1494.08	1523.98	1494.08	989.993
808	1495.93	1763.95	1495.93	2169.34	1495.93	1167.98	1495.93	1050.11	1495.93	874.821	1495.93	1363.11	1495.93	958.602
809	1497.78	1719.61	1497.78	2060.98	1497.78	1446.94	1497.78	1120.26	1497.78	880.203	1497.78	1270.64	1497.78	932.941
810	1499.63	1714.58	1499.63	1990.77	1499.63	1838.65	1499.63	1129.71	1499.63	885.732	1499.63	1199.88	1499.63	892.043
811	1501.49	1605.36	1501.49	2084.07	1501.49	1959.49	1501.49	1126.7	1501.49	910.488	1501.49	1214.61	1501.49	889.303
812	1503.34	1339	1503.34	2110.42	1503.34	1971.34	1503.34	1170.98	1503.34	924.127	1503.34	1214.37	1503.34	891.45
813	1505.19	1255.42	1505.19	2134.78	1505.19	2312.59	1505.19	1181.28	1505.19	968.924	1505.19	1200.56	1505.19	908.282
814	1507.04	1491.08	1507.04	2069.54	1507.04	2646.17	1507.04	1053.18	1507.04	1063.13	1507.04	1150.92	1507.04	907.008
815	1508.89	1725.69	1508.89	1883.28	1508.89	2916.89	1508.89	985.327	1508.89	1092.57	1508.89	1158.23	1508.89	958.224
816	1510.74	1833.81	1510.74	1656.87	1510.74	3242.01	1510.74	1106.13	1510.74	975.876	1510.74	1303.35	1510.74	1097.42
817	1512.59	1738.49	1512.59	1567.13	1512.59	3499.66	1512.59	1180.99	1512.59	935.427	1512.59	1419.4	1512.59	1180.27
818	1514.45	1549.29	1514.45	1812.55	1514.45	3595.42	1514.45	1248.41	1514.45	973.581	1514.45	1316.24	1514.45	1119.05
819	1516.3	1478.05	1516.3	2107.54	1516.3	3397.46	1516.3	1365.61	1516.3	1044.26	1516.3	1171.25	1516.3	1080.87
820	1518.15	1560.2	1518.15	2209.38	1518.15	2843.84	1518.15	1409.29	1518.15	1199.52	1518.15	1071.89	1518.15	1210.25
821	1520	1552.82	1520	2182.38	1520	2308.9	1520	1409.68	1520	1119.8	1520	1129.32	1520	1365.2
822	1521.85	1483.98	1521.85	2148.23	1521.85	1899.29	1521.85	1447.94	1521.85	1063.68	1521.85	1236.88	1521.85	1388.1
823	1523.7	1544.98	1523.7	2004.19	1523.7	1568.05	1523.7	1452.42	1523.7	1162.84	1523.7	1260.47	1523.7	1293.57
824	1525.55	1601.21	1525.55	2067.79	1525.55	1458.71	1525.55	1602.31	1525.55	1194.65	1525.55	1134.53	1525.55	1258.28
825	1527.4	1649	1527.4	2073.53	1527.4	1490.69	1527.4	1598.2	1527.4	1252.02	1527.4	1143.36	1527.4	1303.21
826	1529.26	1707.17	1529.26	1966.53	1529.26	1424.25	1529.26	1533.44	1529.26	1369.43	1529.26	1233.24	1529.26	1225.44
827	1531.11	1864.21	1531.11	1807.76	1531.11	1436.73	1531.11	1501.55	1531.11	1396	1531.11	1319.62	1531.11	1066.91
828	1532.96	2062.64	1532.96	1747.26	1532.96	1383.12	1532.96	1407.07	1532.96	1284.14	1532.96	1385.66	1532.96	938.766
829	1534.81	2013.8	1534.81	1715.41	1534.81	1381.79	1534.81	1340.99	1534.81	1189.74	1534.81	1304.29	1534.81	907.979
830	1536.66	1846.89	1536.66	1718.46	1536.66	1405	1536.66	1296.89	1536.66	1419.96	1536.66	1197.02	1536.66	987.314
831	1538.51	1694.17	1538.51	1688.83	1538.51	1295.76	1538.51	1339.72	1538.51	1498.48	1538.51	1259.57	1538.51	1170.68
832	1540.36	1596.89	1540.36	1720.46	1540.36	1257.41	1540.36	1551.84	1540.36	1369.09	1540.36	1344.21	1540.36	1422.52
833	1542.22	1451.52	1542.22	2062.11	1542.22	1229.02	1542.22	1775.96	1542.22	1841.79	1542.22	1232.88	1542.22	1507.92
834	1544.07	1516.8	1544.07	2112.01	1544.07	1165.09	1544.07	1713.54	1544.07	1558.13	1544.07	1208.61	1544.07	1355.07
835	1545.92	1776.61	1545.92	1883.93	1545.92	1106.54	1545.92	1823.8	1545.92	1399.55	1545.92	1383.59	1545.92	1187.76
836	1547.77	1835.06	1547.77	1772.69	1547.77	1084.15	1547.77	1695.04	1547.77	1371.34	1547.77	1458.65	1547.77	1100.45
837	1549.62	1749.39	1549.62	1898.32	1549.62	1053.08	1549.62	1454.61	1549.62	1145.28	1549.62	1485.26	1549.62	1100.17
838	1551.47	1750.8	1551.47	1969.65	1551.47	1081.62	1551.47	1356.83	1551.47	866.606	1551.47	1608.24	1551.47	1226.89
839	1553.32	1678.09	1553.32	1845.63	1553.32	1015.21	1553.32	1335.86	1553.32	1059.02	1553.32	1793.72	1553.32	1503.78
840	1555.18	1499.83	1555.18	1643.85	1555.18	1048.34	1555.18	1176.59	1555.18	1139.66	1555.18	1831.92	1555.18	1527.59
841	1557.03	1361.11	1557.03	1573.46	1557.03	1086.83	1557.03	1117.4	1557.03	1116.52	1557.03	1760.96	1557.03	1354.33
842	1558.88	1299.49	1558.88	1573.06	1558.88	1137.83	1558.88	1141.8	1558.88	971.424	1558.88	1695.17	1558.88	1195.98
843	1560.73	1417.22	1560.73	1724.89	1560.73	1058.57	1560.73	1159.51	1560.73	1012.45	1560.73	1872.57	1560.73	1214.27
844	1562.58	1579.91	1562.58	1958.04	1562.58	962.765	1562.58	1204.32	1562.58	985.1	1562.58	2119.32	1562.58	1312.81
845	1564.43	1533.15	1564.43	1999.9	1564.43	1010.85	1564.43	1284.26	1564.43	1098.51	1564.43	1570.04	1564.43	1592.78
846	1566.28	1437.63	1566.28	1948.68	1566.28	1098.94	1566.28	1201.31	1566.28	1219.78	1566.28	1135.94	1566.28	1558.15
847	1568.14	1487.83	1568.14	1881.75	1568.14	1238.79	1568.14	1130.52	1568.14	1176.19	1568.14	1027.18	1568.14	1220.92
848	1569.99	1643.26	1569.99	1716.93	1569.99	1386.7	1569.99	1161.61	1569.99	1156.64	1569.99	997.585	1569.99	1049.68
849	1571.84	1542.74	1571.84	1737.8	1571.84	1457.44	1571.84	1183.42	1571.84	1045.2	1571.84	1072.38	1571.84	913.523
850	1573.69	1447.95	1573.69	1807.81	1573.69	1426.72	1573.69	1262.33	1573.69	918.488	1573.69	1119.75	1573.69	1109.84
851	1575.54	1455.23	1575.54	1646.13	1575.54	1453.27	1575.54	1387.53	1575.54	818.366	1575.54	1086.92	1575.54	1343.73
852	1577.39	1463.22	1577.39	1481.68	1577.39	1428.69	1577.39	1375.98	1577.39	726.235	1577.39	1094.75	1577.39	1421.38
853	1579.24	1426.34	1579.24	1541.99	1579.24	1356.39	1579.24	1305.82	1579.24	733.236	1579.24	1187.8	1579.24	1236.31
854	1581.1	1448.9	1581.1	1457.49	1581.1	1257.21	1581.1	1222.85	1581.1	852.702	1581.1	1253.11	1581.1	1065.27
855	1582.95	1533.44	1582.95	1223.18	1582.95	1151.52	1582.95	1199.71	1582.95	877.879	1582.95	1268.85	1582.95	1066.41
856	1584.8	1535.12	1584.8	1166.47	1584.8	1148.53	1584.8	1162.18	1584.8	816.841	1584.8	1254.09	1584.8	1178.45
857	1586.65	1449.33	1586.65	1337.87	1586.65	1172.47	1586.65	1388.38	1586.65	721.633	1586.65	1263.45	1586.65	1241.33
858	1588.5	1355.94	1588.5	1434.88	1588.5	1147.5	1588.5	1582.41	1588.5	704.734	1588.5	1400.7	1588.5	1241.51
859	1590.35	1198.41	1590.35	1432.81	1590.35	1113.19	1590.35	1662.88	1590.35	666.296	1590.35	1499.99	1590.35	1224.47
860	1592.2	1217.59	1592.2	1476.11	1592.2	1240.38	1592.2	1679.06	1592.2	864.072	1592.2	1481.8	1592.2	1151.99
861	1594.06	1392.29	1594.06	1483.27	1594.06	1303.85	1594.06	1637.76	1594.06	954.428	1594.06	1471.14	1594.06	1109.85
862	1595.91	1494.44	1595.91	1424.53	1595.91	1255.82	1595.91	1652.98	1595.91	919.423	1595.91	1446.86	1595.91	1068.04
863	1597.76	1391.3	1597.76	1329	1597.76	1271.07	1597.76	1624.23	1597.76	849.743	1597.76	1504.82	1597.76	1114.44
864	1599.61	1239.79	1599.61	1321.83	1599.61	1276.32	1599.61	1651.46	1599.61	1136.77	1599.61	1580.68	1599.61	1149.8
865	1601.46	1187.9	1601.46	1498.84	1601.46	1182.73	1601.46	1687.07	1601.46	1502.97	1601.46	1565.04	1601.46	1128.82
866	1603.31	1144.37	1603.31	1510.76	1603.31	1145.77	1603.31	1607.78	1603.31	1491.57	1603.31	1483.04	1603.31	1187.83
867	1605.16	1118.6	1605.16	1493.71	1605.16	1194.04	1605.16	1701.67	1605.16	1380.98	1605.16	1385.3	1605.16	1228.66
868	1607.02	1143.83	1607.02	1503.4	1607.02	1200.65	1607.02	1893.99	1607.02	1308.96	1607.02	1363.53	1607.02	1227.91
869	1608.87	1238.8	1608.87	1537.17	1608.87	1137.89	1608.87	2156.86	1608.87	1077.11	1608.87	1431.65	1608.87	1102.73
870	1610.72	1266.41	1610.72	1549.12	1610.72	1086.33	1610.72	1900.51	1610.72	989.034	1610.72	1376.89	1610.72	932.941
871	1612.57	1212.89	1612.57	1373.58	1612.57	1043.62	1612.57	1645.1	1612.57	932.014	1612.57	1340.22	1612.57	873.536
872	1614.42	1313.47	1614.42	1352.67	1614.42	933.59	1614.42	1556.48	1614.42	777.629	1614.42	1390.69	1614.42	887.575
873	1616.27	1544.72	1616.27	1364.95	1616.27	873.701	1616.27	1401.77	1616.27	759.234	1616.27	1424.91	1616.27	818.926
874	1618.12	1656.58	1618.12	1455.14	1618.12	954.103	1618.12	1208.17	1618.12	718.477	1618.12	1536.74	1618.12	695.152
875	1619.97	1646.3	1619.97	1588.69	1619.97	1101.5	1619.97	1106.89	1619.97	633.292	1619.97	1729.79	1619.97	749.065
876	1621.83	1660.31	1621.83	1584.44	1621.83	1165.96	1621.83	1103.89	1621.83	590.077	1621.83	1772.12	1621.83	778.469
877	1623.68	1607.16	1623.68	1598.24	1623.68	1011.43	1623.68	1213.9	1623.68	637.626	1623.68	1694.33	1623.68	758.242
878	1625.53	1552.3	1625.53	1561.63	1625.53	908.64	1625.53	1342.24	1625.53	696.665	1625.53	1693.4	1625.53	725.072
879	1627.38	1567.86	1627.38	1606.62	1627.38	1065.1	1627.38	1389.45	1627.38	740.398	1627.38	1934.94	1627.38	684.725
880	1629.23	1632.2	1629.23	1660.07	1629.23	1168.89	1629.23	1337.15	1629.23	712.886	1629.23	2158.17	1629.23	802.826
881	1631.08	1597.14	1631.08	1669.65	1631.08	1129.62	1631.08	1299.75	1631.08	672.709	1631.08	1661.1	1631.08	883.074
882	1632.93	1485.43	1632.93	1508.88	1632.93	1145.49	1632.93	1319.18	1632.93	726.839	1632.93	1412.32	1632.93	923.825
883	1634.79	1429.49	1634.79	1385.99	1634.79	1215.3	1634.79	1390.05	1634.79	819.731	1634.79	1452.5	1634.79	1078.09
884	1636.64	1423.02	1636.64	1378.19	1636.64	1327.76	1636.64	1445.69	1636.64	774.521	1636.64	1565.17	1636.64	1074.39
885	1638.49	1444.23	1638.49	1459.26	1638.49	1356.55	1638.49	1282.31	1638.49	640.144	1638.49	1499.46	1638.49	943.044
886	1640.34	1589.48	1640.34	1435.09	1640.34	1447.53	1640.34	1098.03	1640.34	517.413	1640.34	1441.19	1640.34	729.77
887	1642.19	1525.34	1642.19	1397.61	1642.19	1470.18	1642.19	1139.05	1642.19	475.954	1642.19	1381.74	1642.19	726.093
888	1644.04	1406.19	1644.04	1441.39	1644.04	1394.78	1644.04	1236.21	1644.04	588.235	1644.04	1297.8	1644.04	767.19
889	1645.89	1340.72	1645.89	1418.61	1645.89	1202.8	1645.89	1348.94	1645.89	724.023	1645.89	1211.23	1645.89	774.473
890	1647.75	1279.74	1647.75	1416.06	1647.75	1144.46	1647.75	1329.41	1647.75	818.148	1647.75	1121.71	1647.75	774.452
891	1649.6	1422.57	1649.6	1466.27	1649.6	1335.96	1649.6	1405.28	1649.6	827.013	1649.6	1000.88	1649.6	748.596
892	1651.45	1608.86	1651.45	1443.21	1651.45	1530.46	1651.45	1555.53	1651.45	749.03	1651.45	1027.51	1651.45	616.594
893	1653.3	1601.77	1653.3	1437.89	1653.3	1575.31	1653.3	1651.67	1653.3	572.176	1653.3	1157.75	1653.3	533.891
894	1655.15	1497.57	1655.15	1658.96	1655.15	1426.9	1655.15	1696.56	1655.15	516.862	1655.15	1189.75	1655.15	539.205
895	1657	1390.56	1657	1691.8	1657	1278.32	1657	1670.17	1657	597.832	1657	1194.5	1657	591.92
896	1658.85	1350.2	1658.85	1522.81	1658.85	1307.05	1658.85	1596.23	1658.85	624.01	1658.85	1111.14	1658.85	593.252
897	1660.71	1290.52	1660.71	1547.69	1660.71	1416.33	1660.71	1601.62	1660.71	571.569	1660.71	1065.5	1660.71	533.798
898	1662.56	1318.75	1662.56	1572.34	1662.56	1512.19	1662.56	1484.13	1662.56	581.415	1662.56	1114.48	1662.56	499.544
899	1664.41	1378.11	1664.41	1530.49	1664.41	1601.65	1664.41	1247.5	1664.41	631.942	1664.41	1179.06	1664.41	514
900	1666.26	1345.72	1666.26	1437.82	1666.26	1557.81	1666.26	1165.06	1666.26	566.756	1666.26	1197.83	1666.26	577.83
901	1668.11	1347	1668.11	1486.92	1668.11	1355.6	1668.11	1341.43	1668.11	546.759	1668.11	1225.97	1668.11	640.616
902	1669.96	1604.43	1669.96	1609.79	1669.96	1374.83	1669.96	1424.54	1669.96	597.475	1669.96	1348.88	1669.96	598.507
903	1671.81	1806.58	1671.81	1703.77	1671.81	1435.59	1671.81	1514.66	1671.81	622.319	1671.81	1361.06	1671.81	677.275
904	1673.67	1797.42	1673.67	1624.69	1673.67	1424.32	1673.67	1695.13	1673.67	593.147	1673.67	1278.65	1673.67	810.639
905	1675.52	1761.12	1675.52	1430.59	1675.52	1580.47	1675.52	1615.37	1675.52	620.679	1675.52	1300.1	1675.52	776.166
906	1677.37	1705.3	1677.37	1358.78	1677.37	1560.65	1677.37	1374.53	1677.37	767.665	1677.37	1310.44	1677.37	734.254
907	1679.22	1549.6	1679.22	1380.03	1679.22	1535.38	1679.22	1240.86	1679.22	916.313	1679.22	1325.11	1679.22	704.507
908	1681.07	1565	1681.07	1320.4	1681.07	1512.09	1681.07	1193.49	1681.07	906.752	1681.07	1300.27	1681.07	733.99
909	1682.92	1726.91	1682.92	1284.96	1682.92	1490.62	1682.92	1157.51	1682.92	953.212	1682.92	1276.48	1682.92	777.596
910	1684.77	1801.7	1684.77	1418.06	1684.77	1491.99	1684.77	1226.88	1684.77	898.081	1684.77	1268.44	1684.77	814.077
911	1686.63	1693.22	1686.63	1626.44	1686.63	1685.75	1686.63	1270.61	1686.63	756.944	1686.63	1222.71	1686.63	787.521
912	1688.48	1527.78	1688.48	1566.96	1688.48	1758.77	1688.48	1295.4	1688.48	733.202	1688.48	1244.91	1688.48	843.153
913	1690.33	1391.6	1690.33	1473.04	1690.33	1485.74	1690.33	1440.74	1690.33	799.273	1690.33	1211.91	1690.33	924.7
914	1692.18	1343.61	1692.18	1543.3	1692.18	1178.41	1692.18	1582.66	1692.18	788.225	1692.18	1266.11	1692.18	951.734
915	1694.03	1317.99	1694.03	1438.37	1694.03	1084.62	1694.03	1658	1694.03	888.755	1694.03	1370.86	1694.03	916.307
916	1695.88	1282.04	1695.88	1403.07	1695.88	1137.71	1695.88	1625.73	1695.88	892.928	1695.88	1501.79	1695.88	870.402
917	1697.73	1301.74	1697.73	1459.81	1697.73	1151.97	1697.73	1526.01	1697.73	920.95	1697.73	1746.8	1697.73	871.337
918	1699.59	1300.57	1699.59	1547.74	1699.59	1094.42	1699.59	1470.67	1699.59	1044.16	1699.59	1714.38	1699.59	990.729
919	1701.44	1296.48	1701.44	1585.3	1701.44	1119.06	1701.44	1440.08	1701.44	1070	1701.44	1620.5	1701.44	1109.36
920	1703.29	1330.59	1703.29	1576.02	1703.29	1061.31	1703.29	1460.16	1703.29	887.639	1703.29	1210.42	1703.29	1103.43
921	1705.14	1369.27	1705.14	1646.29	1705.14	945.031	1705.14	1360.82	1705.14	790.933	1705.14	1039.29	1705.14	1084.79
922	1706.99	1445.72	1706.99	1923.24	1706.99	1085.71	1706.99	1322.11	1706.99	760.651	1706.99	1001.84	1706.99	958.035
923	1708.84	1515.26	1708.84	2289.45	1708.84	1375.05	1708.84	1351.02	1708.84	812.704	1708.84	1022.25	1708.84	924.684
924	1710.69	1492.35	1710.69	2379.56	1710.69	1521.88	1710.69	1360.33	1710.69	720.163	1710.69	992.9	1710.69	1062.57
925	1712.54	1280.48	1712.54	1886.2	1712.54	1259.41	1712.54	1275.81	1712.54	653.572	1712.54	948.269	1712.54	1171.91
926	1714.4	1218.76	1714.4	1303.87	1714.4	975.667	1714.4	1219.37	1714.4	644.386	1714.4	925.879	1714.4	1114.02
927	1716.25	1319.53	1716.25	1228.32	1716.25	937.238	1716.25	1117.91	1716.25	591.884	1716.25	977.774	1716.25	929.892
928	1718.1	1351.05	1718.1	1262.74	1718.1	1022.56	1718.1	1100.87	1718.1	558.423	1718.1	1007.28	1718.1	903.338
929	1719.95	1299.39	1719.95	1183.16	1719.95	1146.36	1719.95	1147.98	1719.95	629.349	1719.95	998.864	1719.95	992.409
930	1721.8	1313.71	1721.8	1125.06	1721.8	1237.56	1721.8	1119.62	1721.8	694.188	1721.8	1108.96	1721.8	1085.78
931	1723.65	1328	1723.65	1158.99	1723.65	1192.02	1723.65	1055.63	1723.65	652.972	1723.65	1333.9	1723.65	1110.14
932	1725.5	1458.78	1725.5	1219.12	1725.5	1122.79	1725.5	1152.25	1725.5	588.193	1725.5	1400.8	1725.5	1070.01
933	1727.36	1614.47	1727.36	1242.87	1727.36	1106.93	1727.36	1205.96	1727.36	548.812	1727.36	1289.65	1727.36	1186.18
934	1729.21	1681.5	1729.21	1296.27	1729.21	1053.81	1729.21	1109.24	1729.21	560.315	1729.21	1263.95	1729.21	1366.14
935	1731.06	1585.69	1731.06	1336.56	1731.06	1045.35	1731.06	1195.16	1731.06	608.153	1731.06	1432.07	1731.06	1070.46
936	1732.91	1511.44	1732.91	1303.01	1732.91	1073.85	1732.91	1303.03	1732.91	674.481	1732.91	1530.68	1732.91	902.678
937	1734.76	1526.78	1734.76	1209.97	1734.76	929.644	1734.76	1385.01	1734.76	782.728	1734.76	1436.73	1734.76	843.331
938	1736.61	1471.93	1736.61	1216.99	1736.61	806.183	1736.61	1581.79	1736.61	899.823	1736.61	1293.6	1736.61	774.067
939	1738.46	1432.91	1738.46	1293.6	1738.46	914.142	1738.46	1750.33	1738.46	1010.14	1738.46	1334.22	1738.46	718.545
940	1740.32	1334.27	1740.32	1419.55	1740.32	1096.19	1740.32	1770.68	1740.32	976.988	1740.32	1395.69	1740.32	688.513
941	1742.17	1293.65	1742.17	1367.87	1742.17	1197.91	1742.17	1444.69	1742.17	839.809	1742.17	1475.31	1742.17	674.747
942	1744.02	1429.14	1744.02	1232.23	1744.02	1174.8	1744.02	1192.23	1744.02	775.033	1744.02	1597.2	1744.02	721.802
943	1745.87	1425.14	1745.87	1213.99	1745.87	1119.43	1745.87	1151.61	1745.87	828.257	1745.87	1505.14	1745.87	793.348
944	1747.72	1339.17	1747.72	1266.17	1747.72	1196.9	1747.72	1031.93	1747.72	929.597	1747.72	1433.53	1747.72	833.909
945	1749.57	1455.69	1749.57	1192.83	1749.57	1363.98	1749.57	886.818	1749.57	947.411	1749.57	1527.81	1749.57	865.029
946	1751.42	1593.13	1751.42	1097.23	1751.42	1455.98	1751.42	792.447	1751.42	937.867	1751.42	1535.97	1751.42	937.3
947	1753.28	1543.61	1753.28	1113.43	1753.28	1383.02	1753.28	896.612	1753.28	993.857	1753.28	1616.28	1753.28	955.676
948	1755.13	1374.49	1755.13	1167.68	1755.13	1240.66	1755.13	1081.35	1755.13	1092.38	1755.13	1584.68	1755.13	908.428
949	1756.98	1311.95	1756.98	1183.36	1756.98	1165.94	1756.98	1223.57	1756.98	921.966	1756.98	1409.26	1756.98	868.148
950	1758.83	1331.04	1758.83	1098.14	1758.83	1175.49	1758.83	1240.38	1758.83	666.212	1758.83	1286.35	1758.83	807.241
951	1760.68	1289.48	1760.68	1129.58	1760.68	1309.81	1760.68	1193.4	1760.68	768.164	1760.68	1301.42	1760.68	832.348
952	1762.53	1356.4	1762.53	1255.64	1762.53	1463.7	1762.53	1081.75	1762.53	1013.68	1762.53	1416.31	1762.53	966.435
953	1764.38	1392.71	1764.38	1271.86	1764.38	1390.65	1764.38	986.995	1764.38	1245.84	1764.38	1345.01	1764.38	979.189
954	1766.24	1401.83	1766.24	1317.13	1766.24	1323.91	1766.24	1046.26	1766.24	1379.48	1766.24	1226.86	1766.24	950.147
955	1768.09	1391.18	1768.09	1313.16	1768.09	1341.48	1768.09	1260.69	1768.09	1166.5	1768.09	1242.1	1768.09	984.405
956	1769.94	1388.39	1769.94	1244.7	1769.94	1370.77	1769.94	1576.29	1769.94	1113.7	1769.94	1408.75	1769.94	1002.7
957	1771.79	1450.9	1771.79	1203.43	1771.79	1303.47	1771.79	1696.28	1771.79	1194.67	1771.79	1517.92	1771.79	1087.84
958	1773.64	1414.36	1773.64	1228.81	1773.64	1240.79	1773.64	1743.24	1773.64	1202.28	1773.64	1447.74	1773.64	1087.87
959	1775.49	1236.68	1775.49	1195.74	1775.49	1179.4	1775.49	1687.16	1775.49	1156.11	1775.49	1067.47	1775.49	1003.54
960	1777.34	1305.18	1777.34	1164.81	1777.34	1061.49	1777.34	1516.63	1777.34	1145.83	1777.34	988.402	1777.34	962.174
961	1779.2	1395.09	1779.2	1181.35	1779.2	1026.37	1779.2	1457.51	1779.2	1073.75	1779.2	981.945	1779.2	1001.68
962	1781.05	1414.61	1781.05	1131.46	1781.05	1150.31	1781.05	1575.2	1781.05	987.893	1781.05	1030.98	1781.05	1067.92
963	1782.9	1492.12	1782.9	1198.21	1782.9	1234.65	1782.9	1654.97	1782.9	915.817	1782.9	1096.93	1782.9	1100.3
964	1784.75	1449.2	1784.75	1243.19	1784.75	1149.98	1784.75	1532.38	1784.75	971.875	1784.75	1105.27	1784.75	1188.29
965	1786.6	1346.3	1786.6	1122.95	1786.6	1085.67	1786.6	1373.84	1786.6	1110.96	1786.6	1095.66	1786.6	1224.69
966	1788.45	1412.61	1788.45	1062.65	1788.45	1094.21	1788.45	1337.44	1788.45	1091.28	1788.45	1171.7	1788.45	1226.2
967	1790.3	1510.04	1790.3	1136.04	1790.3	1211.82	1790.3	1469.48	1790.3	1021.4	1790.3	1223.92	1790.3	1213.25
968	1792.16	1574.68	1792.16	1211.85	1792.16	1334.24	1792.16	1589.99	1792.16	955.939	1792.16	1210.71	1792.16	1241.96
969	1794.01	1473.28	1794.01	1189.28	1794.01	1327.98	1794.01	1561.35	1794.01	933.528	1794.01	1270.24	1794.01	1377.42
970	1795.86	1398.63	1795.86	1082.58	1795.86	1350.34	1795.86	1513.37	1795.86	928.794	1795.86	1372.53	1795.86	1358.26
971	1797.71	1377.79	1797.71	1165.81	1797.71	1387.77	1797.71	1683.85	1797.71	968.396	1797.71	1335.15	1797.71	974.818
972	1799.56	1391.61	1799.56	1333.76	1799.56	1220.94	1799.56	1894.13	1799.56	981.154	1799.56	1133.06	1799.56	796.938
973	1801.41	1419.88	1801.41	1405.05	1801.41	940.296	1801.41	2027.56	1801.41	1056.35	1801.41	1056.88	1801.41	770.636
974	1803.26	1470.01	1803.26	1294.17	1803.26	917.333	1803.26	1968.93	1803.26	1066.82	1803.26	1137.11	1803.26	891.855
975	1805.12	1528.58	1805.12	1200.64	1805.12	1033.67	1805.12	1800.19	1805.12	960.52	1805.12	1328.08	1805.12	1023.84
976	1806.97	1609.91	1806.97	1154.78	1806.97	1128.52	1806.97	1315.92	1806.97	908.474	1806.97	1458.45	1806.97	1023.98
977	1808.82	1490.41	1808.82	1259.01	1808.82	1123.68	1808.82	1231.24	1808.82	913.742	1808.82	1392.38	1808.82	1052.38
978	1810.67	1384.79	1810.67	1425.36	1810.67	1116.53	1810.67	1273.59	1810.67	841.559	1810.67	1360.98	1810.67	1070.58
979	1812.52	1461.07	1812.52	1541.12	1812.52	1126.1	1812.52	1370.63	1812.52	748.515	1812.52	1470.15	1812.52	1028.05
980	1814.37	1556.08	1814.37	1429.42	1814.37	1172.56	1814.37	1404.66	1814.37	715.294	1814.37	1539.86	1814.37	888.037
981	1816.22	1563.69	1816.22	1295.31	1816.22	1147.46	1816.22	1361.92	1816.22	689.417	1816.22	1499.72	1816.22	747.919
982	1818.07	1531.62	1818.07	1232.54	1818.07	1111.28	1818.07	1281.5	1818.07	774.292	1818.07	1440.98	1818.07	707.254
983	1819.93	1465.59	1819.93	1260.39	1819.93	1194.88	1819.93	1233.61	1819.93	860.757	1819.93	1438.31	1819.93	697.46
984	1821.78	1482.25	1821.78	1427.68	1821.78	1162.28	1821.78	1237.5	1821.78	945.993	1821.78	1609.9	1821.78	721.728
985	1823.63	1456.63	1823.63	1281.2	1823.63	1175.39	1823.63	1251.66	1823.63	964.942	1823.63	1655.6	1823.63	781.711
986	1825.48	1563.59	1825.48	1136.3	1825.48	1256.9	1825.48	1380.83	1825.48	984.695	1825.48	1561.21	1825.48	840.616
987	1827.33	1708.41	1827.33	1228.75	1827.33	1398.5	1827.33	1514.41	1827.33	960.285	1827.33	1636.76	1827.33	808.97
988	1829.18	1594.98	1829.18	1341.58	1829.18	1494.74	1829.18	1560.37	1829.18	828.037	1829.18	1883.12	1829.18	704.187
989	1831.03	1546.97	1831.03	1358.76	1831.03	1386.43	1831.03	1734.46	1831.03	818.117	1831.03	1963.06	1831.03	634.822
990	1832.89	1559.69	1832.89	1298.59	1832.89	1232.96	1832.89	1821.18	1832.89	842.591	1832.89	1900.66	1832.89	664.032
991	1834.74	1517.26	1834.74	1270.7	1834.74	1052.61	1834.74	1862.98	1834.74	822.721	1834.74	1883.72	1834.74	748.91
992	1836.59	1401.08	1836.59	1300.43	1836.59	1004.63	1836.59	1812.58	1836.59	827.679	1836.59	1814.89	1836.59	838.044
993	1838.44	1376	1838.44	1220.97	1838.44	1126.96	1838.44	1782.54	1838.44	946.381	1838.44	1796.38	1838.44	925.356
994	1840.29	1385.25	1840.29	1108.21	1840.29	1234.24	1840.29	1704.61	1840.29	887.824	1840.29	1855.53	1840.29	985.263
995	1842.14	1421.27	1842.14	1158.32	1842.14	1232.69	1842.14	1545.08	1842.14	773.27	1842.14	1937.05	1842.14	958.068
996	1843.99	1515.98	1843.99	1200.05	1843.99	1311.74	1843.99	1363.74	1843.99	809.017	1843.99	2089.23	1843.99	825.214
997	1845.85	1289.73	1845.85	1063.68	1845.85	1334.64	1845.85	1326.1	1845.85	826.192	1845.85	2123.07	1845.85	773.057
998	1847.7	1087.92	1847.7	1018.95	1847.7	1196.75	1847.7	1522.91	1847.7	810.766	1847.7	1756.45	1847.7	789.006
999	1849.55	1249.67	1849.55	1091.15	1849.55	1329.27	1849.55	1726.46	1849.55	764.474	1849.55	1714.58	1849.55	807.616
1000	1851.4	1451.84	1851.4	1202.28	1851.4	1505.86	1851.4	1680.27	1851.4	733.709	1851.4	1543.76	1851.4	826.45
1001	1853.25	1476.4	1853.25	1245.03	1853.25	1496.86	1853.25	1494.65	1853.25	809.364	1853.25	1474.38	1853.25	809.791
1002	1855.1	1451.53	1855.1	1224.24	1855.1	1502.62	1855.1	1469.78	1855.1	756.258	1855.1	1505.96	1855.1	842.851
1003	1856.95	1431.66	1856.95	1081.26	1856.95	1457.49	1856.95	1632.12	1856.95	686.172	1856.95	1528.22	1856.95	909.716
1004	1858.81	1403.35	1858.81	1046.27	1858.81	1227.07	1858.81	1683.17	1858.81	865.907	1858.81	1525.65	1858.81	925.079
1005	1860.66	1257.85	1860.66	1037.34	1860.66	1035.29	1860.66	1656.4	1860.66	1120.69	1860.66	1566.77	1860.66	902.55
1006	1862.51	1244.21	1862.51	973.834	1862.51	1058.48	1862.51	1669.92	1862.51	1253.48	1862.51	1661.59	1862.51	864.529
1007	1864.36	1335.15	1864.36	1037.1	1864.36	1147.93	1864.36	1698.34	1864.36	1123.86	1864.36	1752.01	1864.36	851.982
1008	1866.21	1356.06	1866.21	1148.99	1866.21	1214.56	1866.21	1696.71	1866.21	1078.65	1866.21	1848.01	1866.21	863.003
1009	1868.06	1353.21	1868.06	1165.51	1868.06	1275.69	1868.06	1580.99	1868.06	1059.91	1868.06	1858.88	1868.06	895.953
1010	1869.91	1312.14	1869.91	1138.8	1869.91	1252.08	1869.91	1372.17	1869.91	1045.52	1869.91	1817.58	1869.91	895.413
1011	1871.77	1184.58	1871.77	1100.29	1871.77	1129.49	1871.77	1244.1	1871.77	981.178	1871.77	1897.23	1871.77	910.153
1012	1873.62	1114.06	1873.62	1217.56	1873.62	1146.11	1873.62	1138.46	1873.62	849.786	1873.62	1886.67	1873.62	917.389
1013	1875.47	1022.83	1875.47	1323.49	1875.47	1304.9	1875.47	1148.88	1875.47	791.59	1875.47	1816.85	1875.47	969.241
1014	1877.32	1019.62	1877.32	1452.14	1877.32	1373.55	1877.32	1266.12	1877.32	869.51	1877.32	1754.35	1877.32	1100.21
1015	1879.17	1087.88	1879.17	1649.27	1879.17	1234.47	1879.17	1336.3	1879.17	930.57	1879.17	1702.6	1879.17	1128.34
1016	1881.02	1156.43	1881.02	1589.03	1881.02	1119.08	1881.02	1281.82	1881.02	998.254	1881.02	1728.78	1881.02	1140.26
1017	1882.87	1329.58	1882.87	1349.97	1882.87	1136.28	1882.87	1218.64	1882.87	1079.42	1882.87	1737.9	1882.87	1243.45
1018	1884.73	1450.59	1884.73	980.465	1884.73	1176.89	1884.73	1305.65	1884.73	1133.79	1884.73	1728.98	1884.73	1324.01
1019	1886.58	1438.56	1886.58	893.616	1886.58	1190.98	1886.58	1413.31	1886.58	1144.17	1886.58	1653.6	1886.58	1018.98
1020	1888.43	1364.69	1888.43	1187.88	1888.43	1234.84	1888.43	1477.43	1888.43	1202.43	1888.43	1532.66	1888.43	797.388
1021	1890.28	1326.65	1890.28	1314.82	1890.28	1218.05	1890.28	1454.37	1890.28	1213.18	1890.28	1418.39	1890.28	693.935
1022	1892.13	1308.93	1892.13	1322.9	1892.13	1126.72	1892.13	1449.98	1892.13	1181.33	1892.13	1375.41	1892.13	792.555
1023	1893.98	1291.12	1893.98	1249.76	1893.98	1040.04	1893.98	1550.28	1893.98	1077.98	1893.98	1426.48	1893.98	895.371
1024	1895.83	1310.36	1895.83	1067.83	1895.83	984.631	1895.83	1505.96	1895.83	907.35	1895.83	1550.45	1895.83	865.979
1025	1897.68	1406.31	1897.68	1105.57	1897.68	985.802	1897.68	1453.29	1897.68	700.403	1897.68	1574.6	1897.68	757.358
1026	1899.54	1299.27	1899.54	1314.29	1899.54	987.444	1899.54	1489.15	1899.54	709.097	1899.54	1516.87	1899.54	718.607
1027	1901.39	1111.49	1901.39	1545.22	1901.39	982.868	1901.39	1568.12	1901.39	758.05	1901.39	1536.04	1901.39	843.318
1028	1903.24	1052.02	1903.24	1710.8	1903.24	963.826	1903.24	1580.96	1903.24	835.502	1903.24	1539.84	1903.24	1001.3
1029	1905.09	1069.5	1905.09	1870.31	1905.09	986.627	1905.09	1509.41	1905.09	992.466	1905.09	1505.45	1905.09	1026.39
1030	1906.94	1179.74	1906.94	1910.46	1906.94	1089.56	1906.94	1541.93	1906.94	1105.85	1906.94	1505.38	1906.94	968.996
1031	1908.79	1240.26	1908.79	1581.95	1908.79	1195.06	1908.79	1556.24	1908.79	1090.83	1908.79	1508.52	1908.79	971.262
1032	1910.64	1261.4	1910.64	1260.47	1910.64	1204.88	1910.64	1414.65	1910.64	1187.01	1910.64	1560.26	1910.64	1019.37
1033	1912.5	1378.76	1912.5	1150.4	1912.5	1227.08	1912.5	1286.81	1912.5	1318.82	1912.5	1701.75	1912.5	1014.67
1034	1914.35	1491.01	1914.35	1192.04	1914.35	1294.53	1914.35	1471.19	1914.35	1274.53	1914.35	1918.25	1914.35	987.944
1035	1916.2	1368.73	1916.2	1214.11	1916.2	1213.79	1916.2	1526.67	1916.2	989.261	1916.2	1748.53	1916.2	1001.24
1036	1918.05	1196.56	1918.05	1396.2	1918.05	1048.16	1918.05	1462.97	1918.05	817.3	1918.05	1651.15	1918.05	988.606
1037	1919.9	1219.37	1919.9	1488.36	1919.9	905.217	1919.9	1516.57	1919.9	880.351	1919.9	1540.84	1919.9	918.749
1038	1921.75	1347.5	1921.75	1392.76	1921.75	870.952	1921.75	1610.44	1921.75	898.557	1921.75	1429.88	1921.75	867.601
1039	1923.6	1416.91	1923.6	1293.78	1923.6	881.409	1923.6	1745.77	1923.6	845.207	1923.6	1420.11	1923.6	919.524
1040	1925.46	1358.67	1925.46	1117.86	1925.46	929.201	1925.46	1753.01	1925.46	915.398	1925.46	1380.43	1925.46	974.582
1041	1927.31	1275.81	1927.31	1087.19	1927.31	1002.09	1927.31	1485.65	1927.31	1217.23	1927.31	1299.31	1927.31	1013.1
1042	1929.16	1348.79	1929.16	1119.73	1929.16	1012.87	1929.16	1491.45	1929.16	1437.78	1929.16	1297.36	1929.16	1045.42
1043	1931.01	1629.96	1931.01	1144.56	1931.01	1116.87	1931.01	1652.39	1931.01	1339.66	1931.01	1252.84	1931.01	1127.33
1044	1932.86	1485.47	1932.86	1266.44	1932.86	1318.12	1932.86	1660.18	1932.86	999.52	1932.86	1314.08	1932.86	1045.5
1045	1934.71	1162.51	1934.71	1253.47	1934.71	1390.45	1934.71	1497.09	1934.71	820.157	1934.71	1576.43	1934.71	861.218
1046	1936.56	1070.44	1936.56	1297.21	1936.56	1145.47	1936.56	1367.59	1936.56	920.785	1936.56	1801.73	1936.56	775.218
1047	1938.42	1112.58	1938.42	1216.6	1938.42	949.096	1938.42	1296.74	1938.42	1054.91	1938.42	1594.82	1938.42	789.298
1048	1940.27	1170.31	1940.27	1122.44	1940.27	914.083	1940.27	1179.98	1940.27	1154.14	1940.27	1257.26	1940.27	795.344
1049	1942.12	1247.87	1942.12	1132.78	1942.12	881.441	1942.12	1125.02	1942.12	1091.12	1942.12	1121.12	1942.12	824.011
1050	1943.97	1371.5	1943.97	1236.81	1943.97	963.28	1943.97	1089.86	1943.97	994.361	1943.97	1249.28	1943.97	811.353
1051	1945.82	1360.08	1945.82	1357.46	1945.82	1022.9	1945.82	1026.54	1945.82	905.273	1945.82	1432.12	1945.82	846.703
1052	1947.67	1345.55	1947.67	1402.13	1947.67	1008.91	1947.67	984.356	1947.67	803.373	1947.67	1538.93	1947.67	911.831
1053	1949.52	1373.43	1949.52	1415.2	1949.52	923.714	1949.52	1053.27	1949.52	815.984	1949.52	1553.05	1949.52	996.117
1054	1951.38	1419.56	1951.38	1416.93	1951.38	912.465	1951.38	1121.23	1951.38	1047.24	1951.38	1563.3	1951.38	1152.98
1055	1953.23	1600.03	1953.23	1281.8	1953.23	1071.35	1953.23	1151.31	1953.23	1164.45	1953.23	1435.19	1953.23	1321.82
1056	1955.08	1812.32	1955.08	1121.12	1955.08	1288.51	1955.08	1088.02	1955.08	1111.07	1955.08	1263.46	1955.08	1310.41
1057	1956.93	1766.93	1956.93	1208.43	1956.93	1379.58	1956.93	1091.37	1956.93	857.843	1956.93	1236.5	1956.93	1078.16
1058	1958.78	1528.52	1958.78	1428.61	1958.78	1315.87	1958.78	1246.08	1958.78	803.416	1958.78	1403.58	1958.78	958.636
1059	1960.63	1359.46	1960.63	1468.34	1960.63	1195.7	1960.63	1388.55	1960.63	856.158	1960.63	1562.23	1960.63	875.312
1060	1962.48	1422.91	1962.48	1352.68	1962.48	1193.46	1962.48	1303.11	1962.48	1002.19	1962.48	1608.52	1962.48	759.992
1061	1964.34	1579.22	1964.34	1161.97	1964.34	1300.69	1964.34	1308.03	1964.34	1042.57	1964.34	1607.32	1964.34	757.964
1062	1966.19	1633.98	1966.19	1160	1966.19	1360.17	1966.19	1541.26	1966.19	981.289	1966.19	1658.51	1966.19	850.512
1063	1968.04	1515.42	1968.04	1261.78	1968.04	1268.32	1968.04	1555.62	1968.04	946.238	1968.04	1769.04	1968.04	961.106
1064	1969.89	1350.89	1969.89	1204.81	1969.89	1416.05	1969.89	1466.29	1969.89	917.784	1969.89	1737.95	1969.89	959.592
1065	1971.74	1378.21	1971.74	1074.58	1971.74	1643.78	1971.74	1617.85	1971.74	962.705	1971.74	1484.35	1971.74	917.093
1066	1973.59	1524.23	1973.59	1111.6	1973.59	1671.5	1973.59	2003.62	1973.59	883.602	1973.59	1410.44	1973.59	1019.5
1067	1975.44	1562.39	1975.44	1186.85	1975.44	1509.64	1975.44	2161.19	1975.44	847.581	1975.44	1600.05	1975.44	1216.94
1068	1977.3	1545.04	1977.3	1129.39	1977.3	1383.75	1977.3	1857.56	1977.3	884.958	1977.3	1609.55	1977.3	1152.15
1069	1979.15	1461.09	1979.15	997.257	1979.15	1304.53	1979.15	1490.68	1979.15	845.424	1979.15	1459.38	1979.15	1003.28
1070	1981	1223.74	1981	1109.31	1981	1463.14	1981	1571.03	1981	689.157	1981	1407.53	1981	839.915
1071	1982.85	989.198	1982.85	1253	1982.85	1401.72	1982.85	1750.38	1982.85	634.497	1982.85	1756.1	1982.85	785.283
1072	1984.7	961.426	1984.7	1246.02	1984.7	1320.24	1984.7	1735.11	1984.7	680.496	1984.7	2323.78	1984.7	877.104
1073	1986.55	1055.02	1986.55	1093.4	1986.55	1314.87	1986.55	1548.24	1986.55	702.269	1986.55	2390.55	1986.55	838.417
1074	1988.4	1043.6	1988.4	977.989	1988.4	1146.46	1988.4	1393.8	1988.4	691.517	1988.4	1853.19	1988.4	800.791
1075	1990.25	1016.13	1990.25	777.845	1990.25	994.605	1990.25	1399.02	1990.25	734.174	1990.25	1602.82	1990.25	819.761
1076	1992.11	1162.01	1992.11	555.943	1992.11	1052.36	1992.11	1558.31	1992.11	897.961	1992.11	1537.69	1992.11	793.434
1077	1993.96	1402.71	1993.96	610.841	1993.96	1050.46	1993.96	1546.74	1993.96	945.908	1993.96	1608.5	1993.96	811.6
1078	1995.81	1497.27	1995.81	874.8	1995.81	1030.53	1995.81	1473.98	1995.81	956.358	1995.81	1643.96	1995.81	885.061
1079	1997.66	1455.51	1997.66	1036.94	1997.66	1107.31	1997.66	1521.71	1997.66	885.653	1997.66	1452.31	1997.66	1017.64
1080	1999.51	1447.75	1999.51	1140.16	1999.51	1152.27	1999.51	1395.42	1999.51	889.208	1999.51	1253.12	1999.51	1032.92
1081	2001.36	1456.17	2001.36	1198.23	2001.36	1035.95	2001.36	1190.27	2001.36	951.29	2001.36	1226.03	2001.36	1066.88
1082	2003.21	1364.68	2003.21	1208.51	2003.21	1006.8	2003.21	1003.62	2003.21	990.47	2003.21	1323.62	2003.21	1043.29
1083	2005.07	1189.92	2005.07	1275.11	2005.07	968.424	2005.07	874.431	2005.07	943.007	2005.07	1406.75	2005.07	1009.67
1084	2006.92	1152.27	2006.92	1380.85	2006.92	920.671	2006.92	845.908	2006.92	803.479	2006.92	1384.38	2006.92	999.551
1085	2008.77	1265.26	2008.77	1254.15	2008.77	840.634	2008.77	857.077	2008.77	789.298	2008.77	1400.38	2008.77	936.517
1086	2010.62	1474.4	2010.62	1100.1	2010.62	863.909	2010.62	904.79	2010.62	951.075	2010.62	1546.79	2010.62	785.919
1087	2012.47	1565.55	2012.47	1058.12	2012.47	981.99	2012.47	930.573	2012.47	1116.82	2012.47	1592.69	2012.47	758.781
1088	2014.32	1552.9	2014.32	1145.09	2014.32	974.705	2014.32	917.116	2014.32	1097.33	2014.32	1540.84	2014.32	817.646
1089	2016.17	1642.67	2016.17	1218.4	2016.17	971.325	2016.17	887.042	2016.17	954.795	2016.17	1481.93	2016.17	924.512
1090	2018.03	1839.72	2018.03	1099.04	2018.03	1050.3	2018.03	931.555	2018.03	802.56	2018.03	1587.18	2018.03	991.801
1091	2019.88	1938.87	2019.88	1067.17	2019.88	1043.84	2019.88	949.882	2019.88	739.35	2019.88	1707.66	2019.88	972.106
1092	2021.73	1809.95	2021.73	1094.08	2021.73	916.208	2021.73	924.56	2021.73	880.039	2021.73	1718.45	2021.73	1027.51
1093	2023.58	1568.46	2023.58	1073.25	2023.58	879.847	2023.58	837.962	2023.58	1045.4	2023.58	1640.18	2023.58	1111.23
1094	2025.43	1371.52	2025.43	1071.91	2025.43	953.213	2025.43	733.368	2025.43	1063.06	2025.43	1538.45	2025.43	1097.19
1095	2027.28	1298.43	2027.28	1052.55	2027.28	955.866	2027.28	852.675	2027.28	1010.75	2027.28	1530.98	2027.28	1111.83
1096	2029.13	1294.4	2029.13	987.936	2029.13	991.148	2029.13	1087.91	2029.13	976.023	2029.13	1591.51	2029.13	1158.98
1097	2030.99	1338.43	2030.99	994.595	2030.99	1122.46	2030.99	1230.98	2030.99	931.574	2030.99	1680.09	2030.99	1204.02
1098	2032.84	1421.4	2032.84	1031.79	2032.84	1161.62	2032.84	1330.7	2032.84	895.732	2032.84	1730.15	2032.84	1360.81
1099	2034.69	1406.62	2034.69	1100.35	2034.69	1276.52	2034.69	1438.22	2034.69	966.096	2034.69	1656.23	2034.69	1540.81
1100	2036.54	1380.89	2036.54	1150.13	2036.54	1409.07	2036.54	1409.59	2036.54	931.209	2036.54	1538.36	2036.54	1233.99
1101	2038.39	1393.71	2038.39	1193.88	2038.39	1300.6	2038.39	1377.43	2038.39	1006.36	2038.39	1474.17	2038.39	1072.75
1102	2040.24	1436.98	2040.24	1136	2040.24	1438.58	2040.24	1433.53	2040.24	1112.91	2040.24	1351.71	2040.24	1248.34
1103	2042.09	1513.82	2042.09	1055.01	2042.09	1516.99	2042.09	1498.63	2042.09	1083.36	2042.09	1279.48	2042.09	1198.49
1104	2043.95	1611.42	2043.95	1070.13	2043.95	1545.51	2043.95	1609.28	2043.95	1093.21	2043.95	1318.22	2043.95	1081.65
1105	2045.8	1714.52	2045.8	1007.7	2045.8	1535.6	2045.8	1693.67	2045.8	1053.01	2045.8	1373.57	2045.8	846.871
1106	2047.65	1694.05	2047.65	1026.27	2047.65	1436.12	2047.65	1709.25	2047.65	792.968	2047.65	1545.03	2047.65	825.07
1107	2049.5	1499.7	2049.5	1181.84	2049.5	1242.57	2049.5	1625.24	2049.5	597.716	2049.5	1779.77	2049.5	1003.74
1108	2051.35	1459.82	2051.35	1203.15	2051.35	1132.04	2051.35	1386.06	2051.35	755.428	2051.35	1868.34	2051.35	1134.89
1109	2053.2	1676.21	2053.2	1224.85	2053.2	1178.28	2053.2	1242.07	2053.2	985.186	2053.2	1765.3	2053.2	1144.18
1110	2055.05	1872.42	2055.05	1336.88	2055.05	1226.12	2055.05	1317.87	2055.05	1115.53	2055.05	1774.14	2055.05	1073.24
1111	2056.91	1851.03	2056.91	1362.76	2056.91	1103.27	2056.91	1475.42	2056.91	1095.91	2056.91	2052.61	2056.91	1053.31
1112	2058.76	1686.33	2058.76	1321.93	2058.76	1071.45	2058.76	1586.25	2058.76	966.288	2058.76	2131.19	2058.76	1113.49
1113	2060.61	1484.71	2060.61	1298.28	2060.61	1106.33	2060.61	1621.57	2060.61	950.682	2060.61	1662.25	2060.61	1191.31
1114	2062.46	1343.41	2062.46	1322.28	2062.46	1095.3	2062.46	1658.82	2062.46	954.457	2062.46	1362.94	2062.46	1170.45
1115	2064.31	1334.22	2064.31	1274.76	2064.31	1047.7	2064.31	1469.94	2064.31	1006.05	2064.31	1459.37	2064.31	1039.29
1116	2066.16	1261.44	2066.16	1216.67	2066.16	1035.84	2066.16	1348.39	2066.16	915.199	2066.16	1708.91	2066.16	889.851
1117	2068.01	1110.77	2068.01	1241.58	2068.01	1100.07	2068.01	1580.49	2068.01	807.638	2068.01	1779.79	2068.01	871.193
1118	2069.87	1044.27	2069.87	1170.05	2069.87	1170.81	2069.87	1494.26	2069.87	729.521	2069.87	1588.54	2069.87	1026.15
1119	2071.72	1128.61	2071.72	1028.77	2071.72	1175.23	2071.72	1339.44	2071.72	688.896	2071.72	1321.41	2071.72	1156.21
1120	2073.57	1214.43	2073.57	1096.42	2073.57	1091.82	2073.57	1124.19	2073.57	784.335	2073.57	1242.11	2073.57	1231.97
1121	2075.42	1243.08	2075.42	1124.19	2075.42	1065.84	2075.42	1085.21	2075.42	928.937	2075.42	1232.47	2075.42	1319.88
1122	2077.27	1259.34	2077.27	1027.76	2077.27	1173.63	2077.27	1015.77	2077.27	756.707	2077.27	1213.54	2077.27	1233.36
1123	2079.12	1313.99	2079.12	1102.66	2079.12	1345.07	2079.12	933.928	2079.12	579.512	2079.12	1283.13	2079.12	1064.33
1124	2080.97	1372.72	2080.97	1218.99	2080.97	1286.21	2080.97	980.296	2080.97	583.905	2080.97	1312.13	2080.97	1025.91
1125	2082.82	1398.62	2082.82	1172.95	2082.82	1115.24	2082.82	1077.25	2082.82	922.32	2082.82	1160.64	2082.82	1058.11
1126	2084.68	1464.86	2084.68	1091.01	2084.68	1053.12	2084.68	1149.5	2084.68	1075.73	2084.68	1130.43	2084.68	1017.22
1127	2086.53	1608.28	2086.53	1044.3	2086.53	1086.72	2086.53	1194.12	2086.53	979.031	2086.53	1320.36	2086.53	947.386
1128	2088.38	1630.35	2088.38	1007.4	2088.38	1093.76	2088.38	1194.71	2088.38	885.829	2088.38	1438.91	2088.38	954.283
1129	2090.23	1560.22	2090.23	1001.1	2090.23	1129.54	2090.23	1208.95	2090.23	641.538	2090.23	1437.56	2090.23	1040.4
1130	2092.08	1448.5	2092.08	916.23	2092.08	1121.44	2092.08	1241.14	2092.08	500.019	2092.08	1399.17	2092.08	1098.41
1131	2093.93	1394.92	2093.93	987.151	2093.93	1027.45	2093.93	1239.62	2093.93	589.57	2093.93	1401.21	2093.93	979.681
1132	2095.78	1390.69	2095.78	1033.43	2095.78	1058.49	2095.78	1205.03	2095.78	685.133	2095.78	1522.94	2095.78	884.812
1133	2097.64	1484.27	2097.64	886.353	2097.64	1138.41	2097.64	1364.09	2097.64	719.784	2097.64	1534.73	2097.64	927.624
1134	2099.49	1653.33	2099.49	942.65	2099.49	1189.14	2099.49	1534.19	2099.49	761.108	2099.49	1412.43	2099.49	1058.19
1135	2101.34	1670.31	2101.34	1155.19	2101.34	1140.39	2101.34	1657.49	2101.34	761.794	2101.34	1378.24	2101.34	1262.57
1136	2103.19	1517.02	2103.19	1157.56	2103.19	1059.34	2103.19	1708.71	2103.19	755.55	2103.19	1503.19	2103.19	1352.2
1137	2105.04	1374.02	2105.04	1209.76	2105.04	1079.28	2105.04	1690.98	2105.04	638.251	2105.04	1689.41	2105.04	1349.46
1138	2106.89	1454.93	2106.89	1273.25	2106.89	1171.03	2106.89	1569.7	2106.89	657.199	2106.89	1811.14	2106.89	1519.44
1139	2108.74	1565.69	2108.74	1114.51	2108.74	1210.35	2108.74	1473.01	2108.74	742.761	2108.74	1863.52	2108.74	1159.92
1140	2110.6	1552.8	2110.6	942.176	2110.6	1131.86	2110.6	1425.6	2110.6	707.434	2110.6	1784.19	2110.6	1079.68
1141	2112.45	1526.37	2112.45	940.373	2112.45	999.095	2112.45	1445.74	2112.45	570.928	2112.45	1586.13	2112.45	935.528
1142	2114.3	1469.82	2114.3	930.306	2114.3	963.554	2114.3	1527.41	2114.3	599.057	2114.3	1468.91	2114.3	843.154
1143	2116.15	1385.67	2116.15	940.194	2116.15	1105.06	2116.15	1629.58	2116.15	683.401	2116.15	1473.68	2116.15	747.298
1144	2118	1289.65	2118	969.528	2118	1239.04	2118	1597.05	2118	754.434	2118	1407.74	2118	735.915
1145	2119.85	1320.27	2119.85	994.262	2119.85	1232.64	2119.85	1591.16	2119.85	820.532	2119.85	1325.33	2119.85	798.329
1146	2121.7	1442.21	2121.7	981.203	2121.7	1188.31	2121.7	1755.14	2121.7	841.649	2121.7	1358.92	2121.7	814.165
1147	2123.56	1485.91	2123.56	987.421	2123.56	1117.52	2123.56	1757.97	2123.56	775.635	2123.56	1411.34	2123.56	835.542
1148	2125.41	1468.33	2125.41	1047.35	2125.41	1000.42	2125.41	1507.94	2125.41	783.2	2125.41	1599.31	2125.41	863.889
1149	2127.26	1417.28	2127.26	1169.2	2127.26	865.54	2127.26	1405.06	2127.26	768.668	2127.26	1814.96	2127.26	850.573
1150	2129.11	1429.99	2129.11	1167.82	2129.11	880.087	2129.11	1433.4	2129.11	803.32	2129.11	1820.23	2129.11	834.341
1151	2130.96	1461.59	2130.96	1114.35	2130.96	948.234	2130.96	1415.93	2130.96	806.891	2130.96	1455.36	2130.96	937.511
1152	2132.81	1445.01	2132.81	1086.77	2132.81	939.893	2132.81	1438.56	2132.81	790.856	2132.81	1342.56	2132.81	982.213
1153	2134.66	1410.13	2134.66	1223.34	2134.66	932.161	2134.66	1259.68	2134.66	852.719	2134.66	1379	2134.66	973.092
1154	2136.52	1372.47	2136.52	1493.49	2136.52	889.946	2136.52	1110.94	2136.52	936.029	2136.52	1358.66	2136.52	900.502
1155	2138.37	1364.11	2138.37	1534.97	2138.37	854.303	2138.37	1025.08	2138.37	994.389	2138.37	1344.2	2138.37	807.796
1156	2140.22	1358.21	2140.22	1161.32	2140.22	844.174	2140.22	983.457	2140.22	864.099	2140.22	1361.85	2140.22	761.651
1157	2142.07	1445.98	2142.07	955.703	2142.07	801.52	2142.07	1017.11	2142.07	642.846	2142.07	1358.62	2142.07	785.246
1158	2143.92	1623.79	2143.92	1108.07	2143.92	872.291	2143.92	1107.11	2143.92	749.998	2143.92	1323.08	2143.92	790.051
1159	2145.77	1589.37	2145.77	1285.88	2145.77	1031.71	2145.77	1148.22	2145.77	988.964	2145.77	1289.28	2145.77	815.482
1160	2147.62	1483.28	2147.62	1360.31	2147.62	1205.59	2147.62	1154.63	2147.62	1050.45	2147.62	1236.34	2147.62	869.664
1161	2149.48	1529.3	2149.48	1445.41	2149.48	1237.4	2149.48	1154.5	2149.48	835.517	2149.48	1212.53	2149.48	937.79
1162	2151.33	1509.89	2151.33	1545.32	2151.33	1170.58	2151.33	1130.84	2151.33	805.621	2151.33	1250.71	2151.33	964.806
1163	2153.18	1426.54	2153.18	1482.22	2153.18	1098.26	2153.18	1231.97	2153.18	972.462	2153.18	1372.87	2153.18	949.712
1164	2155.03	1358.12	2155.03	1279.03	2155.03	1102.66	2155.03	1384.66	2155.03	926.011	2155.03	1438.95	2155.03	936.548
1165	2156.88	1323.53	2156.88	1136.47	2156.88	1194.47	2156.88	1313.24	2156.88	844.854	2156.88	1487.15	2156.88	881.613
1166	2158.73	1466.07	2158.73	1259.67	2158.73	1196.26	2158.73	1185.03	2158.73	931.666	2158.73	1588.4	2158.73	808.539
1167	2160.58	1605.28	2160.58	1350.62	2160.58	1175.72	2160.58	1268.31	2160.58	1140.46	2160.58	1668.52	2160.58	779.112
1168	2162.44	1563.34	2162.44	1436.76	2162.44	1229.33	2162.44	1292.11	2162.44	1059.57	2162.44	1714.72	2162.44	859.067
1169	2164.29	1566.23	2164.29	1460.53	2164.29	1316.36	2164.29	1313.73	2164.29	962.659	2164.29	1750.54	2164.29	954.448
1170	2166.14	1750	2166.14	1316.47	2166.14	1390.6	2166.14	1380.14	2166.14	960.948	2166.14	1658.38	2166.14	938.448
1171	2167.99	1888.14	2167.99	1095.25	2167.99	1408.65	2167.99	1439.89	2167.99	926.875	2167.99	1544.86	2167.99	977.272
1172	2169.84	1850.39	2169.84	987.769	2169.84	1449.06	2169.84	1442.1	2169.84	891.254	2169.84	1532.74	2169.84	1036.91
1173	2171.69	1766.54	2171.69	1138.11	2171.69	1410.33	2171.69	1496.82	2171.69	894.988	2171.69	1580	2171.69	1076.56
1174	2173.54	1660.41	2173.54	1382.09	2173.54	1410.96	2173.54	1618.53	2173.54	741.19	2173.54	1569.82	2173.54	1175.45
1175	2175.39	1510.78	2175.39	1485.36	2175.39	1315.53	2175.39	1593.07	2175.39	641.605	2175.39	1438.96	2175.39	1180.09
1176	2177.25	1533.16	2177.25	1502.15	2177.25	1187.99	2177.25	1506.86	2177.25	732.509	2177.25	1401.63	2177.25	1145.03
1177	2179.1	1595.32	2179.1	1534.44	2179.1	1197.64	2179.1	1389.88	2179.1	935.727	2179.1	1501.13	2179.1	1191.79
1178	2180.95	1494.65	2180.95	1568.43	2180.95	1244.14	2180.95	1292.75	2180.95	918.526	2180.95	1489.29	2180.95	1256.61
1179	2182.8	1379.68	2182.8	1540.78	2182.8	1214.56	2182.8	1258.64	2182.8	808.436	2182.8	1541.69	2182.8	1255.06
1180	2184.65	1330.54	2184.65	1502.49	2184.65	1132.34	2184.65	1454.24	2184.65	800.695	2184.65	1495.24	2184.65	1158.97
1181	2186.5	1516.28	2186.5	1453.96	2186.5	1014.51	2186.5	1624.98	2186.5	818.02	2186.5	1325.74	2186.5	1059.77
1182	2188.35	1737.21	2188.35	1406.47	2188.35	993.652	2188.35	1503.54	2188.35	869.116	2188.35	1152.86	2188.35	859.397
1183	2190.21	1760.15	2190.21	1362.92	2190.21	1087.38	2190.21	1456.27	2190.21	902.755	2190.21	1088.58	2190.21	736.24
1184	2192.06	1662.97	2192.06	1205.36	2192.06	1177.55	2192.06	1503.03	2192.06	875.858	2192.06	1253.54	2192.06	884.711
1185	2193.91	1567.27	2193.91	1068.88	2193.91	1256.93	2193.91	1360.66	2193.91	888.963	2193.91	1488.09	2193.91	1163.22
1186	2195.76	1584.22	2195.76	1087.32	2195.76	1310.5	2195.76	1366.69	2195.76	884.762	2195.76	1554.43	2195.76	1258.82
1187	2197.61	1578.04	2197.61	1233.09	2197.61	1272.62	2197.61	1414.97	2197.61	914.577	2197.61	1625.47	2197.61	1131.36
1188	2199.46	1622.62	2199.46	1404.51	2199.46	1219.52	2199.46	1488.39	2199.46	1193.9	2199.46	1752.22	2199.46	1006.07
1189	2201.31	1835.04	2201.31	1592.72	2201.31	1245.98	2201.31	1469.63	2201.31	1500.32	2201.31	1707.26	2201.31	884.484
1190	2203.17	1849.25	2203.17	1580.41	2203.17	1304.23	2203.17	1224.69	2203.17	1495.11	2203.17	1556.64	2203.17	921.611
1191	2205.02	1730.84	2205.02	1503.36	2205.02	1376.86	2205.02	962.883	2205.02	1390.51	2205.02	1454.43	2205.02	931.946
1192	2206.87	1697.3	2206.87	1461.81	2206.87	1306.98	2206.87	881.307	2206.87	1283.92	2206.87	1217.82	2206.87	913.15
1193	2208.72	1752.2	2208.72	1433.52	2208.72	1146.09	2208.72	955.228	2208.72	1146.23	2208.72	1205.37	2208.72	966.039
1194	2210.57	1630.06	2210.57	1482.59	2210.57	1011.96	2210.57	1005.4	2210.57	982.622	2210.57	1331.31	2210.57	1010.1
1195	2212.42	1633.71	2212.42	1400.62	2212.42	1058.16	2212.42	968.662	2212.42	932.407	2212.42	1340.34	2212.42	1033.39
1196	2214.27	1663.47	2214.27	1398.69	2214.27	1190.28	2214.27	880.648	2214.27	960.626	2214.27	1273	2214.27	1023.4
1197	2216.13	1481.13	2216.13	1418.99	2216.13	1332.88	2216.13	805.226	2216.13	886.641	2216.13	1050.76	2216.13	969.868
1198	2217.98	1431.14	2217.98	1235.84	2217.98	1283.52	2217.98	902.831	2217.98	844.769	2217.98	1074.8	2217.98	949.012
1199	2219.83	1650.05	2219.83	1108.81	2219.83	1155.25	2219.83	1063.08	2219.83	984.741	2219.83	1299.38	2219.83	1007.19
1200	2221.68	1809.25	2221.68	1130.96	2221.68	1053.17	2221.68	1168.02	2221.68	1063.94	2221.68	1338.97	2221.68	1111.81
1201	2223.53	1711.91	2223.53	1149.64	2223.53	1094.96	2223.53	1240.07	2223.53	981.031	2223.53	1227.97	2223.53	1226.6
1202	2225.38	1538.7	2225.38	1204.96	2225.38	1117.16	2225.38	1360.12	2225.38	822.942	2225.38	1188.86	2225.38	1254.89
1203	2227.23	1439.88	2227.23	1094.56	2227.23	1090.49	2227.23	1454.14	2227.23	849.974	2227.23	1296.05	2227.23	1207.5
1204	2229.09	1417.51	2229.09	930.379	2229.09	1082.94	2229.09	1542.09	2229.09	906.881	2229.09	1414.12	2229.09	1219.41
1205	2230.94	1429.24	2230.94	974.313	2230.94	1048.22	2230.94	1529.97	2230.94	934.204	2230.94	1445.07	2230.94	1087.29
1206	2232.79	1460.62	2232.79	1171.53	2232.79	981.169	2232.79	1286.28	2232.79	926.571	2232.79	1512.38	2232.79	974.181
1207	2234.64	1601.26	2234.64	1268.69	2234.64	871.523	2234.64	1118.47	2234.64	980.414	2234.64	1503.98	2234.64	1095.24
1208	2236.49	1616.01	2236.49	1394.65	2236.49	768.625	2236.49	1171.79	2236.49	1101.97	2236.49	1499.13	2236.49	1150.47
1209	2238.34	1492.73	2238.34	1348.85	2238.34	812.225	2238.34	1225.87	2238.34	1032.56	2238.34	1545.02	2238.34	1118.07
1210	2240.19	1370.25	2240.19	1144.9	2240.19	1005.11	2240.19	1271.75	2240.19	1033.41	2240.19	1642.82	2240.19	1001.53
1211	2242.05	1318.66	2242.05	1132.3	2242.05	1135.04	2242.05	1398.7	2242.05	1012.4	2242.05	1668.17	2242.05	906.378
1212	2243.9	1271.93	2243.9	1218.15	2243.9	1116.71	2243.9	1481.46	2243.9	969.148	2243.9	1648.71	2243.9	844.925
1213	2245.75	1355.76	2245.75	1229.62	2245.75	1053.04	2245.75	1486.88	2245.75	891.405	2245.75	1736.72	2245.75	918.202
1214	2247.6	1471.91	2247.6	1326.84	2247.6	952.36	2247.6	1359.4	2247.6	767.163	2247.6	1774.58	2247.6	980.478
1215	2249.45	1334.16	2249.45	1356.77	2249.45	956.003	2249.45	1362.99	2249.45	638.243	2249.45	1583.9	2249.45	951.793
1216	2251.3	1269.14	2251.3	1425.36	2251.3	1080.25	2251.3	1423.07	2251.3	782.48	2251.3	1375.18	2251.3	899.004
1217	2253.15	1435.42	2253.15	1517.64	2253.15	1191.35	2253.15	1392.87	2253.15	776.536	2253.15	1341.73	2253.15	918.848
1218	2255.01	1624.2	2255.01	1386.24	2255.01	1153.04	2255.01	1508.73	2255.01	652.446	2255.01	1392.02	2255.01	1005.74
1219	2256.86	1701.42	2256.86	1243.64	2256.86	1016.12	2256.86	1593.31	2256.86	778.013	2256.86	1601.11	2256.86	1049.62
1220	2258.71	1564.88	2258.71	1129.79	2258.71	982.838	2258.71	1442.35	2258.71	940.044	2258.71	1837.34	2258.71	1175.2
1221	2260.56	1393.31	2260.56	1225.62	2260.56	1002.25	2260.56	1182.84	2260.56	894.526	2260.56	1721.47	2260.56	1081.59
1222	2262.41	1449.94	2262.41	1337.03	2262.41	1111.94	2262.41	1068.7	2262.41	1018.41	2262.41	1416.64	2262.41	922.093
1223	2264.26	1518.3	2264.26	1332.42	2264.26	1284.47	2264.26	1133.33	2264.26	1324.01	2264.26	1436.61	2264.26	904.981
1224	2266.11	1457.37	2266.11	1283.85	2266.11	1267.55	2266.11	1195.38	2266.11	1027.08	2266.11	1726.13	2266.11	903.993
1225	2267.97	1565.99	2267.97	1224.29	2267.97	1191.12	2267.97	1325.09	2267.97	966.559	2267.97	1941.31	2267.97	927.613
1226	2269.82	1770.86	2269.82	1069.02	2269.82	1179.39	2269.82	1330.69	2269.82	938.761	2269.82	2070.94	2269.82	862.817
1227	2271.67	1945.41	2271.67	938.153	2271.67	1262.6	2271.67	1252.63	2271.67	934.996	2271.67	2117.78	2271.67	754.901
1228	2273.52	1890.58	2273.52	985.555	2273.52	1324.36	2273.52	1169.49	2273.52	941.184	2273.52	2250.44	2273.52	659.311
1229	2275.37	1528.29	2275.37	1163.49	2275.37	1235.72	2275.37	1133.95	2275.37	920.998	2275.37	1676.65	2275.37	573.661
1230	2277.22	1268.17	2277.22	1236.52	2277.22	1234.92	2277.22	1028.76	2277.22	952.399	2277.22	1607.26	2277.22	582.937
1231	2279.07	1394.3	2279.07	1116.69	2279.07	1253.06	2279.07	1037.54	2279.07	933.749	2279.07	1491.72	2279.07	659.708
1232	2280.92	1692.87	2280.92	1015.34	2280.92	1092.19	2280.92	1233.4	2280.92	889.392	2280.92	1419.59	2280.92	792.31
1233	2282.78	1965.71	2282.78	1079.56	2282.78	923.362	2282.78	1375.89	2282.78	956.339	2282.78	1390.95	2282.78	836.713
1234	2284.63	2033.5	2284.63	1282.95	2284.63	933.818	2284.63	1229.94	2284.63	905.579	2284.63	1356.78	2284.63	820.196
1235	2286.48	1947.05	2286.48	1345.77	2286.48	1063.43	2286.48	1204.68	2286.48	912.275	2286.48	1495.38	2286.48	800.934
1236	2288.33	1643.53	2288.33	1290.09	2288.33	1055.7	2288.33	1337.39	2288.33	968.692	2288.33	1643.05	2288.33	828.216
1237	2290.18	1396.63	2290.18	1193.22	2290.18	1025.93	2290.18	1360.44	2290.18	1014.45	2290.18	1465.97	2290.18	791.215
1238	2292.03	1341.01	2292.03	1137.18	2292.03	936.342	2292.03	1422.06	2292.03	1102.49	2292.03	1253.17	2292.03	697.196
1239	2293.88	1361.72	2293.88	1232.39	2293.88	846.212	2293.88	1534.61	2293.88	952.612	2293.88	1378.11	2293.88	688.85
1240	2295.74	1403.45	2295.74	1350.31	2295.74	885.732	2295.74	1538.89	2295.74	811.094	2295.74	1567.17	2295.74	859.377
1241	2297.59	1290.38	2297.59	1454.77	2297.59	955.787	2297.59	1342.06	2297.59	983.941	2297.59	1660.92	2297.59	963.017
1242	2299.44	1190.09	2299.44	1497.25	2299.44	922.144	2299.44	1276.36	2299.44	1113.25	2299.44	1657.03	2299.44	858.364
1243	2301.29	1313.56	2301.29	1541.61	2301.29	807.915	2301.29	1518.26	2301.29	1140.04	2301.29	1658.69	2301.29	840.127
1244	2303.14	1634.28	2303.14	1689.42	2303.14	840.332	2303.14	1576.27	2303.14	1223.24	2303.14	1464.05	2303.14	810.207
1245	2304.99	1706.07	2304.99	1714.05	2304.99	926.329	2304.99	1412.94	2304.99	1270.38	2304.99	1244	2304.99	757.557
1246	2306.84	1739.32	2306.84	1342.06	2306.84	932.272	2306.84	1366.07	2306.84	1279.62	2306.84	1399.48	2306.84	760.293
1247	2308.7	1768.64	2308.7	1226.33	2308.7	885.76	2308.7	1539.33	2308.7	1115.36	2308.7	1711.08	2308.7	767.526
1248	2310.55	1849.48	2310.55	1268.72	2310.55	957.012	2310.55	1607.34	2310.55	871.339	2310.55	1763.16	2310.55	709.41
1249	2312.4	1886.78	2312.4	1282.88	2312.4	1026.47	2312.4	1541.95	2312.4	809.592	2312.4	1611.2	2312.4	838.825
1250	2314.25	1818.06	2314.25	1240.44	2314.25	1016.6	2314.25	1378.87	2314.25	770.603	2314.25	1520.6	2314.25	1140.58
1251	2316.1	1781.71	2316.1	1063.44	2316.1	1091.82	2316.1	1303.4	2316.1	673.965	2316.1	1421.82	2316.1	1139.46
1252	2317.95	1739.45	2317.95	964.802	2317.95	1091.73	2317.95	1392.13	2317.95	785.781	2317.95	1199.31	2317.95	1087.17
1253	2319.8	1661.87	2319.8	1200.53	2319.8	990.726	2319.8	1497.53	2319.8	917.615	2319.8	1127.63	2319.8	1030.75
1254	2321.66	1660.05	2321.66	1365.1	2321.66	877.396	2321.66	1745.14	2321.66	905.444	2321.66	1198.8	2321.66	1037.06
1255	2323.51	1766.98	2323.51	1345.57	2323.51	917.894	2323.51	1994.23	2323.51	876.714	2323.51	1252.12	2323.51	1041.97
1256	2325.36	1731.06	2325.36	1285.89	2325.36	1022.24	2325.36	1894.47	2325.36	903.975	2325.36	1255.36	2325.36	1239.21
1257	2327.21	1766.42	2327.21	1238.85	2327.21	1051.42	2327.21	1625.17	2327.21	804.81	2327.21	1204.06	2327.21	1324.32
1258	2329.06	1858.6	2329.06	1264.45	2329.06	1045.27	2329.06	1487.44	2329.06	819.677	2329.06	1067.48	2329.06	1082.57
1259	2330.91	1887.17	2330.91	1249.56	2330.91	978.462	2330.91	1488	2330.91	713.835	2330.91	993.274	2330.91	915.871
1260	2332.76	1859.29	2332.76	1242.62	2332.76	996.684	2332.76	1563.79	2332.76	540.573	2332.76	1035.14	2332.76	863.121
1261	2334.62	1881.97	2334.62	1161.31	2334.62	1180.77	2334.62	1782.53	2334.62	566.212	2334.62	1117.07	2334.62	804.75
1262	2336.47	1843.31	2336.47	1204.03	2336.47	1201.1	2336.47	1970.82	2336.47	765.44	2336.47	1176.14	2336.47	943.273
1263	2338.32	1704.43	2338.32	1389.97	2338.32	1244.97	2338.32	1510.37	2338.32	917.04	2338.32	1307.46	2338.32	987.826
1264	2340.17	1541.82	2340.17	1420.1	2340.17	1021.73	2340.17	1190.99	2340.17	706.056	2340.17	1605.29	2340.17	1074.46
1265	2342.02	1461.68	2342.02	1282.58	2342.02	1014.02	2342.02	1015.9	2342.02	552.279	2342.02	1598.22	2342.02	1167.79
1266	2343.87	1450.91	2343.87	1149.26	2343.87	1054.6	2343.87	949.921	2343.87	691.352	2343.87	1309.24	2343.87	1078.56
1267	2345.72	1484.2	2345.72	1098.16	2345.72	949.054	2345.72	927.981	2345.72	882.392	2345.72	1342.4	2345.72	1028.35
1268	2347.58	1649.96	2347.58	1254.02	2347.58	843.332	2347.58	967.442	2347.58	870.804	2347.58	1454.27	2347.58	1045.26
1269	2349.43	1796.52	2349.43	1396.42	2349.43	895.457	2349.43	1135.5	2349.43	840.009	2349.43	1386.01	2349.43	957.798
1270	2351.28	1662.99	2351.28	1417.96	2351.28	1109.01	2351.28	1267.96	2351.28	825.577	2351.28	1397.57	2351.28	936.164
1271	2353.13	1568.34	2353.13	1266.09	2353.13	1224.53	2353.13	1292.6	2353.13	852.123	2353.13	1378.36	2353.13	1020.14
1272	2354.98	1659.89	2354.98	1253.22	2354.98	1237.42	2354.98	1213.59	2354.98	752.915	2354.98	1300.53	2354.98	999.143
1273	2356.83	1723.36	2356.83	1400.82	2356.83	1221.48	2356.83	1103.09	2356.83	654.941	2356.83	1250.2	2356.83	1026.62
1274	2358.68	1637.2	2358.68	1377.17	2358.68	1107.61	2358.68	1135.96	2358.68	726.248	2358.68	1251.32	2358.68	1112.31
1275	2360.53	1525.83	2360.53	1280.94	2360.53	1060.05	2360.53	1325.45	2360.53	693.174	2360.53	1226.04	2360.53	1099.76
1276	2362.39	1614.8	2362.39	1279.54	2362.39	1174.78	2362.39	1620.77	2362.39	802.155	2362.39	1193.54	2362.39	1097.02
1277	2364.24	1729.39	2364.24	1161.29	2364.24	1191.32	2364.24	1772.25	2364.24	970.068	2364.24	1197.76	2364.24	1152.88
1278	2366.09	1658.33	2366.09	1162.72	2366.09	1225.72	2366.09	1805.69	2366.09	928.868	2366.09	1208.55	2366.09	1089.62
1279	2367.94	1589.77	2367.94	1175.48	2367.94	1136.85	2367.94	1751.91	2367.94	860.415	2367.94	1250.48	2367.94	956.873
1280	2369.79	1570.58	2369.79	1273.29	2369.79	1265.68	2369.79	1691.5	2369.79	856.873	2369.79	1321.7	2369.79	885.035
1281	2371.64	1611.68	2371.64	1456.93	2371.64	1431.71	2371.64	1509.54	2371.64	992.29	2371.64	1311.22	2371.64	820.34
1282	2373.49	1703.66	2373.49	1489.04	2373.49	1549.43	2373.49	1313.23	2373.49	1055.1	2373.49	1309.86	2373.49	806.963
1283	2375.35	1533.93	2375.35	1633.67	2375.35	1389.52	2375.35	1300.49	2375.35	848.027	2375.35	1474.7	2375.35	884.604
1284	2377.2	1287.03	2377.2	1570.75	2377.2	1277.11	2377.2	1458.71	2377.2	642.072	2377.2	1389.38	2377.2	971.563
1285	2379.05	1378.74	2379.05	1377.59	2379.05	1139.43	2379.05	1484.7	2379.05	686.531	2379.05	1407.06	2379.05	1035.92
1286	2380.9	1517.79	2380.9	1310.41	2380.9	1092.12	2380.9	1562.31	2380.9	678.423	2380.9	1319.63	2380.9	1148.39
1287	2382.75	1458.64	2382.75	1393.93	2382.75	1055.08	2382.75	1775.07	2382.75	583.899	2382.75	1172.78	2382.75	1207.5
1288	2384.6	1247.42	2384.6	1501.21	2384.6	997.522	2384.6	1684.65	2384.6	612.939	2384.6	1211.21	2384.6	1114.54
1289	2386.45	1242.88	2386.45	1648.98	2386.45	988.149	2386.45	1462.99	2386.45	765.058	2386.45	1198.75	2386.45	1081
1290	2388.31	1536.87	2388.31	1623.82	2388.31	1111.32	2388.31	1536.97	2388.31	942.966	2388.31	1131.49	2388.31	1050.74
1291	2390.16	1796.05	2390.16	1499.83	2390.16	1184.65	2390.16	1517.96	2390.16	1067.2	2390.16	1227.87	2390.16	1060.12
1292	2392.01	1835.92	2392.01	1436.23	2392.01	1078.93	2392.01	1346.76	2392.01	1028.67	2392.01	1289.72	2392.01	1082.46
1293	2393.86	1755.18	2393.86	1401.77	2393.86	1024.26	2393.86	1199.98	2393.86	816.456	2393.86	1338.74	2393.86	1062.59
1294	2395.71	1758.56	2395.71	1428.96	2395.71	972.531	2395.71	1094.8	2395.71	745.161	2395.71	1535.27	2395.71	939.828
1295	2397.56	1665.93	2397.56	1564.26	2397.56	947.175	2397.56	1253.4	2397.56	807.37	2397.56	1645.93	2397.56	983.106
1296	2399.41	1534.1	2399.41	1646.71	2399.41	1020.13	2399.41	1519.81	2399.41	849.067	2399.41	1553.8	2399.41	1009.75
1297	2401.27	1490.12	2401.27	1504.39	2401.27	1205.48	2401.27	1656.17	2401.27	1089.43	2401.27	1594.79	2401.27	927.773
1298	2403.12	1482.05	2403.12	1550.84	2403.12	1204.3	2403.12	1563.17	2403.12	1055.11	2403.12	1750.4	2403.12	859.216
1299	2404.97	1512.85	2404.97	1653.65	2404.97	1089.78	2404.97	1442.62	2404.97	1013.43	2404.97	1789.19	2404.97	873.616
1300	2406.82	1623.83	2406.82	1558.07	2406.82	1126.5	2406.82	1421.4	2406.82	1058.82	2406.82	1746.85	2406.82	1025.46
1301	2408.67	1855.62	2408.67	1635.33	2408.67	1096.16	2408.67	1398.12	2408.67	1128.2	2408.67	2075.78	2408.67	1239.85
1302	2410.52	1802.54	2410.52	1809.47	2410.52	970.4	2410.52	1345.46	2410.52	1208.7	2410.52	2312.63	2410.52	998.523
1303	2412.37	1481.93	2412.37	1804.49	2412.37	977.302	2412.37	1285.32	2412.37	1257.46	2412.37	2182.02	2412.37	827.045
1304	2414.23	1256.27	2414.23	1693.65	2414.23	1155.89	2414.23	1202.27	2414.23	948.407	2414.23	1957.86	2414.23	858.678
1305	2416.08	1373.94	2416.08	1806.44	2416.08	1259.32	2416.08	1175.16	2416.08	756.28	2416.08	1909.74	2416.08	918.115
1306	2417.93	1471.03	2417.93	2116.77	2417.93	1242.32	2417.93	1365.87	2417.93	742.095	2417.93	1944.88	2417.93	882.54
1307	2419.78	1512.79	2419.78	2377.84	2419.78	1324.6	2419.78	1400.86	2419.78	763.996	2419.78	1918.88	2419.78	915.917
1308	2421.63	1519.14	2421.63	2647.64	2421.63	1326.7	2421.63	1322.32	2421.63	932.851	2421.63	1786.86	2421.63	955.013
1309	2423.48	1582.1	2423.48	2863.64	2423.48	1205.94	2423.48	1420.8	2423.48	849.085	2423.48	1670.77	2423.48	914.098
1310	2425.33	1806.81	2425.33	2909.11	2425.33	1174.33	2425.33	1654.91	2425.33	852.373	2425.33	1588.95	2425.33	909.065
1311	2427.19	1854.64	2427.19	3090.87	2427.19	1291.15	2427.19	1488.83	2427.19	951.892	2427.19	1543.62	2427.19	802.766
1312	2429.04	1502.24	2429.04	3154.97	2429.04	1432.32	2429.04	1249.49	2429.04	1099.91	2429.04	1502.52	2429.04	886.636
1313	2430.89	1374	2430.89	3150.13	2430.89	1433.85	2430.89	1184.96	2430.89	1236.69	2430.89	1561.71	2430.89	938.161
1314	2432.74	1448.24	2432.74	2950.26	2432.74	1369.47	2432.74	1173.38	2432.74	1284.57	2432.74	1634.67	2432.74	922.325
1315	2434.59	1447.92	2434.59	2750.29	2434.59	1396.08	2434.59	1242.48	2434.59	1204.57	2434.59	1586.36	2434.59	844.758
1316	2436.44	1429.1	2436.44	2211.92	2436.44	1324.33	2436.44	1310.46	2436.44	1036.57	2436.44	1498.03	2436.44	935.067
1317	2438.29	1528.06	2438.29	1901.35	2438.29	1211.31	2438.29	1368.81	2438.29	920.541	2438.29	1523.81	2438.29	936.919
1318	2440.15	1602.27	2440.15	2038.21	2440.15	1237.82	2440.15	1475.1	2440.15	860.821	2440.15	1547.6	2440.15	985.698
1319	2442	1609.89	2442	2247.98	2442	1192.66	2442	1514.82	2442	968.706	2442	1497.86	2442	848.032
1320	2443.85	1697.33	2443.85	2165.86	2443.85	1269.73	2443.85	1458.15	2443.85	1153.1	2443.85	1473.69	2443.85	860.883
1321	2445.7	1729.45	2445.7	1937.14	2445.7	1336.41	2445.7	1436.6	2445.7	1096.84	2445.7	1422.74	2445.7	972.821
1322	2447.55	1585.9	2447.55	1605.18	2447.55	1111.64	2447.55	1489.26	2447.55	898.872	2447.55	1419.75	2447.55	1018.03
1323	2449.4	1471.71	2449.4	1568.54	2449.4	920.513	2449.4	1460.27	2449.4	850.784	2449.4	1555.23	2449.4	924.862
1324	2451.25	1436.65	2451.25	1605.96	2451.25	911.801	2451.25	1311.21	2451.25	887.117	2451.25	1589.7	2451.25	789.648
1325	2453.11	1301.53	2453.11	1612.86	2453.11	814.076	2453.11	1224.29	2453.11	889.643	2453.11	1502.63	2453.11	669.481
1326	2454.96	1329.29	2454.96	1773.35	2454.96	748.189	2454.96	1155.49	2454.96	801.194	2454.96	1508.71	2454.96	601.013
1327	2456.81	1664.14	2456.81	1880.59	2456.81	704.979	2456.81	1145.54	2456.81	895.138	2456.81	1635.29	2456.81	639.297
1328	2458.66	1916.13	2458.66	1899.1	2458.66	673.989	2458.66	1218.24	2458.66	780.075	2458.66	1595.78	2458.66	720.629
1329	2460.51	1967.92	2460.51	1799.6	2460.51	772.424	2460.51	1402.84	2460.51	787.678	2460.51	1569.61	2460.51	798.216
1330	2462.36	1863.92	2462.36	1685.3	2462.36	930.235	2462.36	1611.21	2462.36	916.969	2462.36	1578.78	2462.36	877.08
1331	2464.21	1730.03	2464.21	1696.24	2464.21	972.523	2464.21	1672.72	2464.21	961.008	2464.21	1508.01	2464.21	895.194
1332	2466.06	1501.42	2466.06	1821.92	2466.06	961.061	2466.06	1524.3	2466.06	869.289	2466.06	1379.37	2466.06	918.396
1333	2467.92	1280.21	2467.92	1832.4	2467.92	868.269	2467.92	1378.87	2467.92	848.401	2467.92	1358.35	2467.92	866.876
1334	2469.77	1029.11	2469.77	1652.73	2469.77	853.342	2469.77	1485.93	2469.77	945.886	2469.77	1441.29	2469.77	815.08
1335	2471.62	968.994	2471.62	1414.82	2471.62	950.074	2471.62	1612.19	2471.62	1012.77	2471.62	1574.5	2471.62	919.345
1336	2473.47	1042.79	2473.47	1227.31	2473.47	994.64	2473.47	1566.57	2473.47	961.691	2473.47	1739.05	2473.47	1143.84
1337	2475.32	1167.69	2475.32	1136.16	2475.32	1028.43	2475.32	1416.24	2475.32	882.484	2475.32	1792.23	2475.32	1081.68
1338	2477.17	1314.69	2477.17	1107.89	2477.17	1064.46	2477.17	1336.62	2477.17	919.318	2477.17	1883.26	2477.17	973.448
1339	2479.02	1433.83	2479.02	1222.54	2479.02	911.43	2479.02	1314.13	2479.02	928.076	2479.02	2041.19	2479.02	900.89
1340	2480.88	1511.05	2480.88	1448.3	2480.88	900.222	2480.88	1298.15	2480.88	924.664	2480.88	1874.18	2480.88	868.172
1341	2482.73	1532.56	2482.73	1467.15	2482.73	954.607	2482.73	1305.47	2482.73	858.94	2482.73	1493.29	2482.73	826.004
1342	2484.58	1457.2	2484.58	1254.31	2484.58	1068.99	2484.58	1306.83	2484.58	747.096	2484.58	1270.32	2484.58	847.04
1343	2486.43	1462.35	2486.43	1282.45	2486.43	1118.57	2486.43	1280.08	2486.43	865.458	2486.43	1226.32	2486.43	829.553
1344	2488.28	1646.61	2488.28	1516.71	2488.28	989.39	2488.28	1362.41	2488.28	962.951	2488.28	1249.99	2488.28	704.695
1345	2490.13	1804.29	2490.13	1576.69	2490.13	884.497	2490.13	1478.72	2490.13	950.429	2490.13	1326.43	2490.13	747.051
1346	2491.98	1808.87	2491.98	1615.09	2491.98	941.934	2491.98	1406.02	2491.98	861.65	2491.98	1340.28	2491.98	908.857
1347	2493.84	1684.05	2493.84	1706.29	2493.84	1079.98	2493.84	1210.71	2493.84	922.453	2493.84	1256.21	2493.84	975.022
1348	2495.69	1449.93	2495.69	1712.14	2495.69	1159.7	2495.69	1195.34	2495.69	954.9	2495.69	1271.72	2495.69	1132.34
1349	2497.54	1382.15	2497.54	1692.6	2497.54	1239.52	2497.54	1370.49	2497.54	1028.71	2497.54	1311.87	2497.54	1516.87
1350	2499.39	1514.34	2499.39	1630.8	2499.39	1284.56	2499.39	1461.03	2499.39	1190.26	2499.39	1312.82	2499.39	1064.38
1351	2501.24	1487.1	2501.24	1447.37	2501.24	1227.16	2501.24	1591.36	2501.24	1270.81	2501.24	1198.51	2501.24	947.197
1352	2503.09	1349.76	2503.09	1245.24	2503.09	1241.43	2503.09	1778.05	2503.09	1279.43	2503.09	1122.69	2503.09	838.994
1353	2504.94	1409.68	2504.94	1090.28	2504.94	1295.27	2504.94	1786.09	2504.94	1313.51	2504.94	1134.99	2504.94	811.131
1354	2506.8	1555.55	2506.8	1059.64	2506.8	1187.07	2506.8	1742.05	2506.8	1442.64	2506.8	1099.61	2506.8	861.546
1355	2508.65	1595.06	2508.65	1128.69	2508.65	1019.69	2508.65	1673.78	2508.65	1316.53	2508.65	1092.57	2508.65	880.602
1356	2510.5	1591.69	2510.5	1274.08	2510.5	991.64	2510.5	1402.05	2510.5	1381.63	2510.5	1258.57	2510.5	905.952
1357	2512.35	1739	2512.35	1444.19	2512.35	1214.93	2512.35	1232.15	2512.35	1589.41	2512.35	1472.14	2512.35	937.733
1358	2514.2	1781.62	2514.2	1410.1	2514.2	1363.6	2514.2	1202.06	2514.2	1369.3	2514.2	1531.48	2514.2	945.906
1359	2516.05	1670.81	2516.05	1192.67	2516.05	1171.73	2516.05	1221.29	2516.05	1301.1	2516.05	1448.22	2516.05	919.783
1360	2517.9	1538.54	2517.9	1060.98	2517.9	918.346	2517.9	1315.36	2517.9	1157.12	2517.9	1367.67	2517.9	837.519
1361	2519.76	1540.25	2519.76	1011.4	2519.76	835.383	2519.76	1361.64	2519.76	1177.3	2519.76	1302.23	2519.76	840.511
1362	2521.61	1578.84	2521.61	961.265	2521.61	847.762	2521.61	1426.51	2521.61	1116.01	2521.61	1225.74	2521.61	1015.54
1363	2523.46	1607.19	2523.46	958.685	2523.46	848.13	2523.46	1454.65	2523.46	983.787	2523.46	1264.93	2523.46	1036.59
1364	2525.31	1515.43	2525.31	1013.5	2525.31	970.03	2525.31	1450.06	2525.31	858.648	2525.31	1429.75	2525.31	961.692
1365	2527.16	1252.43	2527.16	1223.29	2527.16	1105.58	2527.16	1545.27	2527.16	857.508	2527.16	1534.69	2527.16	927.271
1366	2529.01	1083.01	2529.01	1452.29	2529.01	1088.43	2529.01	1689.43	2529.01	1012.82	2529.01	1505.22	2529.01	916.921
1367	2530.86	1143.95	2530.86	1535.89	2530.86	1109.28	2530.86	1810.27	2530.86	1162.06	2530.86	1450.27	2530.86	981.847
1368	2532.72	1235.9	2532.72	1474.58	2532.72	1168.34	2532.72	1749.2	2532.72	1132.51	2532.72	1423.14	2532.72	1031.93
1369	2534.57	1359.38	2534.57	1274.13	2534.57	1134.88	2534.57	1283.43	2534.57	928.328	2534.57	1579.48	2534.57	1057.71
1370	2536.42	1431.73	2536.42	1144.51	2536.42	1073.1	2536.42	1037.73	2536.42	754.141	2536.42	1689.94	2536.42	1041.27
1371	2538.27	1418.21	2538.27	1060.36	2538.27	986.793	2538.27	972.221	2538.27	811.659	2538.27	1613.57	2538.27	1046.93
1372	2540.12	1392.02	2540.12	1107.33	2540.12	996.641	2540.12	1025.61	2540.12	961.613	2540.12	1440	2540.12	1115.93
1373	2541.97	1325.35	2541.97	1117.83	2541.97	987.035	2541.97	1084.86	2541.97	997.04	2541.97	1348.15	2541.97	1114.5
1374	2543.82	1266.97	2543.82	1080.51	2543.82	948.347	2543.82	1029.37	2543.82	926.537	2543.82	1395.65	2543.82	1072.05
1375	2545.67	1258.54	2545.67	1155.14	2545.67	866.841	2545.67	1074.79	2545.67	862.902	2545.67	1468.48	2545.67	1169.55
1376	2547.53	1358.59	2547.53	1260.54	2547.53	906.424	2547.53	1171.28	2547.53	796.906	2547.53	1473.05	2547.53	1205.87
1377	2549.38	1559.13	2549.38	1287.94	2549.38	958.439	2549.38	1201.24	2549.38	851.097	2549.38	1546.97	2549.38	1129.64
1378	2551.23	1613.19	2551.23	1281.49	2551.23	1032.74	2551.23	1228.48	2551.23	926.326	2551.23	1631.78	2551.23	1066.95
1379	2553.08	1524.32	2553.08	1199.48	2553.08	959.156	2553.08	1319.27	2553.08	891.93	2553.08	1735	2553.08	963.124
1380	2554.93	1386.98	2554.93	1133.12	2554.93	985.247	2554.93	1325.37	2554.93	888.536	2554.93	1588.98	2554.93	927.476
1381	2556.78	1339.13	2556.78	1205.95	2556.78	1110.31	2556.78	1372.98	2556.78	1016.06	2556.78	1505.49	2556.78	886.066
1382	2558.63	1357.8	2558.63	1428.87	2558.63	1033.03	2558.63	1433.6	2558.63	1144.38	2558.63	1448.55	2558.63	876.007
1383	2560.49	1313.64	2560.49	1650.54	2560.49	1046.57	2560.49	1648.09	2560.49	1141.88	2560.49	1502.01	2560.49	1043.87
1384	2562.34	1317.01	2562.34	1583.2	2562.34	1167.13	2562.34	1646.94	2562.34	1137.75	2562.34	1649.67	2562.34	1144.96
1385	2564.19	1363.48	2564.19	1407.41	2564.19	1207.97	2564.19	1510.06	2564.19	1087.52	2564.19	1706.34	2564.19	1178.07
1386	2566.04	1299.99	2566.04	1382.81	2566.04	1129.55	2566.04	1597.26	2566.04	951.725	2566.04	1648.47	2566.04	1567.84
1387	2567.89	1427.56	2567.89	1261.62	2567.89	1014.24	2567.89	1723.82	2567.89	984.866	2567.89	1558.13	2567.89	1441.93
1388	2569.74	1641.07	2569.74	1144.04	2569.74	950.985	2569.74	1688.3	2569.74	1063.98	2569.74	1644.67	2569.74	1112.74
1389	2571.59	1660.87	2571.59	1134.84	2571.59	978.425	2571.59	1749.84	2571.59	1203.53	2571.59	1719.63	2571.59	1027.91
1390	2573.45	1490.33	2573.45	1159.47	2573.45	1088.36	2573.45	1780.31	2573.45	1167.71	2573.45	1682.59	2573.45	1022.06
1391	2575.3	1265.79	2575.3	1235.05	2575.3	1130.13	2575.3	1631.38	2575.3	1030.73	2575.3	1559.34	2575.3	1021.1
1392	2577.15	1094.61	2577.15	1114.36	2577.15	1142.65	2577.15	1335.94	2577.15	914.005	2577.15	1556.25	2577.15	995.329
1393	2579	947.307	2579	997.926	2579	1092.24	2579	1425.71	2579	946.551	2579	1613.33	2579	950.352
1394	2580.85	902.965	2580.85	1058.68	2580.85	982.12	2580.85	1686.18	2580.85	927.96	2580.85	1598.08	2580.85	799.82
1395	2582.7	1008.12	2582.7	1220.57	2582.7	932.829	2582.7	1770.56	2582.7	1017.86	2582.7	1623.22	2582.7	623.491
1396	2584.55	1109.77	2584.55	1235.08	2584.55	925.026	2584.55	1720.32	2584.55	1118.22	2584.55	1622.42	2584.55	564.53
1397	2586.41	1064.06	2586.41	1091.62	2586.41	931.712	2586.41	1503.45	2586.41	1077.18	2586.41	1519.3	2586.41	650.995
1398	2588.26	1059.5	2588.26	999.21	2588.26	1036.76	2588.26	1363.2	2588.26	981.824	2588.26	1458.51	2588.26	719.975
1399	2590.11	1095.35	2590.11	977.048	2590.11	1054.46	2590.11	1473.51	2590.11	969.094	2590.11	1466.64	2590.11	701.237
1400	2591.96	1138.45	2591.96	1097.62	2591.96	1154.04	2591.96	1611.92	2591.96	1007.93	2591.96	1507.71	2591.96	641.525
1401	2593.81	1161.14	2593.81	1314.48	2593.81	1158.51	2593.81	1942.37	2593.81	961.37	2593.81	1542.74	2593.81	534.056
1402	2595.66	1089.28	2595.66	1479.54	2595.66	1128.42	2595.66	2134.29	2595.66	902.272	2595.66	1448.23	2595.66	469.653
1403	2597.51	930.564	2597.51	1438.17	2597.51	1107.4	2597.51	1785.83	2597.51	988.969	2597.51	1328.28	2597.51	574.912
1404	2599.37	797.678	2599.37	1332.04	2599.37	1129.08	2599.37	1501.87	2599.37	1076.19	2599.37	1448.71	2599.37	607.364
1405	2601.22	798.497	2601.22	1358.5	2601.22	1242.48	2601.22	1368.09	2601.22	1178.92	2601.22	1576.46	2601.22	674.301
1406	2603.07	881.431	2603.07	1322.57	2603.07	1333.48	2603.07	1211.4	2603.07	1235.38	2603.07	1562.37	2603.07	705.082
1407	2604.92	1031.72	2604.92	1256.05	2604.92	1178.16	2604.92	1080.8	2604.92	1203.72	2604.92	1573.78	2604.92	720.088
1408	2606.77	1154.14	2606.77	1328.82	2606.77	991.803	2606.77	1146.25	2606.77	1006.09	2606.77	1559.35	2606.77	656.344
1409	2608.62	1209.3	2608.62	1332.93	2608.62	976.64	2608.62	1290.95	2608.62	894.081	2608.62	1532.24	2608.62	769.332
1410	2610.47	1127.75	2610.47	1055.7	2610.47	1085.93	2610.47	1316.3	2610.47	827.907	2610.47	1457.09	2610.47	840.473
1411	2612.33	914.859	2612.33	877.905	2612.33	1150.49	2612.33	1328.95	2612.33	757.373	2612.33	1331.06	2612.33	937.905
1412	2614.18	726.501	2614.18	899.745	2614.18	1079.77	2614.18	1440.31	2614.18	686.427	2614.18	1228.78	2614.18	899.738
1413	2616.03	702.149	2616.03	957.577	2616.03	1024.32	2616.03	1438.58	2616.03	808.853	2616.03	1562.84	2616.03	694.727
1414	2617.88	776.104	2617.88	1047.06	2617.88	1152.82	2617.88	1377.65	2617.88	921.045	2617.88	2111.14	2617.88	575.372
1415	2619.73	826.553	2619.73	1041.25	2619.73	1265.46	2619.73	1454.75	2619.73	903.366	2619.73	1691.82	2619.73	566.106
1416	2621.58	898.862	2621.58	1084.86	2621.58	1268.71	2621.58	1595.8	2621.58	857.402	2621.58	1715.25	2621.58	667.571
1417	2623.43	1035.83	2623.43	1185.97	2623.43	1158.9	2623.43	1649.02	2623.43	965.614	2623.43	1657.48	2623.43	747.166
1418	2625.29	1139.96	2625.29	1077.33	2625.29	1079.84	2625.29	1560.51	2625.29	1281.12	2625.29	1738.38	2625.29	781.916
1419	2627.14	1107.21	2627.14	847.052	2627.14	1155.79	2627.14	1481.9	2627.14	1254.13	2627.14	1886.9	2627.14	854.752
1420	2628.99	933.5	2628.99	773.537	2628.99	1186.96	2628.99	1477.59	2628.99	1059.92	2628.99	1786.22	2628.99	939.177
1421	2630.84	811.983	2630.84	987.713	2630.84	1134.25	2630.84	1412.63	2630.84	1020.08	2630.84	1460.63	2630.84	861.959
1422	2632.69	874.313	2632.69	1217.69	2632.69	1043.53	2632.69	1296.32	2632.69	1032.95	2632.69	1259.32	2632.69	821.789
1423	2634.54	896.083	2634.54	1264.27	2634.54	998.522	2634.54	1385.12	2634.54	1183.34	2634.54	1271.11	2634.54	808.797
1424	2636.39	764.463	2636.39	1234.25	2636.39	1134.59	2636.39	1468.23	2636.39	1226.28	2636.39	1168.12	2636.39	815.829
1425	2638.24	764.182	2638.24	1119.1	2638.24	1241.53	2638.24	1478.39	2638.24	1108.11	2638.24	1122.06	2638.24	847.866
1426	2640.1	777.465	2640.1	1090.52	2640.1	1137.63	2640.1	1341.18	2640.1	885.483	2640.1	1104.28	2640.1	899.597
1427	2641.95	737.827	2641.95	1074.9	2641.95	1240.22	2641.95	1345.13	2641.95	873.852	2641.95	1058.05	2641.95	902.648
1428	2643.8	803.286	2643.8	1131.25	2643.8	1506.83	2643.8	1410.96	2643.8	1009.05	2643.8	1115.35	2643.8	909.587
1429	2645.65	850.497	2645.65	1272.48	2645.65	1624.29	2645.65	1324.32	2645.65	1145.74	2645.65	1327.65	2645.65	953.71
1430	2647.5	753.427	2647.5	1234.39	2647.5	1515.43	2647.5	1194.61	2647.5	1127.47	2647.5	1449.45	2647.5	873.605
1431	2649.35	640.876	2649.35	1167.68	2649.35	1345.79	2649.35	1195.9	2649.35	912.209	2649.35	1495.78	2649.35	797.504
1432	2651.2	617.949	2651.2	1099.69	2651.2	1243.74	2651.2	1293.33	2651.2	681.108	2651.2	1477.94	2651.2	796.625
1433	2653.06	768.812	2653.06	1122.04	2653.06	1169.67	2653.06	1292.35	2653.06	693.424	2653.06	1312.85	2653.06	766.11
1434	2654.91	819.441	2654.91	1279.36	2654.91	1071.28	2654.91	1216.51	2654.91	791.917	2654.91	1251.71	2654.91	868.234
1435	2656.76	732.989	2656.76	1339.74	2656.76	1032.53	2656.76	1266.1	2656.76	802.457	2656.76	1380.15	2656.76	934.678
1436	2658.61	690.93	2658.61	1255.6	2658.61	959.669	2658.61	1542.51	2658.61	855.904	2658.61	1417.04	2658.61	942.648
1437	2660.46	674.129	2660.46	1110.01	2660.46	1033.38	2660.46	1352.45	2660.46	948.889	2660.46	1368.7	2660.46	1087.2
1438	2662.31	716.291	2662.31	1070.57	2662.31	1104.98	2662.31	1094.29	2662.31	975.458	2662.31	1267.61	2662.31	1023.68
1439	2664.16	603.759	2664.16	981.527	2664.16	943.48	2664.16	1115.71	2664.16	936.829	2664.16	1190.6	2664.16	890.296
1440	2666.02	315.672	2666.02	1079.34	2666.02	857.177	2666.02	1063.64	2666.02	950.908	2666.02	1170.81	2666.02	800.241
1441	2667.87	441.281	2667.87	1212.15	2667.87	893.056	2667.87	1041.1	2667.87	955.961	2667.87	1142.39	2667.87	863.151
1442	2669.72	754.988	2669.72	1099.15	2669.72	910.125	2669.72	1058.1	2669.72	907.579	2669.72	1244.22	2669.72	939.017
1443	2671.57	758.125	2671.57	974.058	2671.57	955.099	2671.57	1091.21	2671.57	854.496	2671.57	1530.72	2671.57	989.622
1444	2673.42	791.25	2673.42	974.322	2673.42	1010.12	2673.42	1070.02	2673.42	877.927	2673.42	1526.51	2673.42	979.805
1445	2675.27	837.328	2675.27	1057.55	2675.27	1004.93	2675.27	964.31	2675.27	999.218	2675.27	1354.1	2675.27	875.554
1446	2677.12	834.392	2677.12	986.026	2677.12	993.095	2677.12	857.931	2677.12	1104.61	2677.12	1241.03	2677.12	849.269
1447	2678.98	913.476	2678.98	948.244	2678.98	984.605	2678.98	856.95	2678.98	976.789	2678.98	1270	2678.98	908.363
1448	2680.83	993.403	2680.83	1117.36	2680.83	922.908	2680.83	952.753	2680.83	855.517	2680.83	1354.74	2680.83	978.7
1449	2682.68	992.28	2682.68	1210.95	2682.68	829.81	2682.68	1064.96	2682.68	834.777	2682.68	1447.26	2682.68	1053.5
1450	2684.53	956.082	2684.53	1213.81	2684.53	768.561	2684.53	1140.27	2684.53	1027.3	2684.53	1931.66	2684.53	1200.68
1451	2686.38	894.979	2686.38	1193.32	2686.38	782.524	2686.38	1157.09	2686.38	1175.12	2686.38	1803.1	2686.38	1347.85
1452	2688.23	905.433	2688.23	1266.24	2688.23	887.858	2688.23	1147.71	2688.23	1112.05	2688.23	1483.29	2688.23	1502.8
1453	2690.08	956.235	2690.08	1515.09	2690.08	1036.01	2690.08	1293.72	2690.08	994.987	2690.08	1327.69	2690.08	1598.5
1454	2691.94	1012.39	2691.94	1584.22	2691.94	1137.39	2691.94	1387.55	2691.94	952.257	2691.94	1330.51	2691.94	1596.73
1455	2693.79	1174.03	2693.79	1656.85	2693.79	1168.75	2693.79	1458.62	2693.79	782.422	2693.79	1404.34	2693.79	1528.35
1456	2695.64	1251.92	2695.64	1599.09	2695.64	1174.09	2695.64	1438.11	2695.64	655.553	2695.64	1528.91	2695.64	1359.77
1457	2697.49	1104.99	2697.49	1317.3	2697.49	1042.88	2697.49	1519.24	2697.49	930.432	2697.49	1741.04	2697.49	1106.77
1458	2699.34	973.046	2699.34	1074.35	2699.34	987.998	2699.34	1625.43	2699.34	932.248	2699.34	1575	2699.34	1091.38
1459	2701.19	941.373	2701.19	1089.35	2701.19	1068.36	2701.19	1589.98	2701.19	765.835	2701.19	1387.71	2701.19	1131.56
1460	2703.04	848.218	2703.04	1254.85	2703.04	1060.7	2703.04	1290.22	2703.04	872.304	2703.04	1508.52	2703.04	1028.55
1461	2704.9	780.95	2704.9	1301.34	2704.9	1031.93	2704.9	1128.92	2704.9	1034.01	2704.9	1652.9	2704.9	940.971
1462	2706.75	909.25	2706.75	1326.51	2706.75	1206.6	2706.75	1247.2	2706.75	1131.06	2706.75	1718.2	2706.75	913.556
1463	2708.6	1047.7	2708.6	1371.75	2708.6	1256.26	2708.6	1325.92	2708.6	939.315	2708.6	1711.31	2708.6	898.8
1464	2710.45	1034	2710.45	1370.53	2710.45	1137.36	2710.45	1266.18	2710.45	718.298	2710.45	1764.23	2710.45	909.063
1465	2712.3	941.245	2712.3	1274.87	2712.3	1174.21	2712.3	1245.92	2712.3	662.329	2712.3	1613.42	2712.3	931.024
1466	2714.15	869.545	2714.15	1250.81	2714.15	1175.46	2714.15	1172.06	2714.15	858.896	2714.15	1434.15	2714.15	936.98
1467	2716	861.075	2716	1241.41	2716	1194.06	2716	1115.8	2716	1099.94	2716	1546.79	2716	980.963
1468	2717.86	874.392	2717.86	1415.78	2717.86	1256.64	2717.86	1113.21	2717.86	1214.67	2717.86	1591.79	2717.86	1046.38
1469	2719.71	950.828	2719.71	1586.34	2719.71	1158.92	2719.71	1152.22	2719.71	1239.38	2719.71	1513.25	2719.71	1012.88
1470	2721.56	1076.2	2721.56	1454.57	2721.56	1054.24	2721.56	1177.79	2721.56	1471.87	2721.56	1536.14	2721.56	1155.2
1471	2723.41	1168.41	2723.41	1252.88	2723.41	1096.48	2723.41	1285.15	2723.41	1615.38	2723.41	1574.6	2723.41	1335.79
1472	2725.26	1202.58	2725.26	1368.72	2725.26	1064.75	2725.26	1597.83	2725.26	1550.74	2725.26	1603.75	2725.26	1292.96
1473	2727.11	1185.03	2727.11	1573.31	2727.11	936.258	2727.11	1449.17	2727.11	1352.01	2727.11	1534.42	2727.11	1112.55
1474	2728.96	1055.27	2728.96	1540.69	2728.96	1046.91	2728.96	1158.79	2728.96	1225.14	2728.96	1452.39	2728.96	1057.43
1475	2730.82	854.166	2730.82	1404.88	2730.82	1181.78	2730.82	1021.69	2730.82	1149.92	2730.82	1469.2	2730.82	957.832
1476	2732.67	757.174	2732.67	1329.37	2732.67	1159.53	2732.67	964.84	2732.67	1235.48	2732.67	1383.37	2732.67	865.759
1477	2734.52	764.154	2734.52	1163.42	2734.52	1076.87	2734.52	1005.42	2734.52	1246.64	2734.52	1260.05	2734.52	783.916
1478	2736.37	836.849	2736.37	1023.96	2736.37	1039.08	2736.37	992.82	2736.37	1324.26	2736.37	1285.16	2736.37	736.86
1479	2738.22	963.653	2738.22	1025.21	2738.22	1143.59	2738.22	818.995	2738.22	1361.6	2738.22	1437.2	2738.22	753.161
1480	2740.07	1071.83	2740.07	989.833	2740.07	1223.87	2740.07	644.977	2740.07	1376.25	2740.07	1568.72	2740.07	792.984
1481	2741.92	1133.65	2741.92	920.9	2741.92	1093.76	2741.92	512.801	2741.92	1509.56	2741.92	1556.25	2741.92	906.25
1482	2743.77	1078.92	2743.77	917.3	2743.77	987.187	2743.77	444.198	2743.77	1372.71	2743.77	1489.49	2743.77	942.976
1483	2745.63	918.362	2745.63	934.739	2745.63	941.315	2745.63	580.944	2745.63	1179.65	2745.63	1430.46	2745.63	834.368
1484	2747.48	847.726	2747.48	822.061	2747.48	962.039	2747.48	871.449	2747.48	1168.65	2747.48	1348.53	2747.48	700.916
1485	2749.33	872.831	2749.33	728.533	2749.33	1066.42	2749.33	1026.04	2749.33	1206	2749.33	1246.78	2749.33	659.937
1486	2751.18	1001.46	2751.18	849.611	2751.18	1084.94	2751.18	988.72	2751.18	1138.68	2751.18	1572.2	2751.18	661.046
1487	2753.03	1131.13	2753.03	1044.69	2753.03	997.991	2753.03	933.056	2753.03	1202.89	2753.03	1665.32	2753.03	651.697
1488	2754.88	1163.91	2754.88	1116.14	2754.88	914.532	2754.88	1024.48	2754.88	1321.9	2754.88	1470.05	2754.88	675.345
1489	2756.73	1109.64	2756.73	1117.89	2756.73	865.732	2756.73	1157.43	2756.73	1356.73	2756.73	1347.69	2756.73	724.032
1490	2758.59	1097.42	2758.59	1109.31	2758.59	851.359	2758.59	1322.51	2758.59	1180.19	2758.59	1248.4	2758.59	760.852
1491	2760.44	1200.49	2760.44	1034.79	2760.44	817.085	2760.44	1583.77	2760.44	1124.79	2760.44	1231.68	2760.44	747.025
1492	2762.29	1229.45	2762.29	961.735	2762.29	749.164	2762.29	1580.18	2762.29	1092.74	2762.29	1335.69	2762.29	737.311
1493	2764.14	1103.72	2764.14	968.475	2764.14	744.834	2764.14	1415.77	2764.14	1117.82	2764.14	1527.33	2764.14	729.561
1494	2765.99	1089.2	2765.99	996.106	2765.99	760.524	2765.99	1447.04	2765.99	1063.23	2765.99	1612.14	2765.99	671.778
1495	2767.84	1238.93	2767.84	921.61	2767.84	789.316	2767.84	1441.7	2767.84	967.675	2767.84	1575.96	2767.84	604.498
1496	2769.69	1402.68	2769.69	829.823	2769.69	766.909	2769.69	1378.92	2769.69	940.911	2769.69	1522.99	2769.69	606.595
1497	2771.55	1435.42	2771.55	840.947	2771.55	790.819	2771.55	1346.53	2771.55	1157.34	2771.55	1485.74	2771.55	757.422
1498	2773.4	1342.38	2773.4	972.711	2773.4	764.097	2773.4	1216.37	2773.4	1393.81	2773.4	1266.84	2773.4	929.07
1499	2775.25	1261.98	2775.25	1059.85	2775.25	719.502	2775.25	1095.18	2775.25	1488.82	2775.25	1071.12	2775.25	947.333
1500	2777.1	1106.5	2777.1	1127.05	2777.1	687.53	2777.1	1111.96	2777.1	1489.08	2777.1	916.035	2777.1	930.59
1501	2778.95	1014.12	2778.95	1111.99	2778.95	726.218	2778.95	1118.82	2778.95	1318.32	2778.95	1032.95	2778.95	817.027
1502	2780.8	1068.88	2780.8	911.98	2780.8	809.658	2780.8	1066.89	2780.8	1168.51	2780.8	1316.72	2780.8	819.968
1503	2782.65	1139.92	2782.65	735.003	2782.65	838.495	2782.65	1031.06	2782.65	833.424	2782.65	1497.71	2782.65	1005.86
1504	2784.51	1172.22	2784.51	858.791	2784.51	726.628	2784.51	1196.33	2784.51	598.051	2784.51	1502.38	2784.51	1016.73
1505	2786.36	1118	2786.36	1076.73	2786.36	685.288	2786.36	1487.73	2786.36	557.254	2786.36	1525.78	2786.36	993.275
1506	2788.21	1089.09	2788.21	1167.04	2788.21	679.824	2788.21	1727.28	2788.21	690.687	2788.21	1650.6	2788.21	1043.78
1507	2790.06	1081.7	2790.06	1107.36	2790.06	708.361	2790.06	1891.25	2790.06	661.38	2790.06	1536.71	2790.06	984.618
1508	2791.91	1062.34	2791.91	1053.88	2791.91	756.653	2791.91	1774.1	2791.91	615.594	2791.91	1285.38	2791.91	845.708
1509	2793.76	1109.9	2793.76	1029.94	2793.76	783.383	2793.76	1592.34	2793.76	577.118	2793.76	1191.25	2793.76	789.571
1510	2795.61	1154.01	2795.61	1103.71	2795.61	938.717	2795.61	1197.67	2795.61	643.351	2795.61	1362.58	2795.61	806.647
1511	2797.47	1166.16	2797.47	1323.39	2797.47	1119.48	2797.47	1102.4	2797.47	659.635	2797.47	1557.47	2797.47	920.029
1512	2799.32	1237.56	2799.32	1520.93	2799.32	1101.1	2799.32	1160.39	2799.32	737.893	2799.32	1654.33	2799.32	1033.91
1513	2801.17	1251.23	2801.17	1534.04	2801.17	1042.84	2801.17	1135.91	2801.17	623.205	2801.17	1558.67	2801.17	992.209
1514	2803.02	1223.72	2803.02	1327.52	2803.02	1185.78	2803.02	1020.12	2803.02	541.978	2803.02	1394.05	2803.02	871.974
1515	2804.87	1272.16	2804.87	1294.16	2804.87	1306.95	2804.87	894.885	2804.87	570.092	2804.87	1255.98	2804.87	909.782
1516	2806.72	1369.01	2806.72	1623.12	2806.72	1269.17	2806.72	845.374	2806.72	603.533	2806.72	1187.91	2806.72	1096.96
1517	2808.57	1404.28	2808.57	1602.81	2808.57	1080.26	2808.57	866.453	2808.57	608.339	2808.57	1136.43	2808.57	1128.29
1518	2810.43	1420.34	2810.43	1277.13	2810.43	1009.01	2810.43	1041.56	2810.43	618.094	2810.43	1155.42	2810.43	1168.61
1519	2812.28	1342.59	2812.28	1136.32	2812.28	1139.28	2812.28	1268.06	2812.28	745.118	2812.28	1140.96	2812.28	936.241
1520	2814.13	1432.36	2814.13	1024.28	2814.13	1194.29	2814.13	1386.81	2814.13	876.313	2814.13	1137.09	2814.13	795.124
1521	2815.98	1513.41	2815.98	993.205	2815.98	1117.69	2815.98	1497.79	2815.98	871.891	2815.98	1304.26	2815.98	817.426
1522	2817.83	1453.52	2817.83	1126.18	2817.83	1076.46	2817.83	1499.26	2817.83	721.859	2817.83	1572.86	2817.83	983.429
1523	2819.68	1308.41	2819.68	1304.14	2819.68	1095.32	2819.68	1356.69	2819.68	737.485	2819.68	1785.73	2819.68	1119.68
1524	2821.53	1294.66	2821.53	1366.6	2821.53	1128.44	2821.53	1184.03	2821.53	644.161	2821.53	1600.81	2821.53	1064.98
1525	2823.38	1267.61	2823.38	1459.22	2823.38	1225.43	2823.38	1263.85	2823.38	595.03	2823.38	1534.16	2823.38	938.81
1526	2825.24	1048.5	2825.24	1361.13	2825.24	1291.99	2825.24	1471.58	2825.24	624.961	2825.24	1466.83	2825.24	868.176
1527	2827.09	964.777	2827.09	1202.92	2827.09	1175.02	2827.09	1550.9	2827.09	676.258	2827.09	1551.07	2827.09	957.717
1528	2828.94	1035.81	2828.94	1280.73	2828.94	1130.23	2828.94	1494.53	2828.94	675.005	2828.94	1625.62	2828.94	960.149
1529	2830.79	1103.47	2830.79	1421.02	2830.79	1144.04	2830.79	1274.22	2830.79	780.224	2830.79	1626.63	2830.79	861.139
1530	2832.64	1174.42	2832.64	1512.13	2832.64	1178.28	2832.64	1071.62	2832.64	793.027	2832.64	1523.7	2832.64	924.158
1531	2834.49	1163.15	2834.49	1768.4	2834.49	1366.4	2834.49	1051.84	2834.49	669.807	2834.49	1524.48	2834.49	942.859
1532	2836.34	1153.46	2836.34	1837.5	2836.34	1387.29	2836.34	1126.89	2836.34	576.887	2836.34	1726.38	2836.34	891.09
1533	2838.2	1153.28	2838.2	1559.41	2838.2	1253.2	2838.2	1045.74	2838.2	590.362	2838.2	1910.85	2838.2	836.177
1534	2840.05	1189.91	2840.05	1116.11	2840.05	1122.73	2840.05	1010.8	2840.05	563.348	2840.05	1728.52	2840.05	834.426
1535	2841.9	1206.99	2841.9	912.107	2841.9	966.435	2841.9	1177.74	2841.9	556.523	2841.9	1469.46	2841.9	827.745
1536	2843.75	1182.84	2843.75	1080.86	2843.75	864.531	2843.75	1322.52	2843.75	645.515	2843.75	1606.87	2843.75	806.714
1537	2845.6	1163.31	2845.6	1284.02	2845.6	885.569	2845.6	1293.82	2845.6	677.792	2845.6	1991.91	2845.6	916.945
1538	2847.45	1225.37	2847.45	1341.72	2847.45	932.052	2847.45	1325.45	2847.45	686.593	2847.45	2096.26	2847.45	1053.78
1539	2849.3	1203.9	2849.3	1213.15	2849.3	951.683	2849.3	1484.83	2849.3	589.23	2849.3	1949.71	2849.3	1130.48
1540	2851.16	1311.74	2851.16	1042.19	2851.16	970.244	2851.16	1409.37	2851.16	515.308	2851.16	1797.23	2851.16	1120.12
1541	2853.01	1429.38	2853.01	881.089	2853.01	1078.86	2853.01	1243.39	2853.01	602.94	2853.01	1762.65	2853.01	1065.57
1542	2854.86	1272.2	2854.86	825.951	2854.86	1282.93	2854.86	1280.27	2854.86	780.126	2854.86	1699.23	2854.86	935.924
1543	2856.71	1103.34	2856.71	837.432	2856.71	1312.28	2856.71	1541.42	2856.71	839.303	2856.71	1796.64	2856.71	1026.29
1544	2858.56	1239.58	2858.56	844.967	2858.56	1202.73	2858.56	1699.24	2858.56	824.4	2858.56	1962.47	2858.56	1119.31
1545	2860.41	1314.6	2860.41	806.628	2860.41	1073.41	2860.41	1529.41	2860.41	931.27	2860.41	1902.9	2860.41	1034.78
1546	2862.26	1149.35	2862.26	745.475	2862.26	968.244	2862.26	1334.66	2862.26	1089.93	2862.26	1803.4	2862.26	927.745
1547	2864.12	1068.01	2864.12	716.174	2864.12	936.236	2864.12	1255.37	2864.12	1147.54	2864.12	1878.37	2864.12	851.608
1548	2865.97	1259.87	2865.97	767.959	2865.97	915.166	2865.97	1103.93	2865.97	1100.34	2865.97	1926.67	2865.97	785.526
1549	2867.82	1496.43	2867.82	865.696	2867.82	913.508	2867.82	1115.53	2867.82	1019.01	2867.82	1676.71	2867.82	844.4
1550	2869.67	1546.17	2869.67	1136.21	2869.67	977.073	2869.67	1233.09	2869.67	862.029	2869.67	1416.18	2869.67	904.927
1551	2871.52	1584.24	2871.52	1348.82	2871.52	1017.97	2871.52	1215.39	2871.52	820.424	2871.52	1345.17	2871.52	864.75
1552	2873.37	1753.49	2873.37	1359.09	2873.37	940.626	2873.37	1253.03	2873.37	885.484	2873.37	1368.88	2873.37	876.931
1553	2875.22	1721.26	2875.22	1213.07	2875.22	946.903	2875.22	1329.05	2875.22	871.33	2875.22	1412.18	2875.22	986.198
1554	2877.08	1413.75	2877.08	1012	2877.08	957.284	2877.08	1240.39	2877.08	729.301	2877.08	1364.43	2877.08	1088.31
1555	2878.93	1216.6	2878.93	871.412	2878.93	914.365	2878.93	1079.78	2878.93	646.037	2878.93	1228.77	2878.93	1115.47
1556	2880.78	1194.34	2880.78	894.01	2880.78	918.962	2880.78	1105.33	2880.78	805.407	2880.78	1174.17	2880.78	1002.49
1557	2882.63	1129.14	2882.63	964.005	2882.63	963.024	2882.63	1323.22	2882.63	645.322	2882.63	1288.3	2882.63	996.462
1558	2884.48	1068.26	2884.48	885.493	2884.48	1143.32	2884.48	1467.82	2884.48	653.509	2884.48	1397.29	2884.48	887.423
1559	2886.33	1200.34	2886.33	791.991	2886.33	1371.17	2886.33	1426.27	2886.33	741.59	2886.33	1460.84	2886.33	797.842
1560	2888.18	1438.82	2888.18	757.062	2888.18	1392.54	2888.18	1355.06	2888.18	674.022	2888.18	1644.74	2888.18	783.141
1561	2890.04	1462.63	2890.04	785.352	2890.04	1241.01	2890.04	1358.54	2890.04	595.766	2890.04	1516.35	2890.04	675.736
1562	2891.89	1386.38	2891.89	833.38	2891.89	1204.34	2891.89	1544.73	2891.89	519.816	2891.89	1368.88	2891.89	704.814
1563	2893.74	1363.92	2893.74	828.983	2893.74	1192.68	2893.74	1642.25	2893.74	600.281	2893.74	1323.85	2893.74	722.317
1564	2895.59	1524.66	2895.59	848.403	2895.59	1204.66	2895.59	1583.17	2895.59	686.728	2895.59	1177.07	2895.59	669.733
1565	2897.44	1639.87	2897.44	890.463	2897.44	1159.81	2897.44	1486.12	2897.44	650.76	2897.44	1161.54	2897.44	680.139
1566	2899.29	1638.04	2899.29	938.012	2899.29	1058.84	2899.29	1348.2	2899.29	646.954	2899.29	1273.98	2899.29	744.166
1567	2901.14	1520.38	2901.14	1035.59	2901.14	1043.19	2901.14	1330.66	2901.14	718.533	2901.14	1380.37	2901.14	712.231
1568	2903	1517.73	2903	1034.16	2903	1034.69	2903	1421.77	2903	753.304	2903	1362.96	2903	652.861
1569	2904.85	1597.32	2904.85	929.28	2904.85	1227.69	2904.85	1416.34	2904.85	730.682	2904.85	1351.08	2904.85	706.961
1570	2906.7	1634.78	2906.7	853.275	2906.7	1404.69	2906.7	1260.87	2906.7	652.104	2906.7	1394.9	2906.7	802.232
1571	2908.55	1666.87	2908.55	807.086	2908.55	1371.88	2908.55	1371.85	2908.55	578.696	2908.55	1377.12	2908.55	866.928
1572	2910.4	1615.14	2910.4	733.057	2910.4	1382.55	2910.4	1450.84	2910.4	678.236	2910.4	1385.82	2910.4	932.128
1573	2912.25	1500.81	2912.25	845.206	2912.25	1433.86	2912.25	1358.2	2912.25	773.989	2912.25	1314.54	2912.25	1055.11
1574	2914.1	1574.51	2914.1	1046.73	2914.1	1401.3	2914.1	1232.91	2914.1	783.158	2914.1	1301.62	2914.1	1142.18
1575	2915.95	1714.95	2915.95	1238.88	2915.95	1342.09	2915.95	1148.75	2915.95	661.36	2915.95	1479.49	2915.95	1140.28
1576	2917.81	1572.89	2917.81	1435.59	2917.81	1318.17	2917.81	1129.01	2917.81	578.126	2917.81	1599.84	2917.81	1011.99
1577	2919.66	1358.24	2919.66	1480.76	2919.66	1215.63	2919.66	1091.63	2919.66	575.838	2919.66	1558.99	2919.66	863.902
1578	2921.51	1452.44	2921.51	1357.31	2921.51	998.973	2921.51	1150.75	2921.51	481.132	2921.51	1489.53	2921.51	913.171
1579	2923.36	1547.91	2923.36	1161.44	2923.36	1023.88	2923.36	1217.77	2923.36	370.698	2923.36	1324.23	2923.36	970.256
1580	2925.21	1561.15	2925.21	1173.24	2925.21	1103.26	2925.21	1326.68	2925.21	413.51	2925.21	1222.53	2925.21	918.745
1581	2927.06	1593.3	2927.06	1218.23	2927.06	1020.01	2927.06	1367.37	2927.06	462.188	2927.06	1248.91	2927.06	922.94
1582	2928.91	1506.1	2928.91	1123.43	2928.91	1085.35	2928.91	1284.36	2928.91	411.66	2928.91	1264.02	2928.91	854.169
1583	2930.77	1268.76	2930.77	1127.38	2930.77	1200.4	2930.77	1179.46	2930.77	527.643	2930.77	1315.9	2930.77	765.527
1584	2932.62	1142.47	2932.62	1251.28	2932.62	1158.77	2932.62	1118.33	2932.62	573.843	2932.62	1385.34	2932.62	754.982
1585	2934.47	1247.84	2934.47	1315.87	2934.47	1072.45	2934.47	1008.72	2934.47	577.406	2934.47	1421.76	2934.47	814.22
1586	2936.32	1418.06	2936.32	1218.69	2936.32	974.081	2936.32	928.299	2936.32	583.109	2936.32	1401.18	2936.32	915.747
1587	2938.17	1366.31	2938.17	1087.36	2938.17	1138.73	2938.17	1002.53	2938.17	683.039	2938.17	1457.55	2938.17	1079.25
1588	2940.02	1178.33	2940.02	981.106	2940.02	1284.98	2940.02	1116.48	2940.02	778.977	2940.02	1515.58	2940.02	1028.75
1589	2941.87	1204.39	2941.87	931.692	2941.87	1205.88	2941.87	1107.61	2941.87	684.192	2941.87	1526.73	2941.87	989.099
1590	2943.73	1569.16	2943.73	1185.56	2943.73	1141.41	2943.73	911.319	2943.73	624.238	2943.73	1526.62	2943.73	972.327
1591	2945.58	1824.98	2945.58	1696.06	2945.58	1332.92	2945.58	843.747	2945.58	636.543	2945.58	1378.25	2945.58	1052.88
1592	2947.43	1673.61	2947.43	2024.84	2947.43	1494.17	2947.43	1010.38	2947.43	535.548	2947.43	1170.15	2947.43	1137.55
1593	2949.28	1439.51	2949.28	1963.91	2949.28	1403.41	2949.28	1142.03	2949.28	433.539	2949.28	1133.19	2949.28	1183.8
1594	2951.13	1408.62	2951.13	1722.68	2951.13	1207.02	2951.13	1176.81	2951.13	463.641	2951.13	1250.05	2951.13	1153.69
1595	2952.98	1540.71	2952.98	1610.14	2952.98	1226.52	2952.98	1143.86	2952.98	507.513	2952.98	1374.83	2952.98	1066.87
1596	2954.83	1821.37	2954.83	1622.4	2954.83	1379.65	2954.83	1113.09	2954.83	569.233	2954.83	1507.77	2954.83	846.897
1597	2956.69	1900.54	2956.69	1453.35	2956.69	1315.05	2956.69	1123.9	2956.69	601.794	2956.69	1654.61	2956.69	680.471
1598	2958.54	1711.42	2958.54	1155.61	2958.54	1168.61	2958.54	1138.4	2958.54	609.331	2958.54	2085.17	2958.54	754.638
1599	2960.39	1675.34	2960.39	1061.01	2960.39	1121.46	2960.39	1171.52	2960.39	591.717	2960.39	2132.72	2960.39	893.649
1600	2962.24	1687.95	2962.24	1173.41	2962.24	1168.22	2962.24	1325.62	2962.24	526.259	2962.24	1666.63	2962.24	944.651
1601	2964.09	1772.85	2964.09	1339.57	2964.09	1178.13	2964.09	1358.52	2964.09	484.64	2964.09	1588.08	2964.09	916.773
1602	2965.94	1977.73	2965.94	1361.32	2965.94	1218.15	2965.94	1257.74	2965.94	500.972	2965.94	1579.09	2965.94	916.332
1603	2967.79	2182.47	2967.79	1282.26	2967.79	1308.61	2967.79	1228.9	2967.79	581.205	2967.79	1577.54	2967.79	886.418
1604	2969.65	2285.28	2969.65	1178.62	2969.65	1292.71	2969.65	1331.2	2969.65	659.822	2969.65	1586.32	2969.65	937.715
1605	2971.5	2319.83	2971.5	1150.22	2971.5	1226.65	2971.5	1297.4	2971.5	661.895	2971.5	1733.96	2971.5	932.36
1606	2973.35	2268.25	2973.35	1221.7	2973.35	1266.02	2973.35	1098.98	2973.35	652.049	2973.35	1796.24	2973.35	989.641
1607	2975.2	2072.65	2975.2	1297.31	2975.2	1413.82	2975.2	1077.82	2975.2	706.123	2975.2	1834.02	2975.2	875.919
1608	2977.05	1879.28	2977.05	1517.95	2977.05	1438.79	2977.05	1350.99	2977.05	754.312	2977.05	2052.89	2977.05	802.603
1609	2978.9	1695.33	2978.9	1700.48	2978.9	1508.73	2978.9	1658.71	2978.9	711.599	2978.9	2223.91	2978.9	847.901
1610	2980.75	1602.57	2980.75	1647.67	2980.75	1649.05	2980.75	1671.54	2980.75	709.196	2980.75	2084.6	2980.75	863.073
1611	2982.61	1662.88	2982.61	1626.63	2982.61	1741.87	2982.61	1528.35	2982.61	715.98	2982.61	1896.1	2982.61	768.726
1612	2984.46	1763.44	2984.46	1470.28	2984.46	1689.85	2984.46	1519.7	2984.46	773.604	2984.46	1824.05	2984.46	696.784
1613	2986.31	1684.31	2986.31	1208.07	2986.31	1351.76	2986.31	1564.18	2986.31	874.161	2986.31	1901.8	2986.31	711.362
1614	2988.16	1361.69	2988.16	1140.88	2988.16	1122.31	2988.16	1560.07	2988.16	763.156	2988.16	1941.3	2988.16	814.326
1615	2990.01	1194.91	2990.01	1147.23	2990.01	1087.43	2990.01	1541.3	2990.01	680.797	2990.01	2003.04	2990.01	895.067
1616	2991.86	1370.04	2991.86	1196.66	2991.86	1049.49	2991.86	1372.05	2991.86	591.772	2991.86	1905.04	2991.86	891.75
1617	2993.71	1681.56	2993.71	1166.48	2993.71	1019.26	2993.71	1321.17	2993.71	604.949	2993.71	1812.63	2993.71	919.852
1618	2995.57	1873.94	2995.57	1210.29	2995.57	997.06	2995.57	1290.78	2995.57	670.939	2995.57	1789.95	2995.57	989.391
1619	2997.42	1862.46	2997.42	967.655	2997.42	974.105	2997.42	1151.97	2997.42	797.046	2997.42	1634.6	2997.42	980.88
1620	2999.27	1785.04	2999.27	697.968	2999.27	855.136	2999.27	1037.67	2999.27	886.809	2999.27	1537.24	2999.27	910.107
1621	3001.12	1721.46	3001.12	663.105	3001.12	1038.5	3001.12	1077.8	3001.12	932.034	3001.12	1669.71	3001.12	851.792
1622	3002.97	1690.26	3002.97	670.948	3002.97	1566.85	3002.97	1226.55	3002.97	777.53	3002.97	1738.78	3002.97	960.906
1623	3004.82	1726.7	3004.82	678.638	3004.82	1628.62	3004.82	1353.59	3004.82	728.805	3004.82	1721.62	3004.82	1164.8
1624	3006.67	1809.76	3006.67	656.322	3006.67	1387.32	3006.67	1349.17	3006.67	851.254	3006.67	1771.19	3006.67	1303.05
1625	3008.53	1835.41	3008.53	514.459	3008.53	1258.68	3008.53	1246.22	3008.53	857.726	3008.53	1710.66	3008.53	1362.74
1626	3010.38	1758.13	3010.38	469.487	3010.38	1252.43	3010.38	1255.95	3010.38	728.292	3010.38	1561.55	3010.38	1323.13
1627	3012.23	1657.94	3012.23	519.558	3012.23	1212.31	3012.23	1256.55	3012.23	666.188	3012.23	1629.24	3012.23	1205.62
1628	3014.08	1634.48	3014.08	588.47	3014.08	1153.9	3014.08	1112.29	3014.08	570.765	3014.08	1809.56	3014.08	1233.07
1629	3015.93	1629.19	3015.93	655.014	3015.93	1054.07	3015.93	1092.28	3015.93	548.791	3015.93	1650.45	3015.93	1286.38
1630	3017.78	1461.5	3017.78	863.816	3017.78	1054.74	3017.78	1223.19	3017.78	673.258	3017.78	1353.08	3017.78	1152.63
1631	3019.63	1270.9	3019.63	1104.78	3019.63	1105.01	3019.63	1225.93	3019.63	795.379	3019.63	1134.65	3019.63	961.874
1632	3021.48	1262.59	3021.48	1105.19	3021.48	1002.13	3021.48	1210.7	3021.48	834.33	3021.48	1143.57	3021.48	994.484
1633	3023.34	1273.1	3023.34	975.584	3023.34	944.394	3023.34	1267.09	3023.34	762.396	3023.34	1233.17	3023.34	1104.96
1634	3025.19	1277.06	3025.19	918.805	3025.19	1013.8	3025.19	1196.93	3025.19	791.476	3025.19	1230.05	3025.19	1181.96
1635	3027.04	1338.65	3027.04	893.073	3027.04	1089.08	3027.04	1144.13	3027.04	865.304	3027.04	1375.2	3027.04	1044.29
1636	3028.89	1455.12	3028.89	1166.68	3028.89	966.306	3028.89	1218	3028.89	813.216	3028.89	1677.39	3028.89	994.227
1637	3030.74	1611.47	3030.74	1356.23	3030.74	944.531	3030.74	1301.79	3030.74	794.483	3030.74	1839.21	3030.74	980.131
1638	3032.59	1838.8	3032.59	1361.22	3032.59	1017.43	3032.59	1350.37	3032.59	969.541	3032.59	1435.39	3032.59	929.09
1639	3034.44	2050.57	3034.44	1307.34	3034.44	1145.12	3034.44	1302.09	3034.44	1133.26	3034.44	1163.07	3034.44	897.317
1640	3036.3	2108.48	3036.3	1174.03	3036.3	1317.58	3036.3	1100.26	3036.3	911.923	3036.3	1100.52	3036.3	918.371
1641	3038.15	1904.41	3038.15	1057.48	3038.15	1282.95	3038.15	863.206	3038.15	725.287	3038.15	1126.83	3038.15	1016.42
1642	3040	1526.28	3040	1181.35	3040	1122.13	3040	954.14	3040	824.839	3040	1234.42	3040	1193.48
1643	3041.85	1196.57	3041.85	1336.08	3041.85	1143.91	3041.85	1100.88	3041.85	827.562	3041.85	1326.96	3041.85	828.801
1644	3043.7	1048	3043.7	1240.02	3043.7	1141.76	3043.7	1074.66	3043.7	779.12	3043.7	1337.01	3043.7	675.661
1645	3045.55	1042.54	3045.55	1048.28	3045.55	1082.32	3045.55	1090.62	3045.55	771.083	3045.55	1456.15	3045.55	681.431
1646	3047.4	1163.71	3047.4	1039.34	3047.4	1085.47	3047.4	1098.44	3047.4	775.582	3047.4	1550.4	3047.4	737.632
1647	3049.26	1293.01	3049.26	1067.78	3049.26	1156.12	3049.26	1139.84	3049.26	762.949	3049.26	1497.97	3049.26	887.193
1648	3051.11	1360.63	3051.11	1004.87	3051.11	1147.39	3051.11	1124.59	3051.11	747.451	3051.11	1483.04	3051.11	957.959
1649	3052.96	1316.99	3052.96	913.136	3052.96	1192.74	3052.96	1222.54	3052.96	776.462	3052.96	1516.4	3052.96	845.485
1650	3054.81	1437.69	3054.81	853.849	3054.81	1157.95	3054.81	1258.52	3054.81	733.952	3054.81	1619.25	3054.81	747.68
1651	3056.66	1681.65	3056.66	875.199	3056.66	1072.77	3056.66	1076.5	3056.66	604.022	3056.66	1687.83	3056.66	688.463
1652	3058.51	1500.5	3058.51	934.058	3058.51	1105.15	3058.51	994.591	3058.51	459.616	3058.51	1634.57	3058.51	707.275
1653	3060.36	1234.52	3060.36	1006.62	3060.36	1236.57	3060.36	946.559	3060.36	589.959	3060.36	1554.11	3060.36	838.281
1654	3062.22	1103.75	3062.22	1058.37	3062.22	1290.89	3062.22	858.51	3062.22	782.792	3062.22	1533.07	3062.22	973.001
1655	3064.07	1102.09	3064.07	998.051	3064.07	1320.09	3064.07	862.213	3064.07	641.993	3064.07	1509.78	3064.07	1060.72
1656	3065.92	1269.92	3065.92	841.728	3065.92	1165.74	3065.92	996.94	3065.92	558.387	3065.92	1354.74	3065.92	1029.93
1657	3067.77	1317.77	3067.77	810.91	3067.77	1082.23	3067.77	1113.15	3067.77	510.002	3067.77	1281.58	3067.77	883.82
1658	3069.62	1076.73	3069.62	933.154	3069.62	1097.07	3069.62	1222.29	3069.62	493.147	3069.62	1273.95	3069.62	772.689
1659	3071.47	928.949	3071.47	1043.4	3071.47	1095.92	3071.47	1358.73	3071.47	454.778	3071.47	1317.67	3071.47	757.969
1660	3073.32	1005.47	3073.32	1042.01	3073.32	1118.05	3073.32	1350.3	3073.32	453.606	3073.32	1399.91	3073.32	795.379
1661	3075.18	1011.5	3075.18	972.677	3075.18	1056.77	3075.18	1307.54	3075.18	512.273	3075.18	1384.49	3075.18	845.012
1662	3077.03	1019.83	3077.03	1038.67	3077.03	1044.14	3077.03	1222.09	3077.03	576.033	3077.03	1185.61	3077.03	923.146
1663	3078.88	1174.9	3078.88	1130.97	3078.88	1164.29	3078.88	1029.42	3078.88	600.111	3078.88	1083.7	3078.88	983.684
1664	3080.73	1331.93	3080.73	1042.09	3080.73	1198.69	3080.73	922.132	3080.73	517.306	3080.73	1185.08	3080.73	1002.9
1665	3082.58	1327.04	3082.58	1026.46	3082.58	1166.15	3082.58	953.717	3082.58	538.062	3082.58	1344.17	3082.58	1069.3
1666	3084.43	1359.32	3084.43	1072.7	3084.43	1160.21	3084.43	1071.43	3084.43	549.188	3084.43	1554.24	3084.43	1166.38
1667	3086.28	1432.11	3086.28	1094.41	3086.28	1178.84	3086.28	1147.18	3086.28	594.032	3086.28	1572.7	3086.28	1138.14
1668	3088.14	1504.32	3088.14	1120.15	3088.14	1248.65	3088.14	1166.89	3088.14	583.358	3088.14	1477.68	3088.14	971.629
1669	3089.99	1472.51	3089.99	1086.59	3089.99	1439.08	3089.99	1175.34	3089.99	627.2	3089.99	1518.23	3089.99	896.096
1670	3091.84	1270.04	3091.84	1087.07	3091.84	1601.78	3091.84	1253.68	3091.84	640.047	3091.84	1619.73	3091.84	908.17
1671	3093.69	1021.79	3093.69	1068.85	3093.69	1529.97	3093.69	1350.36	3093.69	620.125	3093.69	1736.67	3093.69	1120.33
1672	3095.54	1005.45	3095.54	969.774	3095.54	1287.17	3095.54	1380.22	3095.54	675.141	3095.54	1904.23	3095.54	1120.7
1673	3097.39	1127.12	3097.39	1184.42	3097.39	1092.83	3097.39	1288.47	3097.39	649.977	3097.39	2046.03	3097.39	949.295
1674	3099.24	1162.62	3099.24	1701	3099.24	1115.52	3099.24	1120.15	3099.24	554.114	3099.24	2229.8	3099.24	870.743
1675	3101.09	1113.8	3101.09	1912.22	3101.09	1251.25	3101.09	1065.93	3101.09	562.89	3101.09	2361.96	3101.09	771.799
1676	3102.95	1042.43	3102.95	1735.04	3102.95	1367.01	3102.95	1051.58	3102.95	694.073	3102.95	2021.88	3102.95	626.112
1677	3104.8	1026.31	3104.8	1835.6	3104.8	1239.93	3104.8	1071.31	3104.8	759.691	3104.8	1841.65	3104.8	676.12
1678	3106.65	991.54	3106.65	2077.46	3106.65	1120.98	3106.65	1027.54	3106.65	801.063	3106.65	1958	3106.65	953.545
1679	3108.5	921.791	3108.5	2075.85	3108.5	1258.84	3108.5	940.209	3108.5	802.636	3108.5	2038.93	3108.5	1213.68
1680	3110.35	962.319	3110.35	2064.46	3110.35	1318.6	3110.35	939.57	3110.35	765.344	3110.35	2138.07	3110.35	1180.94
1681	3112.2	1135.62	3112.2	1951.87	3112.2	1248.37	3112.2	998.045	3112.2	800.753	3112.2	2312.35	3112.2	978.033
1682	3114.05	1161.18	3114.05	1786.83	3114.05	1126.43	3114.05	1099.67	3114.05	801.575	3114.05	2243.43	3114.05	915.637
1683	3115.91	964.953	3115.91	1936.78	3115.91	1215.63	3115.91	1230.91	3115.91	791.879	3115.91	2005.7	3115.91	999.206
1684	3117.76	793.174	3117.76	2388.38	3117.76	1417.5	3117.76	1361.79	3117.76	717.261	3117.76	2005.59	3117.76	1082.82
1685	3119.61	925.751	3119.61	2734.29	3119.61	1481.74	3119.61	1500.09	3119.61	629.128	3119.61	1991.36	3119.61	1019.16
1686	3121.46	1170.21	3121.46	2689.99	3121.46	1371.34	3121.46	1410.93	3121.46	547.279	3121.46	1883.82	3121.46	874.013
1687	3123.31	1238.7	3123.31	2383.76	3123.31	1320.39	3123.31	958.565	3123.31	605.105	3123.31	1838.14	3123.31	839.314
1688	3125.16	1287.64	3125.16	2133.23	3125.16	1333.24	3125.16	958.249	3125.16	917.562	3125.16	1725.63	3125.16	840.297
1689	3127.01	1273.8	3127.01	2157.84	3127.01	1314.94	3127.01	1023.29	3127.01	1001.97	3127.01	1649.76	3127.01	912.128
1690	3128.87	1088.26	3128.87	2154.34	3128.87	1187.32	3128.87	986.571	3128.87	617.296	3128.87	1647.38	3128.87	875.084
1691	3130.72	905.02	3130.72	2329.58	3130.72	1186.5	3130.72	929.029	3130.72	517.15	3130.72	1744.16	3130.72	849.77
1692	3132.57	934.821	3132.57	2609.61	3132.57	1264.33	3132.57	873.102	3132.57	525.389	3132.57	1765.9	3132.57	801.312
1693	3134.42	1080.86	3134.42	2165.31	3134.42	1295.6	3134.42	817.628	3134.42	555.29	3134.42	1796.77	3134.42	842.383
1694	3136.27	1150.14	3136.27	1791.85	3136.27	1298.22	3136.27	727.745	3136.27	580.89	3136.27	1944.31	3136.27	827.492
1695	3138.12	1080.55	3138.12	2042.81	3138.12	1212.74	3138.12	678.494	3138.12	594.882	3138.12	1876.43	3138.12	744.096
1696	3139.97	1008.94	3139.97	1970.07	3139.97	1150.41	3139.97	762.169	3139.97	566.776	3139.97	1704.54	3139.97	746.443
1697	3141.83	1014.01	3141.83	1788.6	3141.83	1206.78	3141.83	804.175	3141.83	633.841	3141.83	1586.5	3141.83	819.29
1698	3143.68	1100.8	3143.68	1867.82	3143.68	1169.43	3143.68	736.644	3143.68	708.749	3143.68	1477.47	3143.68	892.239
1699	3145.53	1119.17	3145.53	2089.34	3145.53	1227.38	3145.53	711.299	3145.53	682.76	3145.53	1449.23	3145.53	998.835
1700	3147.38	1035.7	3147.38	2229.56	3147.38	1245.73	3147.38	761.329	3147.38	603.686	3147.38	1475.8	3147.38	1045.9
1701	3149.23	1058.88	3149.23	2190.58	3149.23	1140.8	3149.23	816.793	3149.23	615.766	3149.23	1503.84	3149.23	1002.38
1702	3151.08	1216.65	3151.08	2058.54	3151.08	1122.67	3151.08	872.798	3151.08	666.645	3151.08	1570.77	3151.08	964.757
1703	3152.93	1296.07	3152.93	1954.56	3152.93	1022.79	3152.93	965.099	3152.93	701.914	3152.93	1498.14	3152.93	1048.22
1704	3154.79	1215.99	3154.79	1766.02	3154.79	1118.27	3154.79	1042.59	3154.79	650.136	3154.79	1452.25	3154.79	1149.92
1705	3156.64	1020.43	3156.64	1616.39	3156.64	1293	3156.64	1049.76	3156.64	749.302	3156.64	1499.54	3156.64	1120.91
1706	3158.49	858.655	3158.49	1598.55	3158.49	1201.08	3158.49	1235.69	3158.49	1022.57	3158.49	1505.17	3158.49	1159.22
1707	3160.34	838.778	3160.34	1578.46	3160.34	1138.74	3160.34	1423.72	3160.34	1138.28	3160.34	1498.05	3160.34	1160.04
1708	3162.19	827.75	3162.19	1486.54	3162.19	1342.99	3162.19	1354.92	3162.19	1063.07	3162.19	1364.34	3162.19	1075.99
1709	3164.04	810.893	3164.04	1370.73	3164.04	1613.56	3164.04	1230.61	3164.04	984.436	3164.04	1348.4	3164.04	972.17
1710	3165.89	840.884	3165.89	1338.02	3165.89	1740.96	3165.89	1213	3165.89	876.465	3165.89	1432.64	3165.89	1001.77
1711	3167.75	838.476	3167.75	1335.99	3167.75	1486.99	3167.75	1294.44	3167.75	929.886	3167.75	1487.64	3167.75	1024.77
1712	3169.6	857.367	3169.6	1325.14	3169.6	1054.09	3169.6	1334.47	3169.6	889.07	3169.6	1465.77	3169.6	973.252
1713	3171.45	894.665	3171.45	1349.68	3171.45	1026.12	3171.45	1156.78	3171.45	758.375	3171.45	1105.57	3171.45	866.288
1714	3173.3	980.23	3173.3	1306.11	3173.3	1292.05	3173.3	1116.41	3173.3	774.91	3173.3	1093.27	3173.3	753.764
1715	3175.15	1108.51	3175.15	1305.84	3175.15	1360.86	3175.15	1119.5	3175.15	878.542	3175.15	1194.21	3175.15	665.969
1716	3177	1274.15	3177	1498.99	3177	1374.08	3177	1066.59	3177	811.597	3177	1206.7	3177	612.165
1717	3178.85	1436.85	3178.85	1595.7	3178.85	1398.99	3178.85	1173.54	3178.85	793.488	3178.85	1274.74	3178.85	657.196
1718	3180.71	1478.23	3180.71	1459.64	3180.71	1259.23	3180.71	1243.28	3180.71	790.624	3180.71	1334.54	3180.71	705.913
1719	3182.56	1299.97	3182.56	1442.47	3182.56	1167.65	3182.56	1106.95	3182.56	642.552	3182.56	1388.52	3182.56	722.669
1720	3184.41	1058.73	3184.41	1609.75	3184.41	1085.28	3184.41	1172.69	3184.41	492.147	3184.41	1588.81	3184.41	780.065
1721	3186.26	943.198	3186.26	1558.85	3186.26	959.207	3186.26	1062.56	3186.26	506.02	3186.26	1697.05	3186.26	791.829
1722	3188.11	864.345	3188.11	1349.89	3188.11	933.754	3188.11	809.301	3188.11	500.143	3188.11	1668.56	3188.11	696.586
1723	3189.96	803.926	3189.96	1352.12	3189.96	1016.62	3189.96	659.843	3189.96	579.799	3189.96	1879.34	3189.96	663.095
1724	3191.81	836.364	3191.81	1263.19	3191.81	1055.93	3191.81	698.095	3191.81	823.001	3191.81	1891.96	3191.81	857.498
1725	3193.66	982.98	3193.66	1039.83	3193.66	980.028	3193.66	838.683	3193.66	1029.84	3193.66	1698.15	3193.66	919.024
1726	3195.52	1154.95	3195.52	937.177	3195.52	999.365	3195.52	1011.24	3195.52	921.696	3195.52	1637.53	3195.52	821.152
1727	3197.37	1351.95	3197.37	857.712	3197.37	1228.92	3197.37	1102.52	3197.37	580.468	3197.37	1712.13	3197.37	745.925
1728	3199.22	1594.54	3199.22	832.347	3199.22	1284.46	3199.22	1151.53	3199.22	402.263	3199.22	1750.05	3199.22	716.898
1729	3201.07	1826.76	3201.07	852.054	3201.07	1299.93	3201.07	1053.14	3201.07	410.389	3201.07	1613.02	3201.07	655.13
1730	3202.92	1879.26	3202.92	794.264	3202.92	1376.84	3202.92	955.781	3202.92	481.017	3202.92	1509.74	3202.92	678.581
1731	3204.77	1596.81	3204.77	774.881	3204.77	1328.54	3204.77	1009.12	3204.77	541.456	3204.77	1515.76	3204.77	726.645
1732	3206.62	1250.91	3206.62	834.277	3206.62	1254.34	3206.62	1152.03	3206.62	697.657	3206.62	1629.55	3206.62	711.798
1733	3208.48	1077.89	3208.48	984.919	3208.48	1283.68	3208.48	1155.49	3208.48	810.598	3208.48	1654.54	3208.48	634.591
1734	3210.33	1075.88	3210.33	1239.3	3210.33	1207.88	3210.33	1096.71	3210.33	832.613	3210.33	1602.99	3210.33	638.22
1735	3212.18	1176.27	3212.18	1571.16	3212.18	1196.7	3212.18	1119.13	3212.18	732.291	3212.18	1650.18	3212.18	664.06
1736	3214.03	1211.52	3214.03	1862.56	3214.03	1169.06	3214.03	1126.48	3214.03	562.694	3214.03	1792.2	3214.03	695.452
1737	3215.88	1166.63	3215.88	1912.26	3215.88	1205.07	3215.88	1131.91	3215.88	442.691	3215.88	1920.3	3215.88	656.622
1738	3217.73	1113.02	3217.73	1566.69	3217.73	1103.25	3217.73	1100.89	3217.73	455.218	3217.73	1889.38	3217.73	736.632
1739	3219.58	1089.37	3219.58	1101.54	3219.58	970.866	3219.58	1137.88	3219.58	506.088	3219.58	1891.43	3219.58	709.002
1740	3221.44	1181.3	3221.44	936.818	3221.44	910.116	3221.44	1137.14	3221.44	510.365	3221.44	1804.53	3221.44	771.219
1741	3223.29	1286.1	3223.29	1046.27	3223.29	982.911	3223.29	1056.19	3223.29	535.736	3223.29	1516.95	3223.29	885.334
1742	3225.14	1291.37	3225.14	1076.12	3225.14	1216.26	3225.14	945.947	3225.14	494.588	3225.14	1432.24	3225.14	894.622
1743	3226.99	1284	3226.99	1071.33	3226.99	1341.77	3226.99	885.659	3226.99	469.096	3226.99	1580.86	3226.99	886.474
1744	3228.84	1274.58	3228.84	1110.82	3228.84	1256.6	3228.84	868.082	3228.84	554.803	3228.84	1730.78	3228.84	932.137
1745	3230.69	1194.21	3230.69	976.938	3230.69	1018.08	3230.69	956.78	3230.69	609.89	3230.69	1637.66	3230.69	1027.81
1746	3232.54	1099.46	3232.54	843.43	3232.54	1036.39	3232.54	970.359	3232.54	556.728	3232.54	1693.47	3232.54	947.873
1747	3234.4	1081.63	3234.4	870.702	3234.4	1014.05	3234.4	913.678	3234.4	613.14	3234.4	1871.02	3234.4	854.346
1748	3236.25	1173.19	3236.25	860.118	3236.25	1011.08	3236.25	901.688	3236.25	663.031	3236.25	2300.53	3236.25	905.616
1749	3238.1	1386.02	3238.1	941.985	3238.1	1027.12	3238.1	961.879	3238.1	603.486	3238.1	2535.99	3238.1	984.982
1750	3239.95	1556.2	3239.95	1231.61	3239.95	955.104	3239.95	1053.65	3239.95	571.369	3239.95	2257.72	3239.95	1005.43
1751	3241.8	1607.6	3241.8	1388.13	3241.8	771.364	3241.8	1082.57	3241.8	581.286	3241.8	2059.39	3241.8	904.873
1752	3243.65	1681.61	3243.65	1415.54	3243.65	772.172	3243.65	1132.22	3243.65	562.087	3243.65	2132.22	3243.65	843.174
1753	3245.5	1696.12	3245.5	1307.72	3245.5	1005.13	3245.5	1199.96	3245.5	586.234	3245.5	2194.45	3245.5	920.272
1754	3247.36	1571.6	3247.36	1227.86	3247.36	1222.27	3247.36	1264.87	3247.36	649.835	3247.36	2122.07	3247.36	999.877
1755	3249.21	1310.99	3249.21	1094.25	3249.21	1409.36	3249.21	1347.29	3249.21	634.928	3249.21	2119.67	3249.21	1015.1
1756	3251.06	1010.45	3251.06	874.865	3251.06	1302.18	3251.06	1200.66	3251.06	643.791	3251.06	2101.28	3251.06	973.984
1757	3252.91	891.819	3252.91	879.985	3252.91	1193.59	3252.91	1144.52	3252.91	705.495	3252.91	2060.05	3252.91	874.046
1758	3254.76	910.347	3254.76	1034.9	3254.76	1044.57	3254.76	1112.92	3254.76	732.97	3254.76	2090.71	3254.76	741.856
1759	3256.61	951.365	3256.61	1195.11	3256.61	969.946	3256.61	977.802	3256.61	611.358	3256.61	2189.54	3256.61	695.335
1760	3258.46	949.226	3258.46	1189.4	3258.46	1155.29	3258.46	880.105	3258.46	477.402	3258.46	2107.22	3258.46	647.873
1761	3260.32	964.518	3260.32	1038.12	3260.32	1200.85	3260.32	919.979	3260.32	520.286	3260.32	1923.98	3260.32	597.312
1762	3262.17	1095.71	3262.17	842.219	3262.17	1158.18	3262.17	1091.5	3262.17	617.699	3262.17	1916.78	3262.17	616.659
1763	3264.02	1340.99	3264.02	747.524	3264.02	1082.13	3264.02	1209.49	3264.02	710.132	3264.02	2004.92	3264.02	638.3
1764	3265.87	1412.62	3265.87	1000.56	3265.87	1216.75	3265.87	1195.55	3265.87	807.591	3265.87	1890.03	3265.87	599.116
1765	3267.72	1153.94	3267.72	1305.95	3267.72	1481.03	3267.72	1255.6	3267.72	884.171	3267.72	1645.85	3267.72	586.399
1766	3269.57	880.503	3269.57	1330.02	3269.57	1405.39	3269.57	1417.49	3269.57	769.482	3269.57	1581.21	3269.57	660.917
1767	3271.42	757.183	3271.42	1332.15	3271.42	1280.6	3271.42	1339.93	3271.42	608.755	3271.42	1651.39	3271.42	719.575
1768	3273.28	716.251	3273.28	1284.39	3273.28	1401.85	3273.28	1233.69	3273.28	597.81	3273.28	1643.66	3273.28	680.73
1769	3275.13	803.536	3275.13	1081.78	3275.13	1374.19	3275.13	1352.09	3275.13	588.889	3275.13	1651.75	3275.13	759.21
1770	3276.98	915.402	3276.98	1041.7	3276.98	1255.19	3276.98	1354.19	3276.98	579.704	3276.98	1780.87	3276.98	817.248
1771	3278.83	987.096	3278.83	1076.26	3278.83	1161.62	3278.83	1250.42	3278.83	599.201	3278.83	1924.66	3278.83	789.694
1772	3280.68	988.479	3280.68	1038.85	3280.68	1154.36	3280.68	1215.15	3280.68	658.321	3280.68	1867.88	3280.68	801.695
1773	3282.53	941.507	3282.53	1036.11	3282.53	1104.61	3282.53	1246.05	3282.53	735.451	3282.53	1668.67	3282.53	847.045
1774	3284.38	972.209	3284.38	1030.14	3284.38	1001.14	3284.38	1177.16	3284.38	892.22	3284.38	1518.49	3284.38	899.391
1775	3286.23	1034.5	3286.23	1005.37	3286.23	891.868	3286.23	1204.01	3286.23	890.003	3286.23	1495.64	3286.23	771.007
1776	3288.09	983.381	3288.09	972.561	3288.09	971.44	3288.09	1187.07	3288.09	810.047	3288.09	1463.93	3288.09	659.743
1777	3289.94	956.9	3289.94	968.278	3289.94	1055.01	3289.94	1030.27	3289.94	900.049	3289.94	1472.14	3289.94	607.122
1778	3291.79	1021.51	3291.79	927.201	3291.79	1123.37	3291.79	924.269	3291.79	940.174	3291.79	1616.24	3291.79	513.34
1779	3293.64	1046.42	3293.64	960.815	3293.64	1342.49	3293.64	1050.27	3293.64	809.613	3293.64	1690.01	3293.64	499.138
1780	3295.49	957.414	3295.49	1269.13	3295.49	1424.37	3295.49	1246.45	3295.49	638.389	3295.49	1707.12	3295.49	546.49
1781	3297.34	845.027	3297.34	1682.1	3297.34	1352.71	3297.34	1334.65	3297.34	571.634	3297.34	1677.12	3297.34	630.547
1782	3299.19	832.762	3299.19	1803.81	3299.19	1254.64	3299.19	1242.75	3299.19	528.893	3299.19	1748.65	3299.19	753.937
1783	3301.05	908.235	3301.05	1431.88	3301.05	1258.4	3301.05	1046.42	3301.05	475.425	3301.05	1970.3	3301.05	865.167
1784	3302.9	965.012	3302.9	1207.69	3302.9	1337.29	3302.9	1031.13	3302.9	478.245	3302.9	2183.85	3302.9	900.963
1785	3304.75	933.295	3304.75	1326.99	3304.75	1507.69	3304.75	1170.62	3304.75	449.672	3304.75	2440.78	3304.75	804.709
1786	3306.6	890.935	3306.6	1435.21	3306.6	1634.34	3306.6	1121.6	3306.6	479.597	3306.6	2111.24	3306.6	720.762
1787	3308.45	897.834	3308.45	1302.25	3308.45	1594.07	3308.45	1059.3	3308.45	456.466	3308.45	1754.29	3308.45	675.309
1788	3310.3	894.888	3310.3	1281.81	3310.3	1453.47	3310.3	1026.13	3310.3	468.127	3310.3	1562.82	3310.3	715.882
1789	3312.15	908.02	3312.15	1202.95	3312.15	1409.68	3312.15	1148.11	3312.15	688.1	3312.15	1637.8	3312.15	738.266
1790	3314.01	876.182	3314.01	954.37	3314.01	1516.73	3314.01	1078.51	3314.01	849.197	3314.01	1893.35	3314.01	710.455
1791	3315.86	765.132	3315.86	833.163	3315.86	1580.84	3315.86	908.474	3315.86	736.316	3315.86	1990.2	3315.86	774.213
1792	3317.71	682.048	3317.71	855.331	3317.71	1629.18	3317.71	833.364	3317.71	622.237	3317.71	2054.36	3317.71	868.711
1793	3319.56	746.832	3319.56	919.808	3319.56	1802.07	3319.56	799.811	3319.56	600.98	3319.56	2126.81	3319.56	902.752
1794	3321.41	871.41	3321.41	859.364	3321.41	1965.27	3321.41	730.887	3321.41	536.725	3321.41	2059.93	3321.41	894.462
1795	3323.26	932.153	3323.26	852.16	3323.26	2015.88	3323.26	693.291	3323.26	446.565	3323.26	1759	3323.26	866.018
1796	3325.11	946.794	3325.11	1000.85	3325.11	1873.25	3325.11	772.545	3325.11	539.535	3325.11	1510.67	3325.11	799.869
1797	3326.97	992.702	3326.97	1082.08	3326.97	1841.42	3326.97	866.704	3326.97	699.466	3326.97	1468.3	3326.97	869.344
1798	3328.82	1030.73	3328.82	1076.71	3328.82	2081.56	3328.82	857.504	3328.82	748.379	3328.82	1567.54	3328.82	915.586
1799	3330.67	1012.97	3330.67	1056.82	3330.67	2073.04	3330.67	756.625	3330.67	560.304	3330.67	1800.67	3330.67	902.922
1800	3332.52	950.08	3332.52	1006.43	3332.52	1950.12	3332.52	691.427	3332.52	374.768	3332.52	1907.75	3332.52	1009.35
1801	3334.37	968.135	3334.37	939.695	3334.37	1906.57	3334.37	761.147	3334.37	342.921	3334.37	1821.94	3334.37	1065.9
1802	3336.22	1063.69	3336.22	874.954	3336.22	1848.66	3336.22	941.347	3336.22	356.566	3336.22	1966.35	3336.22	922.671
1803	3338.07	1014.81	3338.07	878.799	3338.07	1547.93	3338.07	1033.48	3338.07	380.715	3338.07	2171.89	3338.07	744.723
1804	3339.93	790.833	3339.93	945.914	3339.93	1275.75	3339.93	1024.01	3339.93	373.544	3339.93	2299.36	3339.93	700.727
1805	3341.78	594.845	3341.78	990.994	3341.78	1394.35	3341.78	970.657	3341.78	371.422	3341.78	2393.75	3341.78	790.469
1806	3343.63	566.789	3343.63	1054.59	3343.63	1578.97	3343.63	919.638	3343.63	361.675	3343.63	2504.1	3343.63	926.368
1807	3345.48	608.902	3345.48	995.449	3345.48	1425.46	3345.48	902.637	3345.48	347.702	3345.48	2547.62	3345.48	1035.4
1808	3347.33	659.129	3347.33	933.886	3347.33	1386.17	3347.33	1051.46	3347.33	379.843	3347.33	2678.24	3347.33	1086.92
1809	3349.18	761.247	3349.18	984.271	3349.18	1070.2	3349.18	1287.5	3349.18	560.753	3349.18	2918.25	3349.18	939.521
1810	3351.03	842.329	3351.03	1035.97	3351.03	1001.99	3351.03	1404.51	3351.03	620.942	3351.03	3211.43	3351.03	1073.31
1811	3352.89	839.852	3352.89	1135.38	3352.89	982.873	3352.89	1383.43	3352.89	596.631	3352.89	3302.53	3352.89	977.928
1812	3354.74	810.295	3354.74	1168.91	3354.74	1061.84	3354.74	1141.93	3354.74	552.875	3354.74	3329.17	3354.74	771.209
1813	3356.59	749.769	3356.59	1078.59	3356.59	1180.3	3356.59	886.901	3356.59	633.741	3356.59	3634.2	3356.59	674.842
1814	3358.44	658.164	3358.44	1045.25	3358.44	1199.17	3358.44	734.818	3358.44	722.824	3358.44	4174.39	3358.44	774.94
1815	3360.29	709.454	3360.29	1133.56	3360.29	1115.7	3360.29	834.179	3360.29	747.36	3360.29	4402.01	3360.29	882.09
1816	3362.14	936.203	3362.14	1186.94	3362.14	1131.35	3362.14	1009.74	3362.14	724.147	3362.14	4363.67	3362.14	897.048
1817	3363.99	1182.3	3363.99	1099.61	3363.99	1288.15	3363.99	1254.8	3363.99	751.138	3363.99	4477.55	3363.99	882.427
1818	3365.85	1200.32	3365.85	996.445	3365.85	1285.07	3365.85	1425.01	3365.85	763.639	3365.85	4251.76	3365.85	823.636
1819	3367.7	971.304	3367.7	864.748	3367.7	1125.31	3367.7	1411.4	3367.7	682.987	3367.7	4389.59	3367.7	773.944
1820	3369.55	801.66	3369.55	816.021	3369.55	999.204	3369.55	1373.4	3369.55	621.437	3369.55	4784.14	3369.55	764.272
1821	3371.4	829.367	3371.4	883.389	3371.4	1112.24	3371.4	1428.8	3371.4	674.618	3371.4	5354.02	3371.4	721.419
1822	3373.25	863.163	3373.25	1051.12	3373.25	1455.58	3373.25	1398.71	3373.25	1076.61	3373.25	5827.45	3373.25	671.353
1823	3375.1	810.43	3375.1	1355.05	3375.1	1562.74	3375.1	1244.84	3375.1	1055.73	3375.1	5603.52	3375.1	624.803
1824	3376.95	743.2	3376.95	1605.66	3376.95	1447.35	3376.95	1114.9	3376.95	1063.93	3376.95	5276.72	3376.95	623.721
1825	3378.8	731.257	3378.8	1733.3	3378.8	1288.94	3378.8	1295.07	3378.8	1139.47	3378.8	5199.54	3378.8	698.616
1826	3380.66	747.406	3380.66	1757.43	3380.66	1173.42	3380.66	1259.5	3380.66	971.808	3380.66	5242.76	3380.66	768.84
1827	3382.51	827.466	3382.51	1447.38	3382.51	1161.28	3382.51	1086.98	3382.51	672.355	3382.51	5607.84	3382.51	771.203
1828	3384.36	942.499	3384.36	1424.84	3384.36	1085.48	3384.36	986.906	3384.36	614.165	3384.36	6190.8	3384.36	919.082
1829	3386.21	940.57	3386.21	1532.09	3386.21	1003.41	3386.21	982.194	3386.21	728.052	3386.21	6585.13	3386.21	1018.61
1830	3388.06	922.615	3388.06	1344.28	3388.06	1005.6	3388.06	1057.4	3388.06	769.565	3388.06	6608.15	3388.06	1076.11
1831	3389.91	965.025	3389.91	1336.37	3389.91	1052.18	3389.91	1144.57	3389.91	655.909	3389.91	6576.71	3389.91	1117.35
1832	3391.76	859.036	3391.76	1391.76	3391.76	1139.09	3391.76	1008.57	3391.76	600.981	3391.76	6660.16	3391.76	1165.12
1833	3393.62	740.387	3393.62	1292.76	3393.62	1158.45	3393.62	882.929	3393.62	631.235	3393.62	7010.76	3393.62	1201.32
1834	3395.47	750.568	3395.47	1155.77	3395.47	1134.58	3395.47	987.825	3395.47	801.282	3395.47	7245.01	3395.47	1318.08
1835	3397.32	821.632	3397.32	1003.32	3397.32	1078.09	3397.32	1151.78	3397.32	827.649	3397.32	7400.35	3397.32	1380.68
1836	3399.17	982.15	3399.17	1064.07	3399.17	1130.64	3399.17	1249.73	3399.17	772.739	3399.17	7092.93	3399.17	1389.2
1837	3401.02	1058.76	3401.02	1182.11	3401.02	1109.04	3401.02	1205.64	3401.02	783.827	3401.02	6811.94	3401.02	1517.49
1838	3402.87	971.281	3402.87	1188.34	3402.87	1065.97	3402.87	1046.56	3402.87	744.769	3402.87	6255.48	3402.87	1541.34
1839	3404.72	920.363	3404.72	1150.52	3404.72	1066.57	3404.72	906.615	3404.72	674.263	3404.72	5832.11	3404.72	1258.45
1840	3406.58	898.421	3406.58	1002.53	3406.58	1023.18	3406.58	1012.57	3406.58	666.691	3406.58	5930.04	3406.58	1015.05
1841	3408.43	912.346	3408.43	900.9	3408.43	1022.58	3408.43	1151.53	3408.43	652.034	3408.43	5825.18	3408.43	1064.89
1842	3410.28	1088.24	3410.28	928.181	3410.28	1005.07	3410.28	1142.74	3410.28	711.893	3410.28	5517.78	3410.28	1146.36
1843	3412.13	1302.36	3412.13	924.065	3412.13	914.065	3412.13	1107.08	3412.13	722.621	3412.13	5034.05	3412.13	1081.65
1844	3413.98	1188.97	3413.98	861.756	3413.98	940.352	3413.98	1091.11	3413.98	769.249	3413.98	4782.91	3413.98	1092.37
1845	3415.83	957.886	3415.83	786.703	3415.83	1074.17	3415.83	1071.44	3415.83	915.706	3415.83	4518.23	3415.83	1106.75
1846	3417.68	926.524	3417.68	837.478	3417.68	1284.13	3417.68	1115.66	3417.68	956.767	3417.68	4050.57	3417.68	1100.85
1847	3419.54	994.209	3419.54	973.403	3419.54	1223.04	3419.54	1150.89	3419.54	897.064	3419.54	3855	3419.54	995.375
1848	3421.39	889.479	3421.39	1107.93	3421.39	1097.3	3421.39	1181.45	3421.39	762.454	3421.39	3687.45	3421.39	869.387
1849	3423.24	697.688	3423.24	1043.24	3423.24	915.191	3423.24	1155.75	3423.24	776.201	3423.24	3397.8	3423.24	818.729
1850	3425.09	636.849	3425.09	935.78	3425.09	922.214	3425.09	1117.27	3425.09	907.865	3425.09	3073.24	3425.09	823.084
1851	3426.94	691.333	3426.94	1107.49	3426.94	1191.32	3426.94	1142.09	3426.94	812.166	3426.94	3095.3	3426.94	850.712
1852	3428.79	730.587	3428.79	1403.35	3428.79	1273	3428.79	1213.02	3428.79	552.365	3428.79	3398.99	3428.79	872.237
1853	3430.64	749.008	3430.64	1524.53	3430.64	1265.12	3430.64	1126.04	3430.64	533.283	3430.64	3868.08	3430.64	898.415
1854	3432.5	759.891	3432.5	1491.95	3432.5	1275.33	3432.5	1032.53	3432.5	652.391	3432.5	2992.83	3432.5	884.6
1855	3434.35	748.395	3434.35	1378.16	3434.35	1223.26	3434.35	1071.34	3434.35	653.448	3434.35	2513.61	3434.35	849.464
1856	3436.2	687.262	3436.2	1356.03	3436.2	1102.51	3436.2	1101.74	3436.2	657.383	3436.2	2434.67	3436.2	781.451
1857	3438.05	667.803	3438.05	1300.18	3438.05	1077.84	3438.05	1087.35	3438.05	718.613	3438.05	2305.05	3438.05	832.421
1858	3439.9	732.377	3439.9	1360.54	3439.9	1098.74	3439.9	1038.07	3439.9	655.498	3439.9	2438.63	3439.9	907.231
1859	3441.75	737.843	3441.75	1484.6	3441.75	1140.87	3441.75	1015.9	3441.75	573.266	3441.75	2425.46	3441.75	784.637
1860	3443.6	760.843	3443.6	1393.41	3443.6	1163.35	3443.6	1087.17	3443.6	523.003	3443.6	2211.48	3443.6	732.256
1861	3445.46	801.472	3445.46	1241.87	3445.46	1330.12	3445.46	1173.14	3445.46	630.761	3445.46	2053.07	3445.46	748.982
1862	3447.31	789.251	3447.31	1188.67	3447.31	1573.62	3447.31	1022.96	3447.31	799.447	3447.31	2196.8	3447.31	720.1
1863	3449.16	849.93	3449.16	1197.05	3449.16	1423.42	3449.16	912.166	3449.16	912.872	3449.16	2228.85	3449.16	733.977
1864	3451.01	767.651	3451.01	1066.79	3451.01	1085.98	3451.01	821.687	3451.01	851.862	3451.01	2106.16	3451.01	788.079
1865	3452.86	643.297	3452.86	899.631	3452.86	1294.48	3452.86	883.845	3452.86	679.072	3452.86	2106.78	3452.86	774.027
1866	3454.71	621.706	3454.71	872.368	3454.71	1768.77	3454.71	903.946	3454.71	648.156	3454.71	1977.92	3454.71	705.732
1867	3456.56	647.749	3456.56	1015.97	3456.56	1833.01	3456.56	864.407	3456.56	646.772	3456.56	1773.89	3456.56	673.589
1868	3458.42	707.715	3458.42	1187.94	3458.42	1461.46	3458.42	875.547	3458.42	568.606	3458.42	1572.93	3458.42	643.598
1869	3460.27	753.1	3460.27	1356.92	3460.27	1141.07	3460.27	1075.5	3460.27	484.766	3460.27	1494.73	3460.27	655.902
1870	3462.12	740.815	3462.12	1445.11	3462.12	1188.32	3462.12	1236.09	3462.12	422.879	3462.12	1534.93	3462.12	722.031
1871	3463.97	704.355	3463.97	1410.26	3463.97	1363.67	3463.97	1208.53	3463.97	485.284	3463.97	1636.59	3463.97	855.474
1872	3465.82	738.403	3465.82	1527.97	3465.82	1378.02	3465.82	1061.2	3465.82	688.686	3465.82	1823.87	3465.82	923.203
1873	3467.67	829.831	3467.67	1447.24	3467.67	1200.04	3467.67	980.64	3467.67	918.665	3467.67	2017.77	3467.67	775.106
1874	3469.52	803.205	3469.52	1356.6	3469.52	1096.59	3469.52	1130.09	3469.52	889.006	3469.52	2025.38	3469.52	712.784
1875	3471.38	698.812	3471.38	1467.05	3471.38	1084.32	3471.38	1275.15	3471.38	654.35	3471.38	1890.55	3471.38	728.698
1876	3473.23	646.801	3473.23	1552.1	3473.23	1104.66	3473.23	1198.21	3473.23	501.171	3473.23	1817.19	3473.23	737.814
1877	3475.08	614.027	3475.08	1668.94	3475.08	1109.62	3475.08	1024.18	3475.08	473.721	3475.08	1628.67	3475.08	734.961
1878	3476.93	571.819	3476.93	1653.2	3476.93	1119.83	3476.93	1011.24	3476.93	523.155	3476.93	1362.16	3476.93	694.912
1879	3478.78	553.347	3478.78	1567.12	3478.78	1201.1	3478.78	1157.75	3478.78	669.812	3478.78	1319.49	3478.78	692.099
1880	3480.63	566.403	3480.63	1621	3480.63	1279.9	3480.63	1361.96	3480.63	758.01	3480.63	1453.34	3480.63	776.064
1881	3482.48	619.37	3482.48	1748.09	3482.48	1247.61	3482.48	1483.08	3482.48	649.343	3482.48	1566.86	3482.48	835.184
1882	3484.33	831.751	3484.33	1729.43	3484.33	1213.68	3484.33	1306.68	3484.33	559.036	3484.33	1568.02	3484.33	804.382
1883	3486.19	1041.75	3486.19	1630.57	3486.19	1287.98	3486.19	1150.3	3486.19	471.32	3486.19	1583.43	3486.19	753.596
1884	3488.04	1087.52	3488.04	1480.35	3488.04	1316.47	3488.04	1111.67	3488.04	493.713	3488.04	1549.68	3488.04	692.334
1885	3489.89	1075.77	3489.89	1417.34	3489.89	1246.41	3489.89	964.407	3489.89	470	3489.89	1448.91	3489.89	679.383
1886	3491.74	1060.12	3491.74	1570.43	3491.74	1206.27	3491.74	903.344	3491.74	492.117	3491.74	1480.51	3491.74	765.52
1887	3493.59	1089.54	3493.59	1593.9	3493.59	1228.14	3493.59	1045.68	3493.59	639.355	3493.59	1609.5	3493.59	794.763
1888	3495.44	987.108	3495.44	1358.05	3495.44	1266.91	3495.44	1151.8	3495.44	515.253	3495.44	1695.68	3495.44	719.799
1889	3497.29	843.647	3497.29	1086.91	3497.29	1287.75	3497.29	1144.2	3497.29	859.496	3497.29	1857.82	3497.29	636.333
1890	3499.15	885.115	3499.15	955.446	3499.15	1334.18	3499.15	1047.38	3499.15	1004.83	3499.15	2212.77	3499.15	617.519
1891	3501	958.507	3501	868.324	3501	1215.73	3501	956.89	3501	1075.71	3501	2212.16	3501	640.089
1892	3502.85	860.668	3502.85	854.521	3502.85	1061.3	3502.85	899.068	3502.85	879.791	3502.85	2062.95	3502.85	734.217
1893	3504.7	694.441	3504.7	985.797	3504.7	1106.22	3504.7	1049.85	3504.7	787.392	3504.7	1937.91	3504.7	927.069
1894	3506.55	569.988	3506.55	1152.85	3506.55	1138.39	3506.55	1176.59	3506.55	885.952	3506.55	1823.45	3506.55	729.973
1895	3508.4	573.299	3508.4	1273.65	3508.4	1069.49	3508.4	1274.93	3508.4	938.622	3508.4	1840.54	3508.4	623.575
1896	3510.25	584.518	3510.25	1231.31	3510.25	1060.81	3510.25	1172.54	3510.25	1057.74	3510.25	1947.32	3510.25	670.362
1897	3512.11	639.887	3512.11	1143.4	3512.11	1165.83	3512.11	982.529	3512.11	1241.33	3512.11	2031.36	3512.11	611.267
1898	3513.96	663.796	3513.96	1211.4	3513.96	1188.35	3513.96	938.918	3513.96	1313.89	3513.96	2040.64	3513.96	572.569
1899	3515.81	633.567	3515.81	1346.26	3515.81	1252.91	3515.81	981.774	3515.81	1313.89	3515.81	2041.19	3515.81	569.497
1900	3517.66	691.684	3517.66	1434.54	3517.66	1251.13	3517.66	943.495	3517.66	1214.88	3517.66	2095.82	3517.66	624.083
1901	3519.51	743.052	3519.51	1390.08	3519.51	1168.54	3519.51	805.632	3519.51	1083.48	3519.51	2195.29	3519.51	636.611
1902	3521.36	697.263	3521.36	1190.16	3521.36	1092.29	3521.36	714.246	3521.36	1013.25	3521.36	2219.52	3521.36	619.491
1903	3523.21	670.774	3523.21	994.578	3523.21	974.201	3523.21	827.264	3523.21	865.67	3523.21	2127.52	3523.21	570.395
1904	3525.07	812.027	3525.07	893.29	3525.07	935.818	3525.07	1113.28	3525.07	757.024	3525.07	2081.51	3525.07	522.109
1905	3526.92	955.646	3526.92	877.405	3526.92	1041.18	3526.92	1185.54	3526.92	680.07	3526.92	2041.1	3526.92	568.98
1906	3528.77	1090.12	3528.77	829.433	3528.77	1277.12	3528.77	1074.26	3528.77	607.461	3528.77	2056	3528.77	598.588
1907	3530.62	1045.59	3530.62	908.976	3530.62	1336.92	3530.62	1010.66	3530.62	534.6	3530.62	1911.9	3530.62	543.938
1908	3532.47	912.357	3532.47	1060.6	3532.47	1135.65	3532.47	1000.89	3532.47	486.718	3532.47	1750.55	3532.47	543.146
1909	3534.32	902.731	3534.32	1106.54	3534.32	944.447	3534.32	1005.37	3534.32	416.563	3534.32	1935.04	3534.32	585.384
1910	3536.17	828.98	3536.17	1154.26	3536.17	1008.06	3536.17	928.655	3536.17	413.76	3536.17	2067.17	3536.17	565.065
1911	3538.03	757.337	3538.03	1152.05	3538.03	1130.02	3538.03	893.744	3538.03	471.736	3538.03	2083.52	3538.03	502.098
1912	3539.88	867.157	3539.88	1094.71	3539.88	1161.89	3539.88	1001.28	3539.88	472.169	3539.88	2032.78	3539.88	470.915
1913	3541.73	1077.85	3541.73	1208.71	3541.73	1147.16	3541.73	1146.88	3541.73	410.828	3541.73	1958.89	3541.73	494.985
1914	3543.58	1165.68	3543.58	1310.32	3543.58	1280.83	3543.58	1150.66	3543.58	445.412	3543.58	2052.11	3543.58	484.143
1915	3545.43	1113.33	3545.43	1071.88	3545.43	1434.58	3545.43	1087.47	3545.43	486.171	3545.43	2170.91	3545.43	486.361
1916	3547.28	917.077	3547.28	814.83	3547.28	1478.41	3547.28	974.703	3547.28	390.086	3547.28	2151.07	3547.28	486.99
1917	3549.13	732.47	3549.13	774.994	3549.13	1353.78	3549.13	1128.55	3549.13	330.026	3549.13	2012.14	3549.13	548.712
1918	3550.99	698.935	3550.99	809.809	3550.99	1255.03	3550.99	1320.4	3550.99	306.467	3550.99	1827.1	3550.99	562.396
1919	3552.84	714.623	3552.84	849.362	3552.84	1234.65	3552.84	1470.16	3552.84	315.258	3552.84	1721.67	3552.84	539.916
1920	3554.69	681.515	3554.69	948.327	3554.69	1126.39	3554.69	1539.98	3554.69	482.155	3554.69	1674.03	3554.69	575.279
1921	3556.54	801.55	3556.54	1002.77	3556.54	1012.38	3556.54	1542.17	3556.54	613.644	3556.54	1571.07	3556.54	572.341
1922	3558.39	948.992	3558.39	938.205	3558.39	1030.18	3558.39	1297.77	3558.39	599.181	3558.39	1422.7	3558.39	506.362
1923	3560.24	977.047	3560.24	835.811	3560.24	1031.37	3560.24	1058.1	3560.24	525.312	3560.24	1309.91	3560.24	521.66
1924	3562.09	967.634	3562.09	897.357	3562.09	957.396	3562.09	1012.82	3562.09	495.713	3562.09	1440.63	3562.09	611.039
1925	3563.94	959.169	3563.94	1152.4	3563.94	913.238	3563.94	1274.89	3563.94	546.1	3563.94	1734.59	3563.94	694.904
1926	3565.8	1037.95	3565.8	1241.17	3565.8	1016.13	3565.8	1332.46	3565.8	517.12	3565.8	1903.83	3565.8	717.237
1927	3567.65	1194.99	3567.65	1067.81	3567.65	1173.15	3567.65	1118.98	3567.65	475.072	3567.65	2105.67	3567.65	663.312
1928	3569.5	1364.47	3569.5	854.519	3569.5	1461.41	3569.5	1059.77	3569.5	452.259	3569.5	2272.52	3569.5	758.463
1929	3571.35	1429.45	3571.35	864.826	3571.35	1426.92	3571.35	1185.23	3571.35	398.295	3571.35	1808.86	3571.35	909.56
1930	3573.2	1364.14	3573.2	925.196	3573.2	1193.21	3573.2	1390.38	3573.2	452.01	3573.2	1622.64	3573.2	806.922
1931	3575.05	1367.52	3575.05	1050.78	3575.05	1168.72	3575.05	1314.53	3575.05	501.841	3575.05	1557.71	3575.05	688.437
1932	3576.9	1391.37	3576.9	1246.29	3576.9	1279.69	3576.9	1109.74	3576.9	429.67	3576.9	1591.62	3576.9	683.309
1933	3578.76	1313.36	3578.76	1304.19	3578.76	1302.26	3578.76	951.959	3578.76	323.441	3578.76	1702.99	3578.76	697.767
1934	3580.61	1170.08	3580.61	1183.27	3580.61	1293.01	3580.61	829.731	3580.61	359.984	3580.61	1694.62	3580.61	717.159
1935	3582.46	984.246	3582.46	930.153	3582.46	1326.38	3582.46	735.826	3582.46	481.473	3582.46	1586.14	3582.46	714.758
1936	3584.31	932.504	3584.31	857.893	3584.31	1275.89	3584.31	705.525	3584.31	441.145	3584.31	1468.66	3584.31	700.763
1937	3586.16	1042.28	3586.16	946.123	3586.16	1151.68	3586.16	831.311	3586.16	405.861	3586.16	1363.61	3586.16	746.207
1938	3588.01	1091.29	3588.01	1034.4	3588.01	1155.67	3588.01	1042.21	3588.01	374.452	3588.01	1409.94	3588.01	787.29
1939	3589.86	1120.48	3589.86	1111.65	3589.86	1128.54	3589.86	1138.46	3589.86	458.214	3589.86	1468.28	3589.86	843.227
1940	3591.72	1076.85	3591.72	1308.17	3591.72	1129.31	3591.72	1092.71	3591.72	467.488	3591.72	1427.33	3591.72	941.016
1941	3593.57	984.41	3593.57	1504.74	3593.57	1242.44	3593.57	1020.81	3593.57	468.3	3593.57	1431.14	3593.57	907.939
1942	3595.42	867.941	3595.42	1596.4	3595.42	1369.89	3595.42	1197.31	3595.42	414.27	3595.42	1496.9	3595.42	784.034
1943	3597.27	921.356	3597.27	1437.33	3597.27	1429.75	3597.27	1173.21	3597.27	372.532	3597.27	1570.52	3597.27	730.353
1944	3599.12	1025.38	3599.12	1175.97	3599.12	1312.94	3599.12	951.293	3599.12	338.868	3599.12	1551.42	3599.12	720.164
1945	3600.97	1006.93	3600.97	983.373	3600.97	1095.84	3600.97	923.833	3600.97	409.833	3600.97	1528.46	3600.97	681.505
1946	3602.82	887.087	3602.82	795.805	3602.82	1101.41	3602.82	1003.19	3602.82	435.413	3602.82	1587.83	3602.82	622.43
1947	3604.68	791.31	3604.68	718.977	3604.68	1121.39	3604.68	1081.85	3604.68	366.272	3604.68	1768.77	3604.68	590.819
1948	3606.53	792.622	3606.53	817.257	3606.53	1104.32	3606.53	1033.2	3606.53	353.111	3606.53	1745.39	3606.53	706.329
1949	3608.38	860.571	3608.38	1149.44	3608.38	1335.48	3608.38	1138.16	3608.38	359.99	3608.38	1587.83	3608.38	908.85
1950	3610.23	940.805	3610.23	1543.12	3610.23	1395.41	3610.23	1412.87	3610.23	297.626	3610.23	1627.46	3610.23	1046.26
1951	3612.08	1043.48	3612.08	1656.41	3612.08	1377.1	3612.08	1588.62	3612.08	352.837	3612.08	1651.38	3612.08	1062.49
1952	3613.93	1179.64	3613.93	1410	3613.93	1414.61	3613.93	1612.22	3613.93	470.706	3613.93	1568.97	3613.93	1074.57
1953	3615.78	1338.01	3615.78	1170.41	3615.78	1378.29	3615.78	1774.64	3615.78	479.671	3615.78	1512.88	3615.78	1086.17
1954	3617.64	1300.02	3617.64	1064.51	3617.64	1408.99	3617.64	1905.19	3617.64	449.486	3617.64	1302.55	3617.64	1105.39
1955	3619.49	1120.65	3619.49	1073.2	3619.49	1327.01	3619.49	1762.97	3619.49	544.668	3619.49	1250.49	3619.49	1003.43
1956	3621.34	968.378	3621.34	1174.02	3621.34	1247.66	3621.34	1551.52	3621.34	646.083	3621.34	1466.62	3621.34	886.397
1957	3623.19	860.227	3623.19	1365.83	3623.19	1203.34	3623.19	1364.61	3623.19	529.532	3623.19	1554.85	3623.19	840.303
1958	3625.04	736.087	3625.04	1625.27	3625.04	1200.3	3625.04	1193.89	3625.04	504.409	3625.04	1568.96	3625.04	875.297
1959	3626.89	676.808	3626.89	1875.51	3626.89	1023.95	3626.89	1214.62	3626.89	456.52	3626.89	1586.7	3626.89	1016.54
1960	3628.74	719.853	3628.74	1800.55	3628.74	1037.52	3628.74	1172.79	3628.74	428.678	3628.74	1506.22	3628.74	1088.56
1961	3630.6	713.055	3630.6	1685.37	3630.6	1282.97	3630.6	1071.18	3630.6	367.118	3630.6	1466.25	3630.6	1051.97
1962	3632.45	784.28	3632.45	1396.11	3632.45	1433.02	3632.45	1128.35	3632.45	489.44	3632.45	1484.29	3632.45	1011.06
1963	3634.3	939.296	3634.3	1133.54	3634.3	1433.49	3634.3	1166.04	3634.3	578.408	3634.3	1653.09	3634.3	877.07
1964	3636.15	1012.05	3636.15	994.04	3636.15	1452.63	3636.15	1056.31	3636.15	569.115	3636.15	2030.84	3636.15	776.673
1965	3638	1027.91	3638	1023.32	3638	1626.47	3638	1048.06	3638	601.518	3638	2282.27	3638	746.119
1966	3639.85	886.501	3639.85	990.274	3639.85	1660.65	3639.85	1175.86	3639.85	724.169	3639.85	2259.09	3639.85	747.597
1967	3641.7	780.892	3641.7	1001.76	3641.7	1617.74	3641.7	1303.11	3641.7	761.334	3641.7	2036.86	3641.7	682.388
1968	3643.56	803.153	3643.56	1053.41	3643.56	1642.3	3643.56	1337.35	3643.56	738.797	3643.56	1836.14	3643.56	706.932
1969	3645.41	936.643	3645.41	1098.2	3645.41	1613.3	3645.41	1255.55	3645.41	757.435	3645.41	1892.3	3645.41	790.729
1970	3647.26	1045.98	3647.26	1060.95	3647.26	1411.29	3647.26	1199.41	3647.26	774.058	3647.26	2079.42	3647.26	815.595
1971	3649.11	1253.66	3649.11	923.514	3649.11	1307.68	3649.11	1065.4	3649.11	746.077	3649.11	2229.48	3649.11	794.582
1972	3650.96	1416.55	3650.96	756.818	3650.96	1346.53	3650.96	977.362	3650.96	744.229	3650.96	2171.78	3650.96	755.224
1973	3652.81	1269.84	3652.81	686.481	3652.81	1380.83	3652.81	887.611	3652.81	813.021	3652.81	1952.71	3652.81	800.305
1974	3654.66	940.128	3654.66	731.362	3654.66	1388.75	3654.66	902.491	3654.66	808.728	3654.66	1642.75	3654.66	892.209
1975	3656.51	799.216	3656.51	839.042	3656.51	1351.75	3656.51	966.492	3656.51	652.076	3656.51	1655.15	3656.51	1091.23
1976	3658.37	863.53	3658.37	950.162	3658.37	1266.76	3658.37	983.546	3658.37	573.109	3658.37	1926.95	3658.37	939.296
1977	3660.22	968.01	3660.22	1017.31	3660.22	1222.2	3660.22	1089.43	3660.22	597.525	3660.22	2155.49	3660.22	881.618
1978	3662.07	987.286	3662.07	1194.49	3662.07	1209.2	3662.07	1273.31	3662.07	582.742	3662.07	2289.95	3662.07	861.237
1979	3663.92	854.456	3663.92	1341.95	3663.92	1032.43	3663.92	1292.13	3663.92	567.769	3663.92	2249.75	3663.92	876.847
1980	3665.77	849.666	3665.77	1384.88	3665.77	895.249	3665.77	1188.8	3665.77	682.023	3665.77	2168.46	3665.77	899.695
1981	3667.62	882.216	3667.62	1384.96	3667.62	959.275	3667.62	1193.57	3667.62	814.147	3667.62	2100.67	3667.62	760.435
1982	3669.47	961.539	3669.47	1428.81	3669.47	1122.6	3669.47	1284.97	3669.47	819.326	3669.47	1917.2	3669.47	634.774
1983	3671.33	1271.17	3671.33	1547.06	3671.33	1194.64	3671.33	1384.74	3671.33	689.479	3671.33	1832.9	3671.33	664.392
1984	3673.18	1540.1	3673.18	1603.78	3673.18	1223.06	3673.18	1367.8	3673.18	664.499	3673.18	1770.24	3673.18	756.971
1985	3675.03	1426.64	3675.03	1608.04	3675.03	1372.14	3675.03	1259.3	3675.03	646.008	3675.03	1711.62	3675.03	742.424
1986	3676.88	1230.14	3676.88	1475.39	3676.88	1616.67	3676.88	1289.57	3676.88	554.517	3676.88	1615.4	3676.88	700.341
1987	3678.73	1149.6	3678.73	1568.56	3678.73	1546.93	3678.73	1362.35	3678.73	470.148	3678.73	1639.52	3678.73	698.424
1988	3680.58	979.215	3680.58	2030.62	3680.58	1567.62	3680.58	1289.37	3680.58	523.235	3680.58	1721.45	3680.58	788.575
1989	3682.43	858.035	3682.43	2372.07	3682.43	1595.12	3682.43	1373.46	3682.43	671.328	3682.43	1682.1	3682.43	868.609
1990	3684.29	877.675	3684.29	2724.82	3684.29	1588.45	3684.29	1492.02	3684.29	684.828	3684.29	1616.44	3684.29	808.073
1991	3686.14	1064.66	3686.14	2288.44	3686.14	1458	3686.14	1488.1	3686.14	643.052	3686.14	1597.34	3686.14	702.89
1992	3687.99	1075.94	3687.99	1663.56	3687.99	1240.36	3687.99	1324.41	3687.99	626.446	3687.99	1597.9	3687.99	646.322
1993	3689.84	943.657	3689.84	1646.89	3689.84	1026.23	3689.84	1358.23	3689.84	575.997	3689.84	1562.84	3689.84	645.632
1994	3691.69	812.878	3691.69	1653.82	3691.69	783.727	3691.69	1497.59	3691.69	490.37	3691.69	1568.73	3691.69	686.409
1995	3693.54	812.259	3693.54	1629.42	3693.54	564.54	3693.54	1416.49	3693.54	518.11	3693.54	1667.09	3693.54	718.161
1996	3695.39	840.764	3695.39	1768.05	3695.39	482.816	3695.39	1311.15	3695.39	474.175	3695.39	1597.84	3695.39	708.658
1997	3697.25	907.799	3697.25	1780.27	3697.25	688.851	3697.25	1358.05	3697.25	456.808	3697.25	1446.66	3697.25	677.112
1998	3699.1	911.63	3699.1	1528.86	3699.1	1045.02	3699.1	1341.09	3699.1	497.817	3699.1	1333.06	3699.1	757.591
[truncated: 9,743 more rows]

## Sheet: PP Day2 C3
	1		2		3		4		5		6		7
	0	584.815	0	640.61	0	648.76	0	653.184	0	820.915	0	706.667	0	592.79
	1.8514	523.182	1.8514	596.883	1.8514	709.594	1.8514	731.842	1.8514	737.365	1.8514	677.858	1.8514	560.961
	3.7028	484.552	3.7028	537.263	3.7028	716.577	3.7028	680.391	3.7028	606.604	3.7028	592.802	3.7028	642.805
	5.5542	525.042	5.5542	533.423	5.5542	670.104	5.5542	639.087	5.5542	514.173	5.5542	576.281	5.5542	613.373
	7.4056	518.923	7.4056	609.662	7.4056	579.592	7.4056	566.483	7.4056	530.744	7.4056	557.497	7.4056	570.372
	9.257	539.567	9.257	699.766	9.257	651.135	9.257	593.352	9.257	614.464	9.257	609.455	9.257	491.703
	11.1084	493.541	11.1084	669.86	11.1084	517.026	11.1084	625.609	11.1084	673.417	11.1084	593.437	11.1084	530.087
	12.9598	535.179	12.9598	658.669	12.9598	577.215	12.9598	509.296	12.9598	609.016	12.9598	543.655	12.9598	613.111
	14.8112	532.379	14.8112	583.412	14.8112	670.82	14.8112	569.712	14.8112	516.408	14.8112	544.786	14.8112	619.174
	16.6626	626.356	16.6626	578.84	16.6626	710.976	16.6626	618.626	16.6626	533.948	16.6626	584.713	16.6626	600.703
	18.514	700.592	18.514	530.175	18.514	637.743	18.514	641.133	18.514	563.54	18.514	564.728	18.514	630.574
	20.3654	742.486	20.3654	479.839	20.3654	629.009	20.3654	666.232	20.3654	578.014	20.3654	546.007	20.3654	661.312
	22.2168	747.059	22.2168	534.229	22.2168	672.488	22.2168	584.498	22.2168	657.524	22.2168	591.633	22.2168	715.944
	24.0682	638.801	24.0682	622.875	24.0682	676.772	24.0682	529.976	24.0682	727.93	24.0682	718.835	24.0682	689.445
	25.9196	568.3	25.9196	690.404	25.9196	631.541	25.9196	539.064	25.9196	661.54	25.9196	734.945	25.9196	614.514
	27.771	705.154	27.771	751.225	27.771	711.329	27.771	521.847	27.771	720.768	27.771	595.142	27.771	653.021
	29.6224	715.492	29.6224	737.056	29.6224	695.29	29.6224	552.379	29.6224	873.894	29.6224	585.462	29.6224	689.411
	31.4738	567.947	31.4738	695.931	31.4738	672.466	31.4738	620.087	31.4738	962.27	31.4738	620.943	31.4738	792.113
	33.3252	581.812	33.3252	681.446	33.3252	711.147	33.3252	618.516	33.3252	989.332	33.3252	605.565	33.3252	811.151
	35.1766	620.683	35.1766	675.805	35.1766	666.439	35.1766	698.029	35.1766	814.605	35.1766	576.031	35.1766	666.376
	37.028	554.594	37.028	677.806	37.028	651.199	37.028	643.533	37.028	799.335	37.028	609.877	37.028	721.117
	38.8794	561.382	38.8794	669.248	38.8794	681.655	38.8794	482.594	38.8794	764.497	38.8794	640.001	38.8794	753.479
	40.7308	538.78	40.7308	623.856	40.7308	690.462	40.7308	554.892	40.7308	790.196	40.7308	662.053	40.7308	770.917
	42.5822	471.621	42.5822	643.817	42.5822	705.983	42.5822	671.302	42.5822	622.532	42.5822	640.451	42.5822	710.904
	44.4336	439.694	44.4336	612.495	44.4336	739.804	44.4336	664.49	44.4336	612.435	44.4336	569.912	44.4336	652.505
	46.285	451.296	46.285	592.11	46.285	698.607	46.285	635.629	46.285	648.779	46.285	533.011	46.285	626.475
	48.1364	547.996	48.1364	526.57	48.1364	676.633	48.1364	584.808	48.1364	696.711	48.1364	622.33	48.1364	634.706
	49.9878	609.146	49.9878	486.855	49.9878	667.833	49.9878	550.399	49.9878	661.644	49.9878	648.864	49.9878	602.479
	51.8392	609.672	51.8392	563.837	51.8392	650.615	51.8392	535.277	51.8392	556.18	51.8392	580.803	51.8392	573.535
	53.6906	651.826	53.6906	644.954	53.6906	717.516	53.6906	575.301	53.6906	534.633	53.6906	582.859	53.6906	552.278
	55.542	592.906	55.542	616.556	55.542	740.901	55.542	585.694	55.542	660.868	55.542	614.835	55.542	573.106
	57.3934	568.061	57.3934	664.479	57.3934	738.042	57.3934	573.218	57.3934	734.784	57.3934	635.269	57.3934	592.596
	59.2448	493.088	59.2448	670.885	59.2448	720.879	59.2448	629.691	59.2448	736.308	59.2448	623.211	59.2448	581.548
	61.0962	434.256	61.0962	586.476	61.0962	723.477	61.0962	678.46	61.0962	664.195	61.0962	585.857	61.0962	611.645
	62.9476	501.8	62.9476	581.142	62.9476	767.811	62.9476	683.448	62.9476	610.543	62.9476	549.942	62.9476	637.308
	64.799	509.24	64.799	577.519	64.799	747.875	64.799	631.241	64.799	606.718	64.799	577.86	64.799	620.608
	66.6504	471.996	66.6504	643.425	66.6504	713.431	66.6504	581.674	66.6504	633.518	66.6504	653.891	66.6504	623.896
	68.5018	488.943	68.5018	749.326	68.5018	712.934	68.5018	544.379	68.5018	661.984	68.5018	666.635	68.5018	614.921
	70.3532	541.843	70.3532	668.753	70.3532	723.418	70.3532	558.215	70.3532	684.277	70.3532	658.831	70.3532	573.099
	72.2046	585.837	72.2046	602.786	72.2046	785.266	72.2046	533.099	72.2046	710.535	72.2046	655.664	72.2046	532.922
	74.056	692.713	74.056	619.181	74.056	829.853	74.056	492.878	74.056	703.728	74.056	641.105	74.056	562.639
	75.9074	610.643	75.9074	624.452	75.9074	835.362	75.9074	503.331	75.9074	654.465	75.9074	705.905	75.9074	622.429
	77.7588	632.414	77.7588	636.781	77.7588	759.252	77.7588	533.714	77.7588	641.291	77.7588	762.439	77.7588	621.416
	79.6102	616.279	79.6102	669.454	79.6102	718.007	79.6102	576.776	79.6102	754.476	79.6102	677.101	79.6102	675.492
	81.4616	590.116	81.4616	731.835	81.4616	671.781	81.4616	569.994	81.4616	716.928	81.4616	568.297	81.4616	733.328
	83.313	642.493	83.313	752.378	83.313	725.196	83.313	541.837	83.313	749.978	83.313	596.106	83.313	756.138
	85.1644	636.273	85.1644	728.163	85.1644	729.012	85.1644	600.739	85.1644	810.894	85.1644	637.002	85.1644	695.264
	87.0158	587.231	87.0158	758.421	87.0158	705.383	87.0158	674.229	87.0158	724.872	87.0158	625.942	87.0158	672.629
	88.8672	632.471	88.8672	739.54	88.8672	671.969	88.8672	674.111	88.8672	542.982	88.8672	666.185	88.8672	697.724
	90.7186	730.006	90.7186	647.188	90.7186	670.063	90.7186	735.728	90.7186	581.455	90.7186	671.765	90.7186	690.845
	92.57	658.371	92.57	628.342	92.57	663.583	92.57	723.744	92.57	662.891	92.57	627.686	92.57	707.68
	94.4214	582.102	94.4214	661.699	94.4214	654.634	94.4214	733.893	94.4214	731.872	94.4214	606.02	94.4214	743.783
	96.2728	606.871	96.2728	664.121	96.2728	608.139	96.2728	656.64	96.2728	683.276	96.2728	595.289	96.2728	717.57
	98.1242	647.34	98.1242	634.678	98.1242	639.853	98.1242	572.108	98.1242	658.715	98.1242	630.658	98.1242	783.44
	99.9756	663.138	99.9756	650.331	99.9756	657.193	99.9756	551.329	99.9756	554.047	99.9756	695.884	99.9756	801.865
	101.827	683.892	101.827	699.556	101.827	630.528	101.827	588.616	101.827	557.023	101.827	705.267	101.827	728.937
	103.678	625.392	103.678	694.182	103.678	681.023	103.678	597.956	103.678	557.574	103.678	608.53	103.678	641.656
	105.53	654.152	105.53	744.235	105.53	731.933	105.53	586.255	105.53	667.813	105.53	538.22	105.53	614.484
	107.381	583.571	107.381	729.859	107.381	716.318	107.381	580.207	107.381	776.667	107.381	481.515	107.381	594.045
	109.233	525.043	109.233	741.034	109.233	643.51	109.233	530.366	109.233	736.842	109.233	429.532	109.233	608.012
	111.084	531.805	111.084	719.38	111.084	679.218	111.084	554.652	111.084	641.205	111.084	526.144	111.084	635.418
	112.935	629.339	112.935	688.626	112.935	657.734	112.935	554.485	112.935	624.282	112.935	614.669	112.935	539.163
	114.787	583.677	114.787	683.818	114.787	578.112	114.787	628.248	114.787	545.08	114.787	625.697	114.787	498.848
	116.638	530.71	116.638	707.186	116.638	568.411	116.638	653.809	116.638	461.415	116.638	586.814	116.638	524.479
	118.49	414.22	118.49	672.088	118.49	672.916	118.49	622.903	118.49	482.449	118.49	538.577	118.49	563.349
	120.341	467.054	120.341	592.442	120.341	696.365	120.341	557.819	120.341	560.393	120.341	505.063	120.341	564.645
	122.192	505.566	122.192	618.873	122.192	658.485	122.192	475.537	122.192	577.177	122.192	533.647	122.192	575.878
	124.044	570.178	124.044	726.406	124.044	721.409	124.044	494.852	124.044	530.228	124.044	640.947	124.044	533.706
	125.895	594.801	125.895	745.429	125.895	762.993	125.895	632	125.895	604.163	125.895	684.707	125.895	544.858
	127.747	643.872	127.747	756.318	127.747	816.262	127.747	690.816	127.747	693.214	127.747	614.195	127.747	589.302
	129.598	618.831	129.598	763.547	129.598	805.233	129.598	620.885	129.598	657.068	129.598	538.61	129.598	553.312
	131.449	582.742	131.449	728.897	131.449	601.498	131.449	601.363	131.449	594.447	131.449	549.229	131.449	495.382
	133.301	526.807	133.301	707.747	133.301	669.8	133.301	568.762	133.301	548.784	133.301	628.746	133.301	561.754
	135.152	627.02	135.152	796.411	135.152	578.796	135.152	532.754	135.152	558.769	135.152	668.153	135.152	606.831
	137.004	674.684	137.004	775.385	137.004	591.131	137.004	584.311	137.004	547.049	137.004	668.589	137.004	552.363
	138.855	616.166	138.855	659.797	138.855	707.671	138.855	712.305	138.855	591.424	138.855	696.947	138.855	510.444
	140.706	587.738	140.706	626.96	140.706	753.235	140.706	746.856	140.706	679.948	140.706	722.027	140.706	506.651
	142.558	684.865	142.558	586.634	142.558	743.767	142.558	704.426	142.558	748.677	142.558	806.102	142.558	541.945
	144.409	654.482	144.409	629.539	144.409	667.255	144.409	703.821	144.409	759.802	144.409	879.814	144.409	548.193
	146.261	671.75	146.261	668.79	146.261	620.325	146.261	821.407	146.261	650.391	146.261	895.7	146.261	566.048
	148.112	687.336	148.112	645.685	148.112	687.844	148.112	771.511	148.112	574.752	148.112	886.825	148.112	620.514
	149.963	673.429	149.963	631.394	149.963	737.222	149.963	769.805	149.963	603.839	149.963	836.988	149.963	628.672
	151.815	610.625	151.815	554.561	151.815	692.247	151.815	732.281	151.815	586.431	151.815	832.345	151.815	568.092
	153.666	574.968	153.666	532.717	153.666	624.403	153.666	735.878	153.666	706.359	153.666	1024.17	153.666	573.674
	155.518	488.465	155.518	567.302	155.518	575.133	155.518	693.706	155.518	781.598	155.518	964.529	155.518	617.983
	157.369	576.707	157.369	583.189	157.369	652.723	157.369	597.804	157.369	679.612	157.369	1043.99	157.369	627.56
	159.22	643.278	159.22	650.403	159.22	701.277	159.22	586.464	159.22	560.091	159.22	975.794	159.22	636.101
	161.072	662.746	161.072	690.986	161.072	692.425	161.072	618.085	161.072	591.064	161.072	880.101	161.072	597.432
	162.923	597.447	162.923	749.495	162.923	665.645	162.923	606.356	162.923	673.547	162.923	835.786	162.923	550.602
	164.775	578.2	164.775	749.323	164.775	611.918	164.775	692.397	164.775	673.983	164.775	815.373	164.775	559.921
	166.626	602.119	166.626	679.347	166.626	619.758	166.626	712.44	166.626	631.63	166.626	773.617	166.626	554.893
	168.477	708.069	168.477	665.645	168.477	638.238	168.477	614.687	168.477	666.191	168.477	748.237	168.477	522.031
	170.329	643.898	170.329	690.529	170.329	637.211	170.329	624.352	170.329	716.888	170.329	640.098	170.329	613.704
	172.18	532.53	172.18	674.983	172.18	609.079	172.18	634.596	172.18	655.306	172.18	542.835	172.18	740.227
	174.032	540.937	174.032	622.335	174.032	617.041	174.032	576.218	174.032	718.845	174.032	571.083	174.032	798.292
	175.883	571.276	175.883	588.851	175.883	705.012	175.883	527.317	175.883	742.865	175.883	688.995	175.883	727.034
	177.734	546.133	177.734	636.364	177.734	771.448	177.734	550.299	177.734	702.874	177.734	762.695	177.734	599.567
	179.586	493.363	179.586	690.975	179.586	746.669	179.586	575.446	179.586	684.104	179.586	784.947	179.586	551.882
	181.437	564.703	181.437	647.439	181.437	696.3	181.437	585.165	181.437	652.638	181.437	738.183	181.437	615.378
	183.289	619.544	183.289	607.305	183.289	695.551	183.289	624.279	183.289	630.604	183.289	680.271	183.289	729.386
	185.14	663.417	185.14	636.839	185.14	647.876	185.14	635.66	185.14	616.926	185.14	719.977	185.14	800.473
	186.991	653.885	186.991	751.677	186.991	668.381	186.991	631.276	186.991	755.936	186.991	726.946	186.991	822.559
	188.843	609.271	188.843	757.934	188.843	692.912	188.843	679.793	188.843	744.884	188.843	635.004	188.843	646.736
	190.694	589.82	190.694	708.334	190.694	666.392	190.694	702.291	190.694	663.962	190.694	611.074	190.694	609.213
	192.546	534.529	192.546	767.923	192.546	521.153	192.546	678.667	192.546	764.8	192.546	652.2	192.546	625.782
	194.397	628.534	194.397	753.699	194.397	490.029	194.397	689.937	194.397	777.251	194.397	699.829	194.397	610.65
	196.248	716.711	196.248	710.331	196.248	646.285	196.248	748.827	196.248	721.708	196.248	733.757	196.248	596.386
	198.1	753.33	198.1	783.579	198.1	768.783	198.1	752.675	198.1	730.004	198.1	812.95	198.1	598.717
	199.951	599.959	199.951	829.087	199.951	754.108	199.951	738.251	199.951	714.745	199.951	796.178	199.951	575.807
	201.803	568.826	201.803	779.244	201.803	650.863	201.803	720.997	201.803	785.217	201.803	715.715	201.803	655.864
	203.654	498.37	203.654	722.884	203.654	580.785	203.654	698.435	203.654	729.613	203.654	693.396	203.654	732.007
	205.505	504.129	205.505	686.279	205.505	664.822	205.505	679.87	205.505	651.983	205.505	744.974	205.505	729.043
	207.357	629.866	207.357	725.28	207.357	722.659	207.357	680.155	207.357	729.056	207.357	750.319	207.357	667.63
	209.208	628.481	209.208	697.931	209.208	776.163	209.208	593.021	209.208	755.768	209.208	733.327	209.208	605.918
	211.06	528.794	211.06	599.76	211.06	724.729	211.06	648.909	211.06	752.752	211.06	809.562	211.06	652.923
	212.911	526.327	212.911	590.829	212.911	699.177	212.911	771.648	212.911	752.757	212.911	913.507	212.911	721.184
	214.762	601.477	214.762	680.532	214.762	717.339	214.762	780.244	214.762	743.073	214.762	922.372	214.762	720.794
	216.614	551.444	216.614	772.984	216.614	703.992	216.614	714.963	216.614	836.782	216.614	1028.67	216.614	687.748
	218.465	564.149	218.465	780.346	218.465	631.003	218.465	715.122	218.465	834.531	218.465	921.866	218.465	729.358
	220.317	560.79	220.317	651.027	220.317	645.768	220.317	754.752	220.317	745.397	220.317	899.551	220.317	787.347
	222.168	574.111	222.168	591.959	222.168	700.265	222.168	754.489	222.168	737.124	222.168	882.718	222.168	713.414
	224.019	597.84	224.019	738.771	224.019	727.774	224.019	668.038	224.019	780.387	224.019	833.626	224.019	617.333
	225.871	577.832	225.871	811.056	225.871	711.702	225.871	659.228	225.871	706.745	225.871	769.92	225.871	646.223
	227.722	620.134	227.722	734.426	227.722	696.744	227.722	658.665	227.722	675.289	227.722	711.446	227.722	682.014
	229.574	648.96	229.574	783.082	229.574	716.657	229.574	737.425	229.574	703.379	229.574	719.896	229.574	646.546
	231.425	607.742	231.425	901.455	231.425	656.01	231.425	844.167	231.425	576.604	231.425	802.63	231.425	626.457
	233.276	557.038	233.276	886.554	233.276	656.306	233.276	811.944	233.276	546.695	233.276	758.562	233.276	651.513
	235.128	551.56	235.128	770.942	235.128	700.028	235.128	738.503	235.128	657.05	235.128	705.277	235.128	667.156
	236.979	509.737	236.979	697.898	236.979	680.28	236.979	646.917	236.979	673.944	236.979	739.567	236.979	685.417
	238.831	444.199	238.831	692.181	238.831	721.866	238.831	573.683	238.831	578.173	238.831	699.893	238.831	686.723
	240.682	334.478	240.682	716.781	240.682	754.47	240.682	576.304	240.682	545.137	240.682	634.49	240.682	711.118
	242.533	322.68	242.533	807.535	242.533	722.601	242.533	671.696	242.533	592.212	242.533	666.484	242.533	732.461
	244.385	260.942	244.385	923.488	244.385	697.261	244.385	758.561	244.385	636.824	244.385	698.599	244.385	726.811
	246.236	183.338	246.236	935.364	246.236	811.794	246.236	788.934	246.236	640.515	246.236	755.531	246.236	714.531
	248.088	141.712	248.088	814.735	248.088	808.408	248.088	745.442	248.088	611.592	248.088	735.108	248.088	740.767
	249.939	186.851	249.939	750.163	249.939	772.725	249.939	708.242	249.939	639.723	249.939	635.314	249.939	790.722
	251.79	176.783	251.79	822.823	251.79	732.979	251.79	712.994	251.79	735.746	251.79	567.539	251.79	932.35
	253.642	161.653	253.642	804.762	253.642	775.342	253.642	703.237	253.642	817.62	253.642	578.552	253.642	910.268
	255.493	157.839	255.493	759.531	255.493	774.208	255.493	702.46	255.493	774.472	255.493	675.002	255.493	870.967
	257.345	175.934	257.345	697.766	257.345	718.336	257.345	731.098	257.345	769.478	257.345	737.875	257.345	849.615
	259.196	244.435	259.196	688.486	259.196	748.192	259.196	755.565	259.196	751.861	259.196	726.345	259.196	845.723
	261.047	299.924	261.047	631.667	261.047	785.181	261.047	754.598	261.047	815.737	261.047	712.665	261.047	802.798
	262.899	363.176	262.899	617.376	262.899	762.484	262.899	758.73	262.899	925.469	262.899	705.045	262.899	881.46
	264.75	492.15	264.75	775.552	264.75	741.572	264.75	808.756	264.75	968.975	264.75	668.424	264.75	862.297
	266.602	591.932	266.602	801.409	266.602	769.683	266.602	784.306	266.602	889.854	266.602	683.949	266.602	773.359
	268.453	636.024	268.453	702.364	268.453	804.985	268.453	765.431	268.453	893.365	268.453	811.623	268.453	687.142
	270.304	699.14	270.304	727.023	270.304	735.337	270.304	772.425	270.304	836.063	270.304	939.42	270.304	601.724
	272.156	734.405	272.156	833.219	272.156	741.237	272.156	726.986	272.156	917.65	272.156	995.248	272.156	610.96
	274.007	757.69	274.007	731.522	274.007	760.752	274.007	683.163	274.007	854.364	274.007	961.042	274.007	647.469
	275.859	768.628	275.859	681.689	275.859	703.976	275.859	658.275	275.859	781.505	275.859	901.302	275.859	702.811
	277.71	709.533	277.71	759.793	277.71	688.175	277.71	718.794	277.71	797.016	277.71	957.808	277.71	700.745
	279.561	788.547	279.561	741.862	279.561	691.915	279.561	795.888	279.561	667.779	279.561	1023.23	279.561	748.172
	281.413	909.565	281.413	703.636	281.413	709.396	281.413	763.829	281.413	607.689	281.413	1009.86	281.413	776.459
	283.264	833.351	283.264	717.198	283.264	704.924	283.264	713.338	283.264	635.103	283.264	1046.11	283.264	685.868
	285.116	752.28	285.116	642.76	285.116	755.517	285.116	733.163	285.116	689.311	285.116	1037.52	285.116	615.099
	286.967	746.771	286.967	665.596	286.967	750.856	286.967	761.23	286.967	718.957	286.967	1033.83	286.967	616.906
	288.818	716.106	288.818	786.451	288.818	659.917	288.818	737.602	288.818	698.892	288.818	991.707	288.818	600.287
	290.67	764.157	290.67	814.536	290.67	659.405	290.67	714.686	290.67	677.816	290.67	916.479	290.67	654.673
	292.521	815.484	292.521	774.665	292.521	742.224	292.521	734.715	292.521	686.37	292.521	840.208	292.521	574.737
	294.373	800.438	294.373	771.653	294.373	796.507	294.373	788.503	294.373	649.726	294.373	781.47	294.373	543.543
	296.224	802.428	296.224	726.259	296.224	788.68	296.224	760.817	296.224	528.059	296.224	789.629	296.224	577.889
	298.075	814.059	298.075	775.079	298.075	752.444	298.075	781.571	298.075	591.155	298.075	759.528	298.075	571.561
	299.927	794.803	299.927	844.286	299.927	719.742	299.927	765.069	299.927	679.573	299.927	801.144	299.927	545.812
	301.778	829.591	301.778	774.211	301.778	773.557	301.778	748.141	301.778	667.959	301.778	834.304	301.778	671.824
	303.63	785.412	303.63	716.59	303.63	826.017	303.63	735.805	303.63	685.691	303.63	731.898	303.63	709.919
	305.481	759.16	305.481	681.495	305.481	740.588	305.481	715.492	305.481	743.974	305.481	660.956	305.481	634.471
	307.332	798.891	307.332	687.545	307.332	683.134	307.332	724.995	307.332	733.843	307.332	700.808	307.332	574.464
	309.184	891.136	309.184	803.428	309.184	743.647	309.184	675.219	309.184	792.397	309.184	777.468	309.184	607.519
	311.035	886.789	311.035	908.808	311.035	786.441	311.035	682.873	311.035	688.339	311.035	793.652	311.035	668.539
	312.887	829.924	312.887	913.786	312.887	718.701	312.887	737.912	312.887	627.01	312.887	780.627	312.887	659.325
	314.738	792.854	314.738	918.687	314.738	682.481	314.738	763.105	314.738	569.315	314.738	760.807	314.738	672.311
	316.589	710.34	316.589	831.294	316.589	766.907	316.589	848.066	316.589	651.065	316.589	749.097	316.589	668.934
	318.441	700.518	318.441	792.362	318.441	815.005	318.441	859.664	318.441	728.325	318.441	743.937	318.441	672.257
	320.292	807.106	320.292	870.501	320.292	724.146	320.292	812.306	320.292	780.8	320.292	797.903	320.292	699.186
	322.144	869.824	322.144	939.27	322.144	629.838	322.144	875.668	322.144	813.528	322.144	791.083	322.144	732.883
	323.995	868.626	323.995	924.023	323.995	758.667	323.995	897.07	323.995	813.154	323.995	744.784	323.995	767.066
	325.846	789.867	325.846	869.026	325.846	848.564	325.846	844.679	325.846	767.009	325.846	780.69	325.846	778.459
	327.698	804.273	327.698	866.412	327.698	790.868	327.698	812.38	327.698	817.82	327.698	860.517	327.698	745.899
	329.549	834.792	329.549	965.332	329.549	748.458	329.549	730.994	329.549	868.106	329.549	836.669	329.549	804.733
	331.401	845.855	331.401	968.966	331.401	763.68	331.401	675.872	331.401	751.718	331.401	790.518	331.401	906.088
	333.252	742.784	333.252	895.968	333.252	766.4	333.252	705.543	333.252	606.797	333.252	804.395	333.252	956.783
	335.103	730.403	335.103	884.176	335.103	748.572	335.103	702.383	335.103	647.07	335.103	808.734	335.103	1051.66
	336.955	732.541	336.955	862.319	336.955	792.898	336.955	710.934	336.955	587.685	336.955	815.923	336.955	953.396
	338.806	743.453	338.806	885.028	338.806	800.852	338.806	793.721	338.806	529.811	338.806	761.334	338.806	983.41
	340.658	748.248	340.658	907.57	340.658	774.135	340.658	796.474	340.658	466.271	340.658	758.968	340.658	859.469
	342.509	763.881	342.509	873.238	342.509	784.056	342.509	739.198	342.509	522.268	342.509	836.943	342.509	742.851
	344.36	798.045	344.36	877.474	344.36	768.871	344.36	745.81	344.36	526.562	344.36	988.443	344.36	693.85
	346.212	797.293	346.212	913.398	346.212	747.288	346.212	791.499	346.212	499.222	346.212	926.655	346.212	762.536
	348.063	774.054	348.063	995.209	348.063	855.455	348.063	776.732	348.063	444.474	348.063	888.503	348.063	814.769
	349.915	785.482	349.915	983.741	349.915	902.944	349.915	749.683	349.915	484.183	349.915	948.723	349.915	738.993
	351.766	808.2	351.766	918.916	351.766	874.525	351.766	743.505	351.766	517.343	351.766	880.81	351.766	694.971
	353.617	830.537	353.617	863.256	353.617	810.921	353.617	809.636	353.617	507.683	353.617	834.169	353.617	661.091
	355.469	750.393	355.469	823.898	355.469	816.151	355.469	849.492	355.469	625.145	355.469	867.127	355.469	744.829
	357.32	766.489	357.32	931.237	357.32	865.585	357.32	779.859	357.32	708.001	357.32	883.052	357.32	778.941
	359.172	861.423	359.172	938.322	359.172	839.627	359.172	750.222	359.172	707.346	359.172	840.636	359.172	761.04
	361.023	899.656	361.023	832.499	361.023	785.185	361.023	778.343	361.023	666.938	361.023	827.678	361.023	720.719
	362.874	853.607	362.874	845.638	362.874	801.982	362.874	867.047	362.874	576.789	362.874	834.772	362.874	687.343
	364.726	804.904	364.726	1140.92	364.726	802.54	364.726	881.809	364.726	609.651	364.726	778.4	364.726	687.523
	366.577	787.072	366.577	1266.91	366.577	748.364	366.577	858.145	366.577	568.635	366.577	729.868	366.577	745.578
	368.429	802.699	368.429	1267.22	368.429	749.024	368.429	872.199	368.429	556.245	368.429	710.56	368.429	802.711
	370.28	867.406	370.28	1235.23	370.28	791.388	370.28	867.55	370.28	456.704	370.28	691.766	370.28	844.94
	372.131	922.784	372.131	1199.05	372.131	788.066	372.131	802.619	372.131	552.049	372.131	714.644	372.131	830.465
	373.983	894.962	373.983	1152.08	373.983	735.062	373.983	747.981	373.983	651.317	373.983	781.397	373.983	823.123
	375.834	869.366	375.834	1042.4	375.834	665.532	375.834	817.745	375.834	684.147	375.834	777.671	375.834	748.439
	377.686	819.588	377.686	881.398	377.686	633.351	377.686	873.249	377.686	696.47	377.686	743.412	377.686	633.294
	379.537	794.638	379.537	899.065	379.537	682.954	379.537	1016.99	379.537	820.914	379.537	738.672	379.537	644.912
	381.388	800.329	381.388	1094.77	381.388	824.353	381.388	1112.96	381.388	740.464	381.388	733.655	381.388	707.297
	383.24	853.701	383.24	1213.46	383.24	812.733	383.24	949.754	383.24	890.083	383.24	706.564	383.24	668.564
	385.091	822.776	385.091	1170.6	385.091	720.923	385.091	908.52	385.091	877.116	385.091	745.15	385.091	679.648
	386.943	811.984	386.943	1089.42	386.943	692.464	386.943	887.363	386.943	899.42	386.943	804.733	386.943	769.417
	388.794	924.138	388.794	1055.22	388.794	712.615	388.794	833.875	388.794	809.204	388.794	847.045	388.794	861.927
	390.645	913.771	390.645	969.1	390.645	640.485	390.645	779.499	390.645	867.425	390.645	856.658	390.645	855.275
	392.497	805.397	392.497	928.178	392.497	531.013	392.497	803.847	392.497	694.442	392.497	804.384	392.497	802.458
	394.348	753.654	394.348	1010.44	394.348	530.904	394.348	800.956	394.348	624.008	394.348	804.059	394.348	800.341
	396.2	782.674	396.2	1047.96	396.2	610.211	396.2	784.385	396.2	686.056	396.2	900.414	396.2	882.562
	398.051	852.978	398.051	1035.15	398.051	648.376	398.051	807.903	398.051	648.43	398.051	1016.85	398.051	878.531
	399.902	850.809	399.902	1050.75	399.902	642.358	399.902	857.525	399.902	573.154	399.902	1085.54	399.902	792.456
	401.754	888.007	401.754	1122.64	401.754	656.463	401.754	883.361	401.754	673.629	401.754	1107.28	401.754	784.947
	403.605	905.222	403.605	1094.2	403.605	683.715	403.605	812.333	403.605	717.673	403.605	1144.67	403.605	869.032
	405.457	949.168	405.457	1061.16	405.457	764.584	405.457	777.338	405.457	705.824	405.457	1214.66	405.457	799.427
	407.308	927.194	407.308	1081.26	407.308	811.058	407.308	772.122	407.308	606.4	407.308	1242.35	407.308	733.651
	409.159	831.693	409.159	988.576	409.159	856.549	409.159	780.686	409.159	663.825	409.159	1261.35	409.159	743.767
	411.011	781.266	411.011	932.516	411.011	748.11	411.011	824.844	411.011	775.005	411.011	1232.75	411.011	705.244
	412.862	818.815	412.862	1001.37	412.862	700.055	412.862	864.979	412.862	765.592	412.862	1280.26	412.862	633.375
	414.714	868.237	414.714	1059.34	414.714	751.285	414.714	839.386	414.714	762.356	414.714	1219.92	414.714	609.472
	416.565	858.421	416.565	1052.42	416.565	718.713	416.565	824.654	416.565	769.192	416.565	1132.98	416.565	619.925
	418.416	819.993	418.416	1036.58	418.416	650.076	418.416	836.441	418.416	701.369	418.416	1027.96	418.416	601.565
	420.268	820.943	420.268	1023.24	420.268	606.698	420.268	837.264	420.268	678.628	420.268	890.275	420.268	584.493
	422.119	850.796	422.119	971.71	422.119	742.987	422.119	839.579	422.119	699.188	422.119	907.162	422.119	596.402
	423.971	884.7	423.971	956.553	423.971	805.267	423.971	840.514	423.971	782.92	423.971	1026.8	423.971	623.569
	425.822	935.64	425.822	1003.16	425.822	804.653	425.822	817.032	425.822	844.057	425.822	989.94	425.822	620.108
	427.673	993.236	427.673	1015.42	427.673	921.04	427.673	832.532	427.673	639.277	427.673	893.222	427.673	600.691
	429.525	924.514	429.525	1052.79	429.525	841.372	429.525	875.356	429.525	759.484	429.525	868.045	429.525	553.632
	431.376	886.931	431.376	1114.13	431.376	713.896	431.376	837.782	431.376	783.858	431.376	851.361	431.376	524.701
	433.228	846.833	433.228	1123.48	433.228	740.029	433.228	785.611	433.228	847.98	433.228	867.064	433.228	566.66
	435.079	825.795	435.079	1144.13	435.079	741.622	435.079	739.857	435.079	771.332	435.079	943.169	435.079	617.222
	436.93	846.917	436.93	1072.23	436.93	722.536	436.93	762.653	436.93	780.427	436.93	935.313	436.93	665.72
	438.782	912.632	438.782	1045.08	438.782	693.117	438.782	887.624	438.782	776.97	438.782	859.721	438.782	607.163
	440.633	962.676	440.633	1109.18	440.633	725.185	440.633	873.644	440.633	790.508	440.633	831.088	440.633	515.905
	442.485	1031.13	442.485	1082.74	442.485	826.108	442.485	928.12	442.485	917.834	442.485	913.346	442.485	517.83
	444.336	929.258	444.336	1000.37	444.336	771.471	444.336	847.118	444.336	949.239	444.336	945.662	444.336	594.506
	446.187	813.07	446.187	901.895	446.187	832.787	446.187	821.455	446.187	834.959	446.187	866.549	446.187	619.722
	448.039	734.624	448.039	902.24	448.039	873.51	448.039	789.929	448.039	818.521	448.039	889.13	448.039	617.462
	449.89	751.163	449.89	847.181	449.89	887.534	449.89	840.44	449.89	832.469	449.89	951.448	449.89	576.468
	451.742	830.516	451.742	890.103	451.742	956.717	451.742	972.347	451.742	701.643	451.742	962.6	451.742	600.46
	453.593	892.539	453.593	971.379	453.593	906.695	453.593	827.975	453.593	568.911	453.593	907.903	453.593	608.172
	455.444	926.394	455.444	961.873	455.444	992.473	455.444	731.247	455.444	644.346	455.444	893.562	455.444	526.629
	457.296	936.131	457.296	914.074	457.296	1011.37	457.296	783.043	457.296	647.043	457.296	943.856	457.296	574.636
	459.147	878.044	459.147	929.316	459.147	1014.35	459.147	824.085	459.147	659.402	459.147	1021.78	459.147	577.977
	460.999	838.402	460.999	959.956	460.999	1083.65	460.999	764.169	460.999	692.902	460.999	1142.89	460.999	513.301
	462.85	882.646	462.85	949.707	462.85	978.843	462.85	803.783	462.85	701.198	462.85	1179.68	462.85	477.264
	464.701	885.971	464.701	1037.18	464.701	1068.93	464.701	872.546	464.701	723.227	464.701	1369.59	464.701	536.805
	466.553	845.385	466.553	1085.75	466.553	1018.88	466.553	823.135	466.553	729.292	466.553	1304.96	466.553	603.615
	468.404	810.247	468.404	1107.05	468.404	936.419	468.404	861.744	468.404	671.578	468.404	1197.32	468.404	654.157
	470.256	850.782	470.256	1084.36	470.256	922.61	470.256	958.88	470.256	620.714	470.256	1183.28	470.256	635.896
	472.107	905.611	472.107	1067.34	472.107	970.543	472.107	1003.8	472.107	646.482	472.107	1160.67	472.107	638.793
	473.958	903.879	473.958	1078.5	473.958	985.363	473.958	1073.56	473.958	637.31	473.958	1078.8	473.958	615.823
	475.81	911.318	475.81	1152.73	475.81	919.728	475.81	1129.79	475.81	687.891	475.81	982.086	475.81	735.179
	477.661	864.706	477.661	1121.39	477.661	873.482	477.661	1167.58	477.661	728.268	477.661	1037.73	477.661	746.733
	479.513	860.074	479.513	1075.35	479.513	983.747	479.513	1258.08	479.513	762.787	479.513	1067.2	479.513	773.285
	481.364	908.331	481.364	1037.9	481.364	1017	481.364	1181.74	481.364	809.517	481.364	1038.68	481.364	785.256
	483.215	923.504	483.215	1022.12	483.215	959.319	483.215	1081.05	483.215	925.95	483.215	1061.79	483.215	796.699
	485.067	992.064	485.067	1080.07	485.067	941.093	485.067	1066.91	485.067	974.658	485.067	1092.43	485.067	862.859
	486.918	992.675	486.918	1254.16	486.918	947	486.918	968.866	486.918	858.027	486.918	1147.31	486.918	912.888
	488.77	888.441	488.77	1260.03	488.77	933.77	488.77	905.338	488.77	812.653	488.77	1130.73	488.77	830.372
	490.621	839.047	490.621	1182.69	490.621	951.168	490.621	897.701	490.621	767.853	490.621	1202.97	490.621	850.406
	492.472	839.864	492.472	1343.95	492.472	949.25	492.472	1005.17	492.472	685.394	492.472	1295.48	492.472	883.049
	494.324	879.686	494.324	1332.31	494.324	943.429	494.324	1065.19	494.324	710.782	494.324	1365.04	494.324	816.951
	496.175	860.882	496.175	1213.19	496.175	939.923	496.175	1095.11	496.175	893.216	496.175	1307.93	496.175	854.502
	498.027	869.561	498.027	1225.79	498.027	947.162	498.027	1109.73	498.027	1030.47	498.027	1255.1	498.027	792.771
	499.878	944.425	499.878	1302.44	499.878	972.566	499.878	1014.17	499.878	1062.28	499.878	1302.58	499.878	743.818
	501.729	941.784	501.729	1232.1	501.729	999.625	501.729	908.626	501.729	1123.07	501.729	1367.94	501.729	772.027
	503.581	836.911	503.581	1199.62	503.581	1029.03	503.581	914.349	503.581	942.908	503.581	1571.1	503.581	788.609
	505.432	756.967	505.432	1170.12	505.432	1002.29	505.432	1034.65	505.432	895.189	505.432	1594.13	505.432	694.586
	507.284	772.596	507.284	1155.85	507.284	936.784	507.284	1071.82	507.284	846.876	507.284	1495.47	507.284	721.245
	509.135	796.167	509.135	1229.42	509.135	824.757	509.135	1021.88	509.135	798.597	509.135	1576.76	509.135	746.095
	510.986	817.5	510.986	1302.48	510.986	811.572	510.986	975.262	510.986	771.248	510.986	1633.15	510.986	776.38
	512.838	843.037	512.838	1244.1	512.838	872.061	512.838	963.67	512.838	841.885	512.838	1586.62	512.838	860.985
	514.689	881.021	514.689	1248.62	514.689	921.699	514.689	986.28	514.689	844.795	514.689	1420.24	514.689	882.768
	516.541	929.954	516.541	1182.06	516.541	941.91	516.541	929.502	516.541	732.215	516.541	1267.31	516.541	877.456
	518.392	955.737	518.392	1060.99	518.392	923.804	518.392	954.318	518.392	777.017	518.392	1229.71	518.392	828.445
	520.243	884.613	520.243	1003.77	520.243	897.73	520.243	1049.82	520.243	820.226	520.243	1189.15	520.243	736.898
	522.095	776.494	522.095	1092.84	522.095	833.262	522.095	1032.88	522.095	740.962	522.095	1141.88	522.095	739.958
	523.946	807.813	523.946	1191.17	523.946	861.788	523.946	961.141	523.946	751.029	523.946	1130.86	523.946	834.906
	525.798	836.229	525.798	1226.33	525.798	963.598	525.798	900.382	525.798	763.233	525.798	1087.74	525.798	802.8
	527.649	815.162	527.649	1199.41	527.649	1034.49	527.649	842.774	527.649	813.123	527.649	1032.3	527.649	667.193
	529.5	798.302	529.5	1157.83	529.5	960.633	529.5	768.448	529.5	816.996	529.5	1081.3	529.5	693.945
	531.352	883.624	531.352	1141.21	531.352	829.328	531.352	748.792	531.352	789.368	531.352	1195.15	531.352	828.94
	533.203	905.085	533.203	1195.92	533.203	804.271	533.203	790.919	533.203	658.744	533.203	1201.99	533.203	821.752
	535.055	883.278	535.055	1197.36	535.055	804.558	535.055	810.233	535.055	648.517	535.055	1149.24	535.055	824.143
	536.906	838.832	536.906	1138.84	536.906	1023.37	536.906	935.9	536.906	677.165	536.906	1139.69	536.906	868.035
	538.757	911.794	538.757	1137.58	538.757	1029.71	538.757	1023.4	538.757	777.2	538.757	1097.33	538.757	841.921
	540.609	981.154	540.609	1207.62	540.609	908.431	540.609	1144.64	540.609	756.065	540.609	1156.27	540.609	794.133
	542.46	959.508	542.46	1327.27	542.46	872.509	542.46	1198.42	542.46	727.219	542.46	1243.56	542.46	815.047
	544.312	933.526	544.312	1302.37	544.312	860.859	544.312	1114.01	544.312	731.853	544.312	1216.41	544.312	794.347
	546.163	854.921	546.163	1194.35	546.163	873.185	546.163	1108.81	546.163	798.111	546.163	1199.16	546.163	803.893
	548.014	803.29	548.014	1204.9	548.014	904.705	548.014	1113.28	548.014	796.826	548.014	1313.39	548.014	779.604
	549.866	845.888	549.866	1228.22	549.866	936.706	549.866	1008.57	549.866	892.523	549.866	1326.43	549.866	803.981
	551.717	858.664	551.717	1155.83	551.717	944.697	551.717	1031.56	551.717	903.519	551.717	1250.46	551.717	999.2
	553.569	931.16	553.569	1196.79	553.569	938.047	553.569	1014.5	553.569	895.966	553.569	1261.9	553.569	1051.2
	555.42	919.974	555.42	1075.87	555.42	858.073	555.42	981.21	555.42	862.2	555.42	1280.29	555.42	882.185
	557.271	887.386	557.271	1123.14	557.271	888.218	557.271	969.922	557.271	910.686	557.271	1373.11	557.271	853.471
	559.123	994.414	559.123	1176.58	559.123	949.237	559.123	968.355	559.123	934.375	559.123	1521.45	559.123	968.507
	560.974	1016.36	560.974	1133.16	560.974	1009.55	560.974	1029.26	560.974	855.799	560.974	1544.58	560.974	1003.8
	562.826	969.824	562.826	1075.14	562.826	1057.91	562.826	986.358	562.826	747.417	562.826	1582.14	562.826	1029.75
	564.677	911.808	564.677	1159.5	564.677	1086.52	564.677	918.451	564.677	799.965	564.677	1571.78	564.677	1169.6
	566.528	902.648	566.528	1215.06	566.528	1062.36	566.528	976.347	566.528	796.469	566.528	1580.21	566.528	1084.23
	568.38	989.598	568.38	1203.77	568.38	1070.06	568.38	1045.72	568.38	762.315	568.38	1580.81	568.38	1068.94
	570.231	984.893	570.231	1149.63	570.231	1121.49	570.231	1074.94	570.231	672.532	570.231	1591.14	570.231	1013.35
	572.083	917.426	572.083	1199.05	572.083	1182.82	572.083	1153.17	572.083	666.496	572.083	1498.77	572.083	1019.48
	573.934	911.623	573.934	1272.58	573.934	1165.11	573.934	1081.64	573.934	724.066	573.934	1521.17	573.934	1046.11
	575.785	1012.24	575.785	1307.64	575.785	1163.39	575.785	987.536	575.785	719.863	575.785	1573.6	575.785	877.508
	577.637	1040.14	577.637	1271.7	577.637	1235.99	577.637	1052.27	577.637	717.69	577.637	1527.43	577.637	734.177
	579.488	995.955	579.488	1217.58	579.488	1162.96	579.488	1039.93	579.488	718.708	579.488	1325.32	579.488	672.411
	581.34	915.872	581.34	1212.05	581.34	1060.32	581.34	1078.37	581.34	783.741	581.34	1254.94	581.34	650.289
	583.191	883.565	583.191	1227.77	583.191	1170.09	583.191	1185.09	583.191	869.572	583.191	1180.42	583.191	781.288
	585.042	906.369	585.042	1273.38	585.042	1231.14	585.042	1122.82	585.042	800.622	585.042	1138.11	585.042	811.406
	586.894	974.143	586.894	1246.5	586.894	1150.08	586.894	1027.47	586.894	741.2	586.894	1127.18	586.894	876.674
	588.745	959.138	588.745	1307.3	588.745	1070.91	588.745	1017.57	588.745	771.146	588.745	1225.26	588.745	738.584
	590.597	877.812	590.597	1282.73	590.597	1150.36	590.597	1040.08	590.597	742.14	590.597	1285.49	590.597	682.322
	592.448	930.858	592.448	1154.01	592.448	1207.49	592.448	1184.14	592.448	714.041	592.448	1305.05	592.448	734.502
	594.299	959.128	594.299	1177.62	594.299	1310.1	594.299	1311.04	594.299	657.586	594.299	1308.15	594.299	732.905
	596.151	899.005	596.151	1210.58	596.151	1389.99	596.151	1294.78	596.151	589.293	596.151	1260.12	596.151	754.875
	598.002	927.799	598.002	1219.66	598.002	1335.72	598.002	1300.25	598.002	568.62	598.002	1226.04	598.002	749.349
	599.854	1013.4	599.854	1320.24	599.854	1337.34	599.854	1369.33	599.854	609.322	599.854	1231.91	599.854	760.16
	601.705	1031.81	601.705	1340.58	601.705	1342.6	601.705	1439.32	601.705	675.081	601.705	1224.95	601.705	692.719
	603.556	969.461	603.556	1317.07	603.556	1206.83	603.556	1431.58	603.556	730.606	603.556	1198.34	603.556	701.672
	605.408	933.118	605.408	1304.04	605.408	1148.86	605.408	1297.04	605.408	725.456	605.408	1209.35	605.408	723.585
	607.259	949.645	607.259	1261.94	607.259	1274.15	607.259	1339.22	607.259	657.711	607.259	1201.14	607.259	624.95
	609.111	994.811	609.111	1296.49	609.111	1243.05	609.111	1313.54	609.111	635.26	609.111	1217.52	609.111	730.138
	610.962	967.292	610.962	1286.44	610.962	1121.88	610.962	1169.18	610.962	664.541	610.962	1234.87	610.962	836.028
	612.813	999.567	612.813	1255.1	612.813	1100.65	612.813	1092.13	612.813	701.818	612.813	1238.79	612.813	826.854
	614.665	1046.85	614.665	1281.92	614.665	1145.93	614.665	1082.57	614.665	755.054	614.665	1139.19	614.665	799.768
	616.516	1049.48	616.516	1372.37	616.516	1116.27	616.516	1109.74	616.516	884.115	616.516	1133.99	616.516	746.459
	618.368	1076.47	618.368	1327.94	618.368	1128.15	618.368	1169.5	618.368	871.796	618.368	1274.27	618.368	706.85
	620.219	1075.4	620.219	1310.15	620.219	996.602	620.219	1182.78	620.219	801.808	620.219	1371.74	620.219	682.544
	622.07	1005.64	622.07	1306.26	622.07	1094.06	622.07	1178.12	622.07	724.712	622.07	1401.88	622.07	690.518
	623.922	920.777	623.922	1299.65	623.922	1182.64	623.922	1139.23	623.922	657.85	623.922	1467.38	623.922	697.417
	625.773	896.566	625.773	1307.24	625.773	1293.11	625.773	1076.16	625.773	614.894	625.773	1532.56	625.773	723.834
	627.625	870.683	627.625	1293.76	627.625	1252.52	627.625	1095.63	627.625	621.14	627.625	1639.32	627.625	780.501
	629.476	861.932	629.476	1229.86	629.476	1188.53	629.476	1151.31	629.476	611.099	629.476	1735.77	629.476	706.92
	631.327	908.602	631.327	1175.94	631.327	1236.98	631.327	1197.42	631.327	616.023	631.327	1795.84	631.327	564.601
	633.179	1064.05	633.179	1279.27	633.179	1194.13	633.179	1158.89	633.179	680.931	633.179	1873.95	633.179	649.791
	635.03	1102.43	635.03	1309.18	635.03	1133.13	635.03	1134.54	635.03	729.889	635.03	1880.8	635.03	756.277
	636.882	997.168	636.882	1298.72	636.882	1150.85	636.882	1190.32	636.882	684.823	636.882	1701.73	636.882	835.726
	638.733	891.624	638.733	1446.57	638.733	1248.89	638.733	1186.77	638.733	664.525	638.733	1664.02	638.733	979.972
	640.584	890.828	640.584	1480.47	640.584	1240.67	640.584	1136.81	640.584	626.517	640.584	1626.72	640.584	1117.03
	642.436	866.658	642.436	1439.44	642.436	1297.96	642.436	1108.41	642.436	637.222	642.436	1485.24	642.436	1158.33
	644.287	843.459	644.287	1397.02	644.287	1298.16	644.287	1168.6	644.287	678.727	644.287	1383.05	644.287	1133.29
	646.139	913.898	646.139	1270.91	646.139	1184.51	646.139	1193.01	646.139	743.007	646.139	1325.66	646.139	1176.54
	647.99	1006.12	647.99	1268.05	647.99	1159.88	647.99	1187.33	647.99	733.376	647.99	1321.14	647.99	1203.81
	649.841	1015.36	649.841	1431.62	649.841	1305.93	649.841	1220.84	649.841	735.945	649.841	1360.29	649.841	1127.33
	651.693	964.187	651.693	1452.93	651.693	1391.03	651.693	1254.71	651.693	843.917	651.693	1419.64	651.693	1154.71
	653.544	946.956	653.544	1399.97	653.544	1207.25	653.544	1210.31	653.544	878.571	653.544	1341.54	653.544	1022.25
	655.396	885.692	655.396	1407.78	655.396	1123.75	655.396	1168.58	655.396	757.069	655.396	1237.67	655.396	934.76
	657.247	841.247	657.247	1453.61	657.247	1134.31	657.247	1229.95	657.247	765.727	657.247	1301.27	657.247	971.354
	659.098	919.812	659.098	1503.1	659.098	1281.32	659.098	1201.24	659.098	752.366	659.098	1445.6	659.098	915.27
	660.95	975.78	660.95	1454.44	660.95	1418.64	660.95	1134.98	660.95	803.371	660.95	1468.02	660.95	906.168
	662.801	947.96	662.801	1362.83	662.801	1393.83	662.801	1151.58	662.801	733.75	662.801	1446.38	662.801	900.621
	664.653	993.216	664.653	1337.49	664.653	1340.93	664.653	1149.24	664.653	802.21	664.653	1353.16	664.653	864.099
	666.504	1099	666.504	1265.09	666.504	1338.92	666.504	1213.85	666.504	846.367	666.504	1357.36	666.504	795.892
	668.355	1053.88	668.355	1271.84	668.355	1270.74	668.355	1113.39	668.355	882.602	668.355	1414.15	668.355	813.37
	670.207	958.832	670.207	1362.2	670.207	1191.47	670.207	1103.58	670.207	868.744	670.207	1403.64	670.207	877.374
	672.058	932.517	672.058	1265.04	672.058	1170.79	672.058	1032.77	672.058	828.111	672.058	1356.4	672.058	877.512
	673.91	974.664	673.91	1169.38	673.91	1216.14	673.91	1059.29	673.91	869.72	673.91	1232.14	673.91	892.836
	675.761	1027.49	675.761	1177.43	675.761	1293.48	675.761	1034.38	675.761	963.968	675.761	1248.95	675.761	795.81
	677.612	1014.95	677.612	1319.99	677.612	1373.07	677.612	1106.39	677.612	1005.68	677.612	1293.56	677.612	740.187
	679.464	967.94	679.464	1453.22	679.464	1418.98	679.464	1191.18	679.464	992.035	679.464	1286.16	679.464	793.808
	681.315	955.15	681.315	1393.54	681.315	1349.04	681.315	1221.29	681.315	885.94	681.315	1310.64	681.315	874.212
	683.167	967.224	683.167	1294.58	683.167	1165.38	683.167	1211.24	683.167	783.603	683.167	1458.42	683.167	894.139
	685.018	1036.78	685.018	1309.99	685.018	1184.59	685.018	1103.77	685.018	746.612	685.018	1566.78	685.018	897.532
	686.869	1069.15	686.869	1360.53	686.869	1323.02	686.869	1060.17	686.869	728.15	686.869	1639.26	686.869	822.485
	688.721	1049.66	688.721	1398.35	688.721	1305.68	688.721	1134.03	688.721	758.354	688.721	1670.83	688.721	814.986
	690.572	1032.06	690.572	1442.42	690.572	1280.38	690.572	1271.6	690.572	751.678	690.572	1616.67	690.572	882.736
	692.424	1024.12	692.424	1469.09	692.424	1258.3	692.424	1262.15	692.424	816.361	692.424	1563.76	692.424	885.482
	694.275	1062.59	694.275	1490.46	694.275	1213.38	694.275	1155.68	694.275	756.515	694.275	1546.53	694.275	831.09
	696.126	1176.27	696.126	1479.08	696.126	1160.63	696.126	1138.4	696.126	665.153	696.126	1558.68	696.126	813.062
	697.978	1206.56	697.978	1504.28	697.978	1170.8	697.978	1277.29	697.978	710.309	697.978	1620.08	697.978	859.902
	699.829	1122.5	699.829	1431.63	699.829	1243.41	699.829	1267.44	699.829	713.553	699.829	1486.07	699.829	874.701
	701.681	1044.8	701.681	1369.68	701.681	1179.74	701.681	1198.38	701.681	633.072	701.681	1399.59	701.681	870.884
	703.532	1058.9	703.532	1387.18	703.532	1190.38	703.532	1174.26	703.532	644.272	703.532	1442.49	703.532	842.847
	705.383	1029.86	705.383	1442	705.383	1268.33	705.383	1216.82	705.383	737.146	705.383	1467.11	705.383	840.832
	707.235	1107.57	707.235	1524.92	707.235	1282.77	707.235	1195.91	707.235	820.742	707.235	1452.92	707.235	897.874
	709.086	1096.02	709.086	1536.84	709.086	1266.25	709.086	1231.5	709.086	813.577	709.086	1384.98	709.086	932.867
	710.938	1019.96	710.938	1526.14	710.938	1255.82	710.938	1292.02	710.938	791.983	710.938	1301.67	710.938	995.576
	712.789	1021.18	712.789	1439.08	712.789	1235.87	712.789	1256.26	712.789	781.983	712.789	1345.12	712.789	910.885
	714.64	1032.59	714.64	1460.89	714.64	1246.76	714.64	1237.28	714.64	739.908	714.64	1408.13	714.64	797.491
	716.492	981.026	716.492	1496.2	716.492	1261.55	716.492	1197.64	716.492	641.074	716.492	1358.24	716.492	725.942
	718.343	950.349	718.343	1478.35	718.343	1194.84	718.343	1218.92	718.343	641.266	718.343	1352.08	718.343	698.311
	720.195	961.42	720.195	1432.58	720.195	1135.67	720.195	1278.4	720.195	801.572	720.195	1289.18	720.195	632.922
	722.046	906.677	722.046	1372.55	722.046	1174.18	722.046	1302.97	722.046	843.174	722.046	1264.26	722.046	780.472
	723.897	902.692	723.897	1449.27	723.897	1268.26	723.897	1385.08	723.897	857.767	723.897	1298.06	723.897	748.376
	725.749	1005.85	725.749	1507.35	725.749	1202.97	725.749	1483.48	725.749	874.586	725.749	1293.59	725.749	872.363
	727.6	1082.79	727.6	1548.9	727.6	1235.5	727.6	1541.64	727.6	921.387	727.6	1285.61	727.6	935.43
	729.452	1065.45	729.452	1628.97	729.452	1325.78	729.452	1535.69	729.452	991.25	729.452	1286.42	729.452	915.68
	731.303	1015.9	731.303	1591.03	731.303	1437.86	731.303	1570.42	731.303	1065.59	731.303	1348.6	731.303	1053.86
	733.154	1097.81	733.154	1439.99	733.154	1387.06	733.154	1486.86	733.154	1072.4	733.154	1380.72	733.154	1098.91
	735.006	1097.77	735.006	1453.91	735.006	1390.96	735.006	1431.24	735.006	1055.57	735.006	1396.16	735.006	1032.8
	736.857	1025.85	736.857	1506.95	736.857	1314.46	736.857	1360.35	736.857	988.925	736.857	1358.8	736.857	1003.5
	738.709	961.864	738.709	1553.72	738.709	1222.62	738.709	1365.23	738.709	919.569	738.709	1303.02	738.709	892.213
	740.56	990.068	740.56	1613.96	740.56	1130	740.56	1306.54	740.56	807.588	740.56	1268.73	740.56	857.494
	742.411	999.409	742.411	1650.06	742.411	1140.69	742.411	1310.64	742.411	838.719	742.411	1296.8	742.411	915.066
	744.263	1043.97	744.263	1542.56	744.263	1244.53	744.263	1321.22	744.263	778.367	744.263	1349.89	744.263	925.407
	746.114	1043.4	746.114	1398.14	746.114	1325.18	746.114	1313.14	746.114	716.357	746.114	1391.45	746.114	803.7
	747.966	1071.04	747.966	1339.48	747.966	1384.94	747.966	1237.84	747.966	668.422	747.966	1506.25	747.966	649.026
	749.817	1077.98	749.817	1507.86	749.817	1323.05	749.817	1216.15	749.817	689.731	749.817	1606.86	749.817	661.755
	751.668	1061.48	751.668	1606.18	751.668	1193.46	751.668	1332.12	751.668	705.92	751.668	1713.29	751.668	728.917
	753.52	1039.37	753.52	1578.48	753.52	1162.04	753.52	1377.24	753.52	679.063	753.52	1752.17	753.52	773.423
	755.371	1048.44	755.371	1569.96	755.371	1169.55	755.371	1374.89	755.371	640.205	755.371	1728.1	755.371	757.763
	757.223	1110.48	757.223	1533.46	757.223	1206.8	757.223	1273.25	757.223	711.304	757.223	1729.45	757.223	792.543
	759.074	1146.52	759.074	1518.7	759.074	1283.89	759.074	1126.44	759.074	732.319	759.074	1745.3	759.074	783.741
	760.925	1117.65	760.925	1436.86	760.925	1363.45	760.925	1171.99	760.925	725.341	760.925	1875.33	760.925	756.116
	762.777	1073.86	762.777	1373.92	762.777	1297.92	762.777	1314.67	762.777	749.001	762.777	2167.07	762.777	779.243
	764.628	998.283	764.628	1383.9	764.628	1263.08	764.628	1327.48	764.628	837.433	764.628	2079.98	764.628	873.569
	766.48	1064.35	766.48	1347.86	766.48	1168.09	766.48	1253.23	766.48	796.369	766.48	2006.85	766.48	980.294
	768.331	1120.12	768.331	1368.63	768.331	1181.99	768.331	1307.09	768.331	762.397	768.331	2014.3	768.331	887.749
	770.182	1136.15	770.182	1446.23	770.182	1287.49	770.182	1314.24	770.182	727.612	770.182	2004.28	770.182	803.484
	772.034	1123.65	772.034	1464.99	772.034	1393.5	772.034	1256.86	772.034	735.876	772.034	1729.94	772.034	760.567
	773.885	1110.15	773.885	1492.36	773.885	1357.25	773.885	1363.07	773.885	737.892	773.885	1465.89	773.885	764.235
	775.737	1094.63	775.737	1602.39	775.737	1381.36	775.737	1352.97	775.737	806.95	775.737	1393.1	775.737	799.807
	777.588	1086.27	777.588	1574.46	777.588	1311.56	777.588	1189.06	777.588	844.374	777.588	1394.04	777.588	860.682
	779.439	1070.63	779.439	1438.46	779.439	1257.22	779.439	1143.43	779.439	786.185	779.439	1444.24	779.439	931.457
	781.291	1013.33	781.291	1466.84	781.291	1308.5	781.291	1221.74	781.291	775.023	781.291	1523.62	781.291	1099.77
	783.142	1049.43	783.142	1565.29	783.142	1387.68	783.142	1268.61	783.142	878.499	783.142	1613.86	783.142	1172.93
	784.994	1180.28	784.994	1587.13	784.994	1418.26	784.994	1288.88	784.994	973.216	784.994	1632.7	784.994	1160.57
	786.845	1167.23	786.845	1529.54	786.845	1444.43	786.845	1331.11	786.845	977.148	786.845	1478	786.845	1235.06
	788.696	1090.74	788.696	1570.84	788.696	1377.09	788.696	1315.41	788.696	970.334	788.696	1409.06	788.696	1402.55
	790.548	1058.94	790.548	1618.63	790.548	1338.07	790.548	1304	790.548	1094.87	790.548	1486.12	790.548	1157.37
	792.399	1129.26	792.399	1583.2	792.399	1431.8	792.399	1396.27	792.399	1129.07	792.399	1578.15	792.399	1141.78
	794.251	1148.59	794.251	1651.39	794.251	1454.43	794.251	1434.58	794.251	1087.27	794.251	1598.16	794.251	1117.52
	796.102	1161.73	796.102	1664.12	796.102	1410.54	796.102	1303.63	796.102	986.668	796.102	1583.16	796.102	1069.6
	797.953	1194.84	797.953	1597.97	797.953	1363.66	797.953	1273.13	797.953	896.535	797.953	1630.65	797.953	999.407
	799.805	1178.23	799.805	1491.53	799.805	1394.85	799.805	1255.51	799.805	865.539	799.805	1570.28	799.805	934.963
	801.656	1122.6	801.656	1502.92	801.656	1429.49	801.656	1261.29	801.656	812.482	801.656	1474.64	801.656	908.351
	803.508	1164.8	803.508	1556.23	803.508	1375.9	803.508	1255.99	803.508	691.468	803.508	1503.56	803.508	994.411
	805.359	1127.29	805.359	1633.1	805.359	1401.39	805.359	1269.46	805.359	679.527	805.359	1569.04	805.359	1095.96
	807.21	1121.64	807.21	1608.87	807.21	1455.64	807.21	1242.93	807.21	728.278	807.21	1556.97	807.21	1159.49
	809.062	1092.67	809.062	1613.23	809.062	1449.98	809.062	1279.22	809.062	696.098	809.062	1475.33	809.062	1183.37
	810.913	1094.5	810.913	1683.38	810.913	1430.86	810.913	1282.89	810.913	711.221	810.913	1480.45	810.913	1123.78
	812.765	1134.29	812.765	1678.7	812.765	1461.49	812.765	1306.33	812.765	722.007	812.765	1542.17	812.765	1038.34
	814.616	1174.18	814.616	1626.83	814.616	1453.24	814.616	1306.47	814.616	688.509	814.616	1614.15	814.616	992.201
	816.467	1153.16	816.467	1575.3	816.467	1413.66	816.467	1319.14	816.467	728.002	816.467	1725.72	816.467	974.921
	818.319	1165.55	818.319	1596.95	818.319	1519.68	818.319	1263.57	818.319	714.698	818.319	1740.94	818.319	970.251
	820.17	1228.05	820.17	1577.53	820.17	1580.13	820.17	1229.09	820.17	643.046	820.17	1745.34	820.17	1062.42
	822.022	1227.83	822.022	1553.66	822.022	1574.25	822.022	1272.47	822.022	672.991	822.022	1759.01	822.022	1091.26
	823.873	1185.43	823.873	1519.32	823.873	1481.25	823.873	1246.82	823.873	752.471	823.873	1702.31	823.873	1187.65
	825.724	1180.81	825.724	1625.03	825.724	1403.82	825.724	1299.04	825.724	748.944	825.724	1814.94	825.724	1315.67
	827.576	1208.43	827.576	1668.12	827.576	1406.3	827.576	1330.23	827.576	804.129	827.576	2031.45	827.576	1397.45
	829.427	1255.95	829.427	1654.68	829.427	1313.34	829.427	1374.13	829.427	803.953	829.427	1954.25	829.427	1430.2
	831.279	1259.71	831.279	1631.21	831.279	1267.49	831.279	1406.34	831.279	756.134	831.279	1971.15	831.279	1498.5
	833.13	1182.2	833.13	1644.06	833.13	1337.6	833.13	1336.25	833.13	753.999	833.13	1991.47	833.13	1545.69
	834.981	1107.59	834.981	1636.99	834.981	1429.77	834.981	1291.84	834.981	749.9	834.981	1915.49	834.981	1528.73
	836.833	1062.28	836.833	1638.96	836.833	1415.94	836.833	1332.88	836.833	771.202	836.833	1763.35	836.833	1623.57
	838.684	1061.74	838.684	1646.37	838.684	1366.78	838.684	1402.88	838.684	798.067	838.684	1607.16	838.684	1423.07
	840.536	1181.27	840.536	1653.61	840.536	1407.87	840.536	1351.3	840.536	828.91	840.536	1499.07	840.536	1514.85
	842.387	1244.46	842.387	1668.07	842.387	1360.84	842.387	1324.73	842.387	774.573	842.387	1410.79	842.387	1537.34
	844.238	1295.5	844.238	1701.27	844.238	1297.27	844.238	1377.71	844.238	704.204	844.238	1383.27	844.238	1430.24
	846.09	1255.84	846.09	1787.57	846.09	1331.13	846.09	1381.07	846.09	744.688	846.09	1418.76	846.09	1205.66
	847.941	1175.1	847.941	1875.68	847.941	1427.02	847.941	1392.05	847.941	848.369	847.941	1334.5	847.941	1052.69
	849.793	1193.15	849.793	1798.25	849.793	1422.73	849.793	1477.91	849.793	877.076	849.793	1341.37	849.793	1034.28
	851.644	1210.05	851.644	1619.83	851.644	1341.02	851.644	1555.84	851.644	944.757	851.644	1416.55	851.644	1065.14
	853.495	1181.61	853.495	1563.44	853.495	1354.23	853.495	1673.62	853.495	879.598	853.495	1483.86	853.495	1068.44
	855.347	1188.48	855.347	1633.66	855.347	1369.89	855.347	1921.95	855.347	915.271	855.347	1575.2	855.347	1014.33
	857.198	1184.16	857.198	1642.78	857.198	1345.11	857.198	1753.5	857.198	815.317	857.198	1591.87	857.198	1070.88
	859.05	1229.22	859.05	1723.22	859.05	1445.61	859.05	1672.96	859.05	792.429	859.05	1527.64	859.05	994.363
	860.901	1263.28	860.901	1651.06	860.901	1436.47	860.901	1549.64	860.901	757.522	860.901	1606.01	860.901	1050.15
	862.752	1223.78	862.752	1646.08	862.752	1447.94	862.752	1423.63	862.752	769.79	862.752	1673.69	862.752	1071.18
	864.604	1179.32	864.604	1663.43	864.604	1412.97	864.604	1330.29	864.604	784.363	864.604	1615.08	864.604	951.859
	866.455	1238.26	866.455	1708.02	866.455	1403.75	866.455	1317.17	866.455	817.03	866.455	1489.49	866.455	887.467
	868.307	1315.03	868.307	1594.27	868.307	1509.05	868.307	1353.9	868.307	826.009	868.307	1509.39	868.307	919.488
	870.158	1302.9	870.158	1493.89	870.158	1631.03	870.158	1377.98	870.158	845.077	870.158	1609.52	870.158	991.031
	872.009	1250.42	872.009	1552.15	872.009	1638.4	872.009	1391.9	872.009	847.794	872.009	1602.28	872.009	992.694
	873.861	1215.76	873.861	1637.3	873.861	1619.78	873.861	1390.64	873.861	827.69	873.861	1573.13	873.861	971.321
	875.712	1173.2	875.712	1749.98	875.712	1527.64	875.712	1342.43	875.712	795.549	875.712	1575.98	875.712	983.751
	877.564	1122.44	877.564	1725.01	877.564	1486.51	877.564	1345.97	877.564	817.581	877.564	1670.3	877.564	1019.64
	879.415	1166	879.415	1743.97	879.415	1504.77	879.415	1457.29	879.415	891.344	879.415	1784.72	879.415	1074.5
	881.266	1304.06	881.266	1833.51	881.266	1490.51	881.266	1479.49	881.266	887.482	881.266	1875.04	881.266	975.931
	883.118	1300.45	883.118	1801.21	883.118	1459.38	883.118	1401.69	883.118	775.35	883.118	2027.93	883.118	967.555
	884.969	1224.78	884.969	1731.17	884.969	1469.06	884.969	1352.54	884.969	784.925	884.969	2136.53	884.969	1062.76
	886.821	1243.95	886.821	1737.71	886.821	1548.33	886.821	1421.8	886.821	801.266	886.821	2210.73	886.821	1157.85
	888.672	1241.56	888.672	1679.87	888.672	1582.22	888.672	1451.68	888.672	803.234	888.672	2364.49	888.672	1037.54
	890.523	1175.81	890.523	1598.67	890.523	1578.29	890.523	1367.8	890.523	769.987	890.523	2349.03	890.523	969.908
	892.375	1185.38	892.375	1580.8	892.375	1569.93	892.375	1336.71	892.375	811.899	892.375	2340.94	892.375	1008.75
	894.226	1209.57	894.226	1707.27	894.226	1578.24	894.226	1360.51	894.226	926.379	894.226	2252.81	894.226	1010.24
	896.078	1275.82	896.078	1722.68	896.078	1553.88	896.078	1344.86	896.078	867.716	896.078	2155.83	896.078	963.503
	897.929	1268.79	897.929	1632.66	897.929	1516.41	897.929	1347.36	897.929	856.942	897.929	1960.87	897.929	1019.35
	899.78	1227.99	899.78	1700.79	899.78	1538.3	899.78	1450.03	899.78	865.608	899.78	1736.92	899.78	989.82
	901.632	1197.85	901.632	1850.41	901.632	1483.96	901.632	1556.45	901.632	862.729	901.632	1611.37	901.632	936.038
	903.483	1194	903.483	1822.98	903.483	1495.66	903.483	1463.01	903.483	865.573	903.483	1676.8	903.483	980.576
	905.335	1233.97	905.335	1671.59	905.335	1558.27	905.335	1378.23	905.335	903.606	905.335	1703.15	905.335	1191.94
	907.186	1303.07	907.186	1658.23	907.186	1549.34	907.186	1471.55	907.186	956.004	907.186	1649.31	907.186	1341.8
	909.037	1398.93	909.037	1758.44	909.037	1490.03	909.037	1569.87	909.037	986.166	909.037	1620.32	909.037	1583.81
	910.889	1387.89	910.889	1793.81	910.889	1469.19	910.889	1524.28	910.889	1101.97	910.889	1621.43	910.889	1724.29
	912.74	1222.19	912.74	1717.79	912.74	1418.93	912.74	1553.52	912.74	996.195	912.74	1657.95	912.74	1662.9
	914.592	1104.16	914.592	1774.26	914.592	1449.93	914.592	1626.96	914.592	851.06	914.592	1705.76	914.592	1729.97
	916.443	1164.77	916.443	1777.06	916.443	1531.63	916.443	1618.86	916.443	836.299	916.443	1605.03	916.443	1866.58
	918.294	1221.74	918.294	1714.89	918.294	1533.24	918.294	1503.72	918.294	879.961	918.294	1610.76	918.294	1827.68
	920.146	1257.85	920.146	1692.7	920.146	1456.6	920.146	1519.8	920.146	874.838	920.146	1709.11	920.146	1469.26
	921.997	1283.45	921.997	1661.49	921.997	1403.9	921.997	1404.97	921.997	856.418	921.997	1736.72	921.997	1130.22
	923.849	1322	923.849	1637.91	923.849	1448.08	923.849	1407.81	923.849	813.86	923.849	1723.86	923.849	867.644
	925.7	1311.2	925.7	1652.78	925.7	1472.09	925.7	1421.65	925.7	796.988	925.7	1672.95	925.7	936.018
	927.551	1334.79	927.551	1717.88	927.551	1490.29	927.551	1335.67	927.551	817.353	927.551	1713.54	927.551	923.846
	929.403	1372.33	929.403	1864.22	929.403	1466.05	929.403	1399.61	929.403	818.109	929.403	1770.14	929.403	934.149
	931.254	1319.99	931.254	1940.27	931.254	1532.81	931.254	1507.71	931.254	849.788	931.254	1761.06	931.254	968.86
	933.106	1347.87	933.106	2000.53	933.106	1569.71	933.106	1431.08	933.106	833.623	933.106	1788.85	933.106	1058.68
	934.957	1346.79	934.957	1955.31	934.957	1517.2	934.957	1381.84	934.957	766.401	934.957	1810.19	934.957	1039.81
	936.808	1342.59	936.808	1907.62	936.808	1448.85	936.808	1396.39	936.808	745.127	936.808	1739.18	936.808	1005.62
	938.66	1346.27	938.66	1928.87	938.66	1318.64	938.66	1390.19	938.66	813.569	938.66	1717.52	938.66	1036.99
	940.511	1328.31	940.511	1920.67	940.511	1267.49	940.511	1388.34	940.511	871.832	940.511	1918.79	940.511	1114.61
	942.363	1303.3	942.363	1867.98	942.363	1264.7	942.363	1376.79	942.363	797.645	942.363	2027.27	942.363	1220.1
	944.214	1293.51	944.214	1820.93	944.214	1336.45	944.214	1442.82	944.214	805.007	944.214	1975.46	944.214	1204.94
	946.065	1303.21	946.065	1788.65	946.065	1463.59	946.065	1442.05	946.065	805.757	946.065	1915.55	946.065	1130.11
	947.917	1393.04	947.917	1741.32	947.917	1401.5	947.917	1457.19	947.917	861.42	947.917	1881.37	947.917	1100.13
	949.768	1349.1	949.768	1698.51	949.768	1423.07	949.768	1448.48	949.768	886.17	949.768	1881.49	949.768	1187.14
	951.62	1303.23	951.62	1732.5	951.62	1497.82	951.62	1414.24	951.62	884.82	951.62	2026.47	951.62	1229.65
	953.471	1322.71	953.471	1917.65	953.471	1458.41	953.471	1445.71	953.471	891.491	953.471	1843.53	953.471	1185.9
	955.322	1399.97	955.322	1937.81	955.322	1462.98	955.322	1517.01	955.322	797.854	955.322	1931.7	955.322	1195.39
	957.174	1439.32	957.174	1940.1	957.174	1485.35	957.174	1511.42	957.174	864.133	957.174	1973.52	957.174	1252.27
	959.025	1357.9	959.025	1975.2	959.025	1567.6	959.025	1516.5	959.025	987.825	959.025	1966.53	959.025	1244
	960.877	1358.25	960.877	1892.4	960.877	1483.84	960.877	1513.75	960.877	1044.29	960.877	1971.13	960.877	1162.82
	962.728	1461.59	962.728	1793.31	962.728	1400.43	962.728	1569.05	962.728	1013.27	962.728	1936.21	962.728	1062.94
	964.579	1499.36	964.579	1799.8	964.579	1548.76	964.579	1620.12	964.579	1016.48	964.579	1855.66	964.579	1101.76
	966.431	1437.4	966.431	1855.55	966.431	1654.32	966.431	1622.57	966.431	1060.36	966.431	1854.31	966.431	1211.71
	968.282	1281.27	968.282	1889.08	968.282	1633.76	968.282	1622.22	968.282	1069.18	968.282	1846.31	968.282	1263.12
	970.134	1245.42	970.134	1875.04	970.134	1561.65	970.134	1622.79	970.134	1092.73	970.134	1784.82	970.134	1313.12
	971.985	1315.17	971.985	1869.69	971.985	1518.87	971.985	1596.51	971.985	998.003	971.985	1714.46	971.985	1303.21
	973.836	1423.17	973.836	1883.96	973.836	1491.6	973.836	1651.62	973.836	952.675	973.836	1751.46	973.836	1256.59
	975.688	1441.12	975.688	1845.44	975.688	1392	975.688	1834.8	975.688	890.501	975.688	1779.49	975.688	1333.11
	977.539	1516.57	977.539	1877.45	977.539	1448.36	977.539	1882.98	977.539	900.484	977.539	1663.69	977.539	1415.87
	979.391	1544.96	979.391	1932.93	979.391	1610.44	979.391	1873.28	979.391	798.111	979.391	1605.99	979.391	1324.58
	981.242	1430.12	981.242	1914.32	981.242	1643.6	981.242	1863.08	981.242	798.064	981.242	1665.18	981.242	1279.13
	983.093	1355.97	983.093	1797.4	983.093	1648.42	983.093	1813.02	983.093	744.827	983.093	1681.33	983.093	1349.64
	984.945	1394.43	984.945	1799.24	984.945	1684.3	984.945	1753.75	984.945	777.699	984.945	1668.38	984.945	1434.64
	986.796	1420.05	986.796	1796.81	986.796	1661.44	986.796	1649.64	986.796	760.772	986.796	1817.37	986.796	1431.6
	988.648	1368.7	988.648	1757.72	988.648	1649.44	988.648	1488.08	988.648	811.053	988.648	1843.61	988.648	1299.3
	990.499	1337.28	990.499	1772.29	990.499	1705.92	990.499	1505.19	990.499	848.645	990.499	1780.87	990.499	1249.46
	992.35	1350.02	992.35	1767.5	992.35	1670.04	992.35	1578.08	992.35	918.048	992.35	1657.74	992.35	1381.34
	994.202	1355.84	994.202	1774.88	994.202	1680.86	994.202	1517.33	994.202	864.208	994.202	1608.42	994.202	1190.99
	996.053	1407.2	996.053	1649.92	996.053	1660.17	996.053	1463.19	996.053	809.232	996.053	1688.92	996.053	1200.44
	997.905	1414.91	997.905	1621.52	997.905	1660.59	997.905	1493.73	997.905	804.071	997.905	1797.33	997.905	1189.86
	999.756	1390.42	999.756	1736.24	999.756	1618.45	999.756	1629.92	999.756	894.116	999.756	1867.99	999.756	1104.37
	1001.61	1396.33	1001.61	1751.61	1001.61	1686.41	1001.61	1645.69	1001.61	934.079	1001.61	1897.57	1001.61	1110.97
	1003.46	1402.97	1003.46	1759.73	1003.46	1754.79	1003.46	1555.03	1003.46	889.234	1003.46	1884	1003.46	1096.56
	1005.31	1414.67	1005.31	1741.58	1005.31	1632.65	1005.31	1523.61	1005.31	912.798	1005.31	1969.67	1005.31	1100.45
	1007.16	1382.81	1007.16	1727.47	1007.16	1580.4	1007.16	1475.33	1007.16	974.541	1007.16	2230.31	1007.16	1059.74
	1009.01	1383.27	1009.01	1753.46	1009.01	1665.15	1009.01	1430.37	1009.01	882.713	1009.01	2410.35	1009.01	1038.28
	1010.86	1451.9	1010.86	1769.43	1010.86	1656.68	1010.86	1490	1010.86	975.963	1010.86	2395.56	1010.86	1007.66
	1012.72	1387.17	1012.72	1799.84	1012.72	1663.68	1012.72	1540.94	1012.72	1022.78	1012.72	2425.18	1012.72	993.917
	1014.57	1308.92	1014.57	1793.91	1014.57	1711.3	1014.57	1457.97	1014.57	887.59	1014.57	2663.72	1014.57	987.049
	1016.42	1328.79	1016.42	1896	1016.42	1739.06	1016.42	1385.45	1016.42	992.54	1016.42	2695.67	1016.42	965.633
	1018.27	1433.55	1018.27	1907.47	1018.27	1688.39	1018.27	1384.86	1018.27	1135.68	1018.27	2550.67	1018.27	958.832
	1020.12	1425.99	1020.12	1909.69	1020.12	1618.85	1020.12	1389.48	1020.12	1171.64	1020.12	2453.01	1020.12	1009.21
	1021.97	1402.56	1021.97	1900.94	1021.97	1664.5	1021.97	1382.61	1021.97	1164.13	1021.97	2373.97	1021.97	1010.12
	1023.82	1455.58	1023.82	1935.27	1023.82	1779.58	1023.82	1425.19	1023.82	1177.57	1023.82	2345.28	1023.82	1032.15
	1025.68	1526.91	1025.68	1833.33	1025.68	1821.1	1025.68	1489.71	1025.68	1107.75	1025.68	2229.64	1025.68	1068.09
	1027.53	1503.51	1027.53	1765.19	1027.53	1828.09	1027.53	1459.01	1027.53	1068.06	1027.53	2067.74	1027.53	1049.83
	1029.38	1498.97	1029.38	1803.22	1029.38	1814.5	1029.38	1459.05	1029.38	1031.56	1029.38	2011.2	1029.38	1009.73
	1031.23	1388.69	1031.23	1917.63	1031.23	1765.88	1031.23	1542.66	1031.23	955.271	1031.23	1953.15	1031.23	1022.57
	1033.08	1381.9	1033.08	2077.4	1033.08	1713.39	1033.08	1587	1033.08	954.719	1033.08	1964.2	1033.08	1084.23
	1034.93	1484.43	1034.93	1986.81	1034.93	1739.39	1034.93	1628.74	1034.93	905.173	1034.93	1942.44	1034.93	1127.78
	1036.78	1495.46	1036.78	1807.1	1036.78	1846.78	1036.78	1792.62	1036.78	902.273	1036.78	1825.15	1036.78	1123.8
	1038.64	1452	1038.64	1733.03	1038.64	1780.6	1038.64	1867.97	1038.64	863.423	1038.64	1770.59	1038.64	1102.38
	1040.49	1417.02	1040.49	1754.74	1040.49	1695.52	1040.49	1758.96	1040.49	757.91	1040.49	1867.95	1040.49	1039.26
	1042.34	1360.31	1042.34	1868.07	1042.34	1731.67	1042.34	1726.73	1042.34	697.703	1042.34	1929.58	1042.34	1004.66
	1044.19	1360.49	1044.19	1881.55	1044.19	1824.52	1044.19	1735.05	1044.19	677.304	1044.19	1904.68	1044.19	1034.24
	1046.04	1462.02	1046.04	1916.6	1046.04	1752.76	1046.04	1652.01	1046.04	701.35	1046.04	1852.44	1046.04	1019.26
	1047.89	1518.31	1047.89	1988.43	1047.89	1630.5	1047.89	1608.87	1047.89	693.406	1047.89	1858.38	1047.89	1002.21
	1049.74	1524.02	1049.74	2020.44	1049.74	1545.24	1049.74	1601.63	1049.74	729.939	1049.74	1934.16	1049.74	1048.88
	1051.6	1446.94	1051.6	1970.35	1051.6	1610.23	1051.6	1521.77	1051.6	773.227	1051.6	1850.82	1051.6	1008.8
	1053.45	1384.26	1053.45	1956.83	1053.45	1611.81	1053.45	1482.04	1053.45	773.137	1053.45	1802.08	1053.45	1040.2
	1055.3	1476.24	1055.3	1997.46	1055.3	1548.78	1055.3	1441.93	1055.3	820.274	1055.3	1863.55	1055.3	1162.7
	1057.15	1576.43	1057.15	1948.84	1057.15	1699.61	1057.15	1408.44	1057.15	832.242	1057.15	1915.75	1057.15	1249.59
	1059	1599.93	1059	1993.91	1059	1838.47	1059	1423.95	1059	811.222	1059	1886.4	1059	1220.35
	1060.85	1569.48	1060.85	2036.86	1060.85	1821.92	1060.85	1438.2	1060.85	781.417	1060.85	1908.77	1060.85	1150.61
	1062.7	1470.95	1062.7	1977.04	1062.7	1749	1062.7	1373.42	1062.7	866.114	1062.7	1953.24	1062.7	1141.36
	1064.56	1396.01	1064.56	1970.99	1064.56	1700.21	1064.56	1424.83	1064.56	813.669	1064.56	1971.42	1064.56	1094.19
	1066.41	1418.21	1066.41	2014.15	1066.41	1661.13	1066.41	1483.55	1066.41	857.919	1066.41	2014.86	1066.41	1120.27
	1068.26	1444.68	1068.26	2054.91	1068.26	1644.99	1068.26	1447.08	1068.26	855.956	1068.26	2071.44	1068.26	1188.95
	1070.11	1435.88	1070.11	2047.66	1070.11	1659.77	1070.11	1483.49	1070.11	879.148	1070.11	2125.5	1070.11	1227.86
	1071.96	1428.18	1071.96	1949.08	1071.96	1743.3	1071.96	1574.88	1071.96	892.438	1071.96	2177.1	1071.96	1283.13
	1073.81	1449.82	1073.81	1866.4	1073.81	1811.28	1073.81	1592.01	1073.81	833.07	1073.81	2206.12	1073.81	1392.06
	1075.66	1476.52	1075.66	1941.09	1075.66	1721.77	1075.66	1556.16	1075.66	828.416	1075.66	2283.97	1075.66	1451.54
	1077.51	1484.88	1077.51	2102.67	1077.51	1585.14	1077.51	1533.81	1077.51	878.951	1077.51	2514.42	1077.51	1500.95
	1079.37	1465.26	1079.37	2018.51	1079.37	1621	1079.37	1576.01	1079.37	917.756	1079.37	2533.02	1079.37	1581.16
	1081.22	1455.9	1081.22	1849.03	1081.22	1632.84	1081.22	1584.94	1081.22	945.417	1081.22	2467.02	1081.22	1632.94
	1083.07	1445.79	1083.07	1863.79	1083.07	1654.67	1083.07	1588.02	1083.07	975.935	1083.07	2500.71	1083.07	1638.34
	1084.92	1426.09	1084.92	2002.19	1084.92	1708.64	1084.92	1549.93	1084.92	1081.85	1084.92	2449.09	1084.92	1263.54
	1086.77	1414.98	1086.77	1987.64	1086.77	1685.51	1086.77	1506.98	1086.77	1158.09	1086.77	2337.31	1086.77	1252.86
	1088.62	1371.66	1088.62	1971.63	1088.62	1760.14	1088.62	1456.87	1088.62	1158.85	1088.62	2275.47	1088.62	1249.37
	1090.47	1376.45	1090.47	1956.01	1090.47	1983.71	1090.47	1497.33	1090.47	1064.7	1090.47	2042.43	1090.47	1280.79
	1092.33	1480.33	1092.33	1984.45	1092.33	2030.85	1092.33	1663.93	1092.33	986.394	1092.33	1799.72	1092.33	1331.99
	1094.18	1512.05	1094.18	2133.39	1094.18	1918.76	1094.18	1780.88	1094.18	940.895	1094.18	1866.97	1094.18	1287.98
	1096.03	1422.69	1096.03	2297.63	1096.03	1831.81	1096.03	1882.23	1096.03	887.896	1096.03	1893.67	1096.03	1235.12
	1097.88	1398.59	1097.88	2311.51	1097.88	1725.25	1097.88	1977.73	1097.88	903.557	1097.88	1873.08	1097.88	1212.22
	1099.73	1448.77	1099.73	2225.69	1099.73	1805.47	1099.73	2199.18	1099.73	896.102	1099.73	1854.39	1099.73	1263.87
	1101.58	825.576	1101.58	1980.49	1101.58	1918.38	1101.58	2188.09	1101.58	902.779	1101.58	1814.72	1101.58	1320.05
	1103.43	354.204	1103.43	1857.93	1103.43	1872.36	1103.43	2105.55	1103.43	941.843	1103.43	1780.66	1103.43	1265.23
	1105.29	308.058	1105.29	1833.33	1105.29	1834.55	1105.29	2158.96	1105.29	948.015	1105.29	1773.78	1105.29	1323.84
	1107.14	389.276	1107.14	1883.35	1107.14	1877.33	1107.14	2018.66	1107.14	982.856	1107.14	1838.29	1107.14	1382.09
	1108.99	760.206	1108.99	1876.84	1108.99	1888.44	1108.99	1832.67	1108.99	1002.15	1108.99	1918.1	1108.99	1363.15
	1110.84	1115.17	1110.84	1834.09	1110.84	1821.94	1110.84	1764.59	1110.84	983.672	1110.84	1857.92	1110.84	1278.99
	1112.69	1111.46	1112.69	1870.04	1112.69	1794.66	1112.69	1776.33	1112.69	956.576	1112.69	1782.36	1112.69	1216.48
	1114.54	1179.78	1114.54	1935.2	1114.54	1779.34	1114.54	1727.89	1114.54	848.686	1114.54	1858.36	1114.54	1236.25
	1116.39	1245.54	1116.39	1906.38	1116.39	1793.87	1116.39	1646.47	1116.39	868.814	1116.39	1877.08	1116.39	1274.06
	1118.25	1250.78	1118.25	1921.34	1118.25	1867.47	1118.25	1672.44	1118.25	959.228	1118.25	1766.71	1118.25	1257.76
	1120.1	1294.66	1120.1	2041.12	1120.1	1867.77	1120.1	1753.94	1120.1	973.564	1120.1	1808.33	1120.1	1327.07
	1121.95	1272.84	1121.95	2053.75	1121.95	1765.01	1121.95	1707.08	1121.95	945.917	1121.95	1917.27	1121.95	1411.26
	1123.8	1240.73	1123.8	1944.76	1123.8	1662.64	1123.8	1613.79	1123.8	929.934	1123.8	1910.53	1123.8	1452.95
	1125.65	1257.17	1125.65	1950.1	1125.65	1621.28	1125.65	1672.53	1125.65	1032.4	1125.65	1949.26	1125.65	1399.76
	1127.5	1314.88	1127.5	2092.2	1127.5	1726.28	1127.5	1776.17	1127.5	1040.86	1127.5	1967.76	1127.5	1330.36
	1129.35	1341.99	1129.35	2112.24	1129.35	1737.13	1129.35	1690.79	1129.35	1022.73	1129.35	2092.61	1129.35	1422.65
	1131.21	1325.59	1131.21	2009.39	1131.21	1749.69	1131.21	1668.57	1131.21	1048.62	1131.21	2307.71	1131.21	1440.53
	1133.06	1324.18	1133.06	1938.81	1133.06	1824.14	1133.06	1703.79	1133.06	1048.43	1133.06	2494.15	1133.06	1408.4
	1134.91	1349.17	1134.91	1953.17	1134.91	1839.84	1134.91	1723.55	1134.91	1011.28	1134.91	2538.04	1134.91	1449.17
	1136.76	1321.03	1136.76	2037.94	1136.76	1741.36	1136.76	1716.84	1136.76	1023.63	1136.76	2381.81	1136.76	1503.9
	1138.61	1298.18	1138.61	2125.95	1138.61	1681.89	1138.61	1739.97	1138.61	1102.05	1138.61	2376.97	1138.61	1541.37
	1140.46	1398.41	1140.46	2094.82	1140.46	1771.43	1140.46	1718.59	1140.46	1141.95	1140.46	2707.57	1140.46	1481.68
	1142.31	1502.11	1142.31	2000.57	1142.31	1870.14	1142.31	1757.09	1142.31	1206.94	1142.31	3008.77	1142.31	1501.68
	1144.17	1502.27	1144.17	1909.64	1144.17	1835.92	1144.17	1797.85	1144.17	1230.89	1144.17	2704.96	1144.17	1486.18
	1146.02	1486.26	1146.02	2036.15	1146.02	1700.92	1146.02	1771.1	1146.02	1316.1	1146.02	2644.54	1146.02	1568.37
	1147.87	1455.71	1147.87	2190.74	1147.87	1688.73	1147.87	1741.11	1147.87	1350.41	1147.87	2622.84	1147.87	1712.1
	1149.72	1450.16	1149.72	2238.79	1149.72	1687.06	1149.72	1734.57	1149.72	1169.14	1149.72	2634.93	1149.72	1692.8
	1151.57	1467.68	1151.57	2200.74	1151.57	1651.18	1151.57	1678.56	1151.57	1099.01	1151.57	2537.3	1151.57	1677.79
	1153.42	1450.67	1153.42	2123.35	1153.42	1523.2	1153.42	1661.92	1153.42	1086.26	1153.42	2390.97	1153.42	1686.97
	1155.27	1509.51	1155.27	2084.89	1155.27	1690.66	1155.27	1736.57	1155.27	1083.47	1155.27	2221.98	1155.27	1582.91
	1157.12	1649.6	1157.12	2069.47	1157.12	1713.08	1157.12	1833.47	1157.12	922.167	1157.12	2017.54	1157.12	1499.44
	1158.98	1604.02	1158.98	2107.39	1158.98	1646.65	1158.98	1900.48	1158.98	804.63	1158.98	1952.61	1158.98	1332.9
	1160.83	1507.56	1160.83	2192.39	1160.83	1723.37	1160.83	1907.17	1160.83	789.102	1160.83	2060.87	1160.83	1263.84
	1162.68	1500.37	1162.68	2197.97	1162.68	1718.91	1162.68	1910.98	1162.68	821.145	1162.68	2214.38	1162.68	1349.73
	1164.53	1527.91	1164.53	2096.04	1164.53	1637.12	1164.53	1786.62	1164.53	895.725	1164.53	2230.83	1164.53	1393.85
	1166.38	1528.23	1166.38	2077.17	1166.38	1669.06	1166.38	1782.67	1166.38	898.59	1166.38	2117.99	1166.38	1380.75
	1168.23	1583.51	1168.23	2121.16	1168.23	1609.42	1168.23	1748.39	1168.23	898.922	1168.23	2066.04	1168.23	1283.76
	1170.08	1681.11	1170.08	2213.23	1170.08	1639.35	1170.08	1650.17	1170.08	921.379	1170.08	2102.78	1170.08	1286.13
	1171.94	1703.56	1171.94	2132.85	1171.94	1658.11	1171.94	1578.03	1171.94	956.16	1171.94	2022.87	1171.94	1264.24
	1173.79	1583.31	1173.79	1970.07	1173.79	1751.29	1173.79	1645.33	1173.79	941.158	1173.79	1966.01	1173.79	1184.21
	1175.64	1529.17	1175.64	1942.6	1175.64	1779.58	1175.64	1710.95	1175.64	1033.69	1175.64	2035.52	1175.64	1158.58
	1177.49	1638.01	1177.49	2083.56	1177.49	1770.04	1177.49	1711	1177.49	1077.52	1177.49	2061.2	1177.49	1243.07
	1179.34	1767.06	1179.34	2180.92	1179.34	1669.45	1179.34	1584.46	1179.34	1018.79	1179.34	2057.63	1179.34	1309.53
	1181.19	1684.37	1181.19	2229.18	1181.19	1614.84	1181.19	1485.91	1181.19	1006.57	1181.19	2039.39	1181.19	1297.95
	1183.04	1499.53	1183.04	2185.2	1183.04	1527.44	1183.04	1566.55	1183.04	985.496	1183.04	2037.79	1183.04	1290
	1184.9	1460.9	1184.9	2170.02	1184.9	1622.08	1184.9	1702.14	1184.9	1001.54	1184.9	2083.29	1184.9	1321.47
	1186.75	1515.94	1186.75	2104.68	1186.75	1675.81	1186.75	1811.12	1186.75	1149.66	1186.75	2153.18	1186.75	1263.15
	1188.6	1617.98	1188.6	2054.04	1188.6	1709.91	1188.6	1708.57	1188.6	1175.1	1188.6	2200.43	1188.6	1222.06
	1190.45	1719.97	1190.45	2050.56	1190.45	1611.34	1190.45	1606.31	1190.45	1063.36	1190.45	2050.82	1190.45	1268.58
	1192.3	1709.19	1192.3	2094.92	1192.3	1657.36	1192.3	1598.73	1192.3	1001.63	1192.3	2012.81	1192.3	1312.73
	1194.15	1736.43	1194.15	2102.12	1194.15	1822.41	1194.15	1613.18	1194.15	1046.47	1194.15	2225.83	1194.15	1322.94
	1196	1757.96	1196	2029.44	1196	1859.89	1196	1692.73	1196	1101.56	1196	2323.39	1196	1313.62
	1197.86	1678.81	1197.86	1987.54	1197.86	1807.17	1197.86	1872.35	1197.86	1159.58	1197.86	2373.75	1197.86	1295.13
	1199.71	1584.28	1199.71	2032.24	1199.71	1877.17	1199.71	1903.83	1199.71	1234.95	1199.71	2475.32	1199.71	1292.53
	1201.56	1609.75	1201.56	2173.85	1201.56	1928.35	1201.56	1827.26	1201.56	1317.84	1201.56	2477.19	1201.56	1270.8
	1203.41	1689.08	1203.41	2248.57	1203.41	1865.44	1203.41	1783.25	1203.41	1371.56	1203.41	2473.35	1203.41	1271.84
	1205.26	1684.53	1205.26	2364.08	1205.26	1855.8	1205.26	1762.94	1205.26	1370.92	1205.26	2478.84	1205.26	1198.89
	1207.11	1735.21	1207.11	2394.55	1207.11	2006.83	1207.11	1708.48	1207.11	1292.97	1207.11	2644.87	1207.11	1265.52
	1208.96	1808.67	1208.96	2240.18	1208.96	2044.03	1208.96	1671.97	1208.96	1196.6	1208.96	2421.58	1208.96	1309.69
	1210.82	1801.23	1210.82	2124	1210.82	1905.95	1210.82	1773.86	1210.82	1178.87	1210.82	2348.56	1210.82	1294.73
	1212.67	1699.5	1212.67	2050.84	1212.67	1768.52	1212.67	1905.47	1212.67	1115.44	1212.67	2316.8	1212.67	1253.24
	1214.52	1570	1214.52	2002.58	1214.52	1841.51	1214.52	1996.69	1214.52	1033.16	1214.52	2309.08	1214.52	1282.88
	1216.37	1670.7	1216.37	2131.42	1216.37	1929.51	1216.37	2116.49	1216.37	985.799	1216.37	2240.71	1216.37	1355.07
	1218.22	1831.1	1218.22	2197.05	1218.22	1868.31	1218.22	2244.74	1218.22	987.139	1218.22	2044.07	1218.22	1315.69
	1220.07	1811.18	1220.07	2166.52	1220.07	1819.84	1220.07	2363.16	1220.07	972.779	1220.07	1959.78	1220.07	1247.12
	1221.92	1689.79	1221.92	2173.86	1221.92	1868.38	1221.92	2397.71	1221.92	1023.74	1221.92	1996.64	1221.92	1294.58
	1223.78	1609.07	1223.78	2098.07	1223.78	1887.23	1223.78	2465.05	1223.78	1058.56	1223.78	1997.08	1223.78	1436.82
	1225.63	1646.53	1225.63	2156.36	1225.63	1862.12	1225.63	2350.41	1225.63	1107.47	1225.63	1955.57	1225.63	1604.36
	1227.48	1730.34	1227.48	2249.71	1227.48	1855.81	1227.48	2158.68	1227.48	985.744	1227.48	1996.05	1227.48	1774.25
	1229.33	1750.66	1229.33	2199.25	1229.33	1761.72	1229.33	2132.35	1229.33	965.358	1229.33	2003.85	1229.33	1889.38
	1231.18	1752.62	1231.18	2094.34	1231.18	1822.67	1231.18	2035.06	1231.18	1026.46	1231.18	1986.88	1231.18	1940.74
	1233.03	1809.47	1233.03	2082.91	1233.03	1903.8	1233.03	1905.12	1233.03	969.004	1233.03	2052.14	1233.03	2016.5
	1234.88	1870.88	1234.88	2116.7	1234.88	1823.39	1234.88	1822.28	1234.88	865.721	1234.88	2034	1234.88	2117.57
	1236.74	1824.86	1236.74	2089.03	1236.74	1825.75	1236.74	1779.39	1236.74	874.857	1236.74	1893.17	1236.74	2042.85
	1238.59	1757.73	1238.59	2105.95	1238.59	1910.41	1238.59	1776.16	1238.59	959.989	1238.59	1918.74	1238.59	1820.33
	1240.44	1739.75	1240.44	2119.77	1240.44	1946.66	1240.44	1802.32	1240.44	1048.6	1240.44	2001.44	1240.44	1711.36
	1242.29	1834.34	1242.29	2186.48	1242.29	1931.11	1242.29	1838.91	1242.29	1013.62	1242.29	1988.77	1242.29	1671.47
	1244.14	1800.35	1244.14	2151	1244.14	1848.96	1244.14	1848.05	1244.14	940.42	1244.14	1982.89	1244.14	1560.08
	1245.99	1773.38	1245.99	2079.31	1245.99	1790.66	1245.99	1888.05	1245.99	976.635	1245.99	1959.44	1245.99	1513.96
	1247.84	1746.6	1247.84	2197.74	1247.84	1903.69	1247.84	1920.67	1247.84	1067.64	1247.84	2025.45	1247.84	1530.94
	1249.69	1672.92	1249.69	2431.51	1249.69	2016.46	1249.69	2023.49	1249.69	1052.3	1249.69	2048.14	1249.69	1452.15
	1251.55	1724.48	1251.55	2558.46	1251.55	2059.86	1251.55	2023.69	1251.55	992.325	1251.55	2016.41	1251.55	1387.67
	1253.4	1787.4	1253.4	2393.66	1253.4	2012.84	1253.4	1938.12	1253.4	988.084	1253.4	2012.28	1253.4	1449.42
	1255.25	1738.35	1255.25	2336.77	1255.25	1955.87	1255.25	1856.56	1255.25	1096.91	1255.25	2043.12	1255.25	1618.63
	1257.1	1726.71	1257.1	2312.7	1257.1	2076.03	1257.1	1734.93	1257.1	1219.87	1257.1	2210.5	1257.1	1602.4
	1258.95	1768.69	1258.95	2252.07	1258.95	2072.18	1258.95	1671.95	1258.95	1232.77	1258.95	2515.03	1258.95	1474.91
	1260.8	1783.32	1260.8	2329.37	1260.8	1976.3	1260.8	1819.08	1260.8	1244.53	1260.8	2706.05	1260.8	1330.97
	1262.65	1764.66	1262.65	2434.76	1262.65	1853.51	1262.65	1919.69	1262.65	1223.97	1262.65	2740.76	1262.65	1333.97
	1264.51	1795.17	1264.51	2339.6	1264.51	1857.6	1264.51	1900.07	1264.51	1146.12	1264.51	2740.77	1264.51	1408.13
	1266.36	1899.59	1266.36	2242.16	1266.36	1731.15	1266.36	1845.21	1266.36	965.611	1266.36	2795.5	1266.36	1422.02
	1268.21	1981.43	1268.21	2185.95	1268.21	1628.63	1268.21	1729.9	1268.21	915.079	1268.21	3391.46	1268.21	1415.46
	1270.06	1950.24	1270.06	2268.66	1270.06	1700.55	1270.06	1709.66	1270.06	927.223	1270.06	3258.91	1270.06	1345.13
	1271.91	1808.17	1271.91	2257.88	1271.91	1883.25	1271.91	1765.69	1271.91	979.152	1271.91	3345.36	1271.91	1370.06
	1273.76	1729.92	1273.76	2260.65	1273.76	1960.89	1273.76	1779.17	1273.76	950.572	1273.76	3427.67	1273.76	1394.53
	1275.61	1800.19	1275.61	2274.68	1275.61	2014.06	1275.61	1895.06	1275.61	850.271	1275.61	3300.02	1275.61	1404.69
	1277.47	1862.08	1277.47	2196.1	1277.47	1977.39	1277.47	1948.55	1277.47	888.179	1277.47	2948.89	1277.47	1453.05
	1279.32	1905.29	1279.32	2195.99	1279.32	1900.07	1279.32	1928.82	1279.32	964.347	1279.32	2555.56	1279.32	1391.71
	1281.17	2017.01	1281.17	2266.72	1281.17	1738.24	1281.17	2004.61	1281.17	969.458	1281.17	2332.44	1281.17	1359.82
	1283.02	2095.78	1283.02	2297.68	1283.02	1798.62	1283.02	2128.3	1283.02	920.966	1283.02	2268.01	1283.02	1429.15
	1284.87	1967.4	1284.87	2333.95	1284.87	1911.07	1284.87	2283.65	1284.87	896.713	1284.87	2227.44	1284.87	1503.71
	1286.72	1832.26	1286.72	2386.89	1286.72	1934.79	1286.72	2176.54	1286.72	859.247	1286.72	2157.3	1286.72	1522.43
	1288.57	1847.27	1288.57	2308.94	1288.57	2000.03	1288.57	2023.15	1288.57	853.206	1288.57	2104.49	1288.57	1554.32
	1290.43	1883.95	1290.43	2255.42	1290.43	2000.65	1290.43	1969.62	1290.43	943.239	1290.43	2210.57	1290.43	1602.51
	1292.28	1818.43	1292.28	2243.3	1292.28	1906.49	1292.28	1930.83	1292.28	912.549	1292.28	2329.38	1292.28	1570.71
	1294.13	1816.73	1294.13	2211.61	1294.13	1845.02	1294.13	1863.69	1294.13	881.641	1294.13	2311.66	1294.13	1497.77
	1295.98	1910.29	1295.98	2201.33	1295.98	1888.48	1295.98	1765.56	1295.98	999.538	1295.98	2267.4	1295.98	1527.1
	1297.83	1984.08	1297.83	2255.68	1297.83	1924.36	1297.83	1775.62	1297.83	1050.72	1297.83	2312.93	1297.83	1602.53
	1299.68	1941.19	1299.68	2248.72	1299.68	1970.44	1299.68	1817.28	1299.68	1087.34	1299.68	2307.57	1299.68	1627.23
	1301.53	1917.04	1301.53	2260.71	1301.53	2032.32	1301.53	1818.3	1301.53	1198.35	1301.53	2155.39	1301.53	1689.5
	1303.39	1905.42	1303.39	2288.58	1303.39	2009.92	1303.39	1837.93	1303.39	1379.63	1303.39	2077.25	1303.39	1695.46
	1305.24	1922.37	1305.24	2345.86	1305.24	2006.65	1305.24	1776.23	1305.24	1278.9	1305.24	2153.28	1305.24	1491.42
	1307.09	2005.51	1307.09	2422.82	1307.09	2042.06	1307.09	1727.11	1307.09	1207.45	1307.09	2266.68	1307.09	1353.02
	1308.94	2052.17	1308.94	2389.51	1308.94	2141.33	1308.94	1736.02	1308.94	1165.39	1308.94	2271.26	1308.94	1287.81
	1310.79	1998.83	1310.79	2366.79	1310.79	2196.32	1310.79	1833.94	1310.79	1105.36	1310.79	2299.49	1310.79	1258.47
	1312.64	1924.82	1312.64	2319.69	1312.64	2100.18	1312.64	1877.56	1312.64	1138.41	1312.64	2376.53	1312.64	1222.69
	1314.49	1926.27	1314.49	2315.33	1314.49	2077.39	1314.49	1818.94	1314.49	1228.05	1314.49	2306.99	1314.49	1228.42
	1316.35	1975.21	1316.35	2452.58	1316.35	2099.94	1316.35	1799.79	1316.35	1313.95	1316.35	2197.34	1316.35	1213.77
	1318.2	1873.89	1318.2	2423.77	1318.2	2132.11	1318.2	1822.3	1318.2	1314.17	1318.2	2157.04	1318.2	1204.9
	1320.05	1810.6	1320.05	2398.16	1320.05	2137.26	1320.05	1824.84	1320.05	1336.88	1320.05	2244.97	1320.05	1161.14
	1321.9	1959.95	1321.9	2336.99	1321.9	2068.27	1321.9	1751.01	1321.9	1314.56	1321.9	2385.77	1321.9	1191.89
	1323.75	2129.62	1323.75	2296.19	1323.75	1996.7	1323.75	1841.45	1323.75	1204.57	1323.75	2629.47	1323.75	1182.34
	1325.6	2124.75	1325.6	2317.06	1325.6	1927.18	1325.6	1940.52	1325.6	1201.82	1325.6	2825.03	1325.6	1142.21
	1327.45	2007.99	1327.45	2239.66	1327.45	1852.75	1327.45	2065.62	1327.45	1169.89	1327.45	2870.09	1327.45	1110.88
	1329.31	1929.03	1329.31	2293.59	1329.31	1877.48	1329.31	1958.12	1329.31	1206.35	1329.31	3005.33	1329.31	1151.56
	1331.16	1924.18	1331.16	2364.47	1331.16	1869.67	1331.16	1902.32	1331.16	1321.96	1331.16	3008.92	1331.16	1260.51
	1333.01	1963.82	1333.01	2355.34	1333.01	1929.6	1333.01	1988.17	1333.01	1381.32	1333.01	2735.49	1333.01	1269.14
	1334.86	1983.69	1334.86	2348.02	1334.86	1995.32	1334.86	2060.09	1334.86	1269.95	1334.86	2672.23	1334.86	1268.05
	1336.71	1949.36	1336.71	2458.22	1336.71	1955.16	1336.71	1953.46	1336.71	1275.02	1336.71	2450.24	1336.71	1221.06
	1338.56	1991.15	1338.56	2600.11	1338.56	1862.33	1338.56	1832.94	1338.56	1257.94	1338.56	2296.73	1338.56	1217.03
	1340.41	2044.17	1340.41	2655.69	1340.41	1884.18	1340.41	2033.13	1340.41	1238.95	1340.41	2198.93	1340.41	1214.17
	1342.26	2058.56	1342.26	2657.99	1342.26	1898.87	1342.26	2191.93	1342.26	1280.07	1342.26	2122.47	1342.26	1239.75
	1344.12	2027.1	1344.12	2654.28	1344.12	1873.88	1344.12	2403.16	1344.12	1368.11	1344.12	2090.6	1344.12	1166.92
	1345.97	1979.92	1345.97	2507.91	1345.97	1904.62	1345.97	2522	1345.97	1471.3	1345.97	2099.55	1345.97	1219.75
	1347.82	1927.97	1347.82	2349.86	1347.82	1890.15	1347.82	2440.94	1347.82	1400.14	1347.82	2187.32	1347.82	1252.43
	1349.67	2020.27	1349.67	2323.95	1349.67	1821.06	1349.67	2269.49	1349.67	1248.82	1349.67	2077.14	1349.67	1231.34
	1351.52	2108.98	1351.52	2357.37	1351.52	1883.07	1351.52	2125.37	1351.52	1240.82	1351.52	1936.56	1351.52	1171.32
	1353.37	2042.81	1353.37	2451.56	1353.37	2008.02	1353.37	2004.77	1353.37	1229.5	1353.37	2053.42	1353.37	1280.27
	1355.22	1866.19	1355.22	2562.07	1355.22	1955.83	1355.22	1969.21	1355.22	1178.57	1355.22	2291.22	1355.22	1324.17
	1357.08	1765.63	1357.08	2647.27	1357.08	1897.49	1357.08	1907.73	1357.08	1173.8	1357.08	2298.84	1357.08	1257.38
	1358.93	1817.64	1358.93	2786.45	1358.93	1924.62	1358.93	1888.06	1358.93	1183.14	1358.93	2138.84	1358.93	1330.37
	1360.78	1851.04	1360.78	2835.65	1360.78	2039.27	1360.78	1900.17	1360.78	1173.25	1360.78	2165.34	1360.78	1424.35
	1362.63	1962.52	1362.63	2767.23	1362.63	2039.36	1362.63	1968.89	1362.63	1098.72	1362.63	2268.57	1362.63	1406.3
	1364.48	2111.01	1364.48	2854.15	1364.48	2050.95	1364.48	2061.62	1364.48	1039.89	1364.48	2257.76	1364.48	1381.05
	1366.33	2023.08	1366.33	3092.75	1366.33	2069.63	1366.33	2037.9	1366.33	1038.79	1366.33	2173.48	1366.33	1313.17
	1368.18	1852.08	1368.18	3302.84	1368.18	1958.68	1368.18	1875.32	1368.18	1116.89	1368.18	2059.61	1368.18	1293.6
	1370.04	1823.33	1370.04	3391.32	1370.04	1878.82	1370.04	1837.63	1370.04	1195.95	1370.04	2024.11	1370.04	1297.39
	1371.89	1943.08	1371.89	3336.84	1371.89	1837.61	1371.89	1946.32	1371.89	1182.06	1371.89	2026.17	1371.89	1408.83
	1373.74	2058.36	1373.74	3186.64	1373.74	1873.48	1373.74	1976.19	1373.74	1164.97	1373.74	2105.65	1373.74	1408.58
	1375.59	2091.38	1375.59	2940.78	1375.59	1978.95	1375.59	1924.03	1375.59	1192.39	1375.59	2192.01	1375.59	1453.66
	1377.44	2050.23	1377.44	2843.43	1377.44	1912.11	1377.44	1922.07	1377.44	1094.68	1377.44	2201.36	1377.44	1560.47
	1379.29	2043.82	1379.29	2792.56	1379.29	1873.08	1379.29	2007.62	1379.29	1032.14	1379.29	2338.33	1379.29	1605.91
	1381.14	2053.43	1381.14	2660.11	1381.14	1867.01	1381.14	2075.88	1381.14	1108	1381.14	2575.54	1381.14	1640.96
	1383	2086.39	1383	2593.78	1383	1868.01	1383	2029.92	1383	1174.48	1383	2807.53	1383	1672.23
	1384.85	2019.28	1384.85	2582.29	1384.85	1849.58	1384.85	1947.96	1384.85	1146.91	1384.85	2907.43	1384.85	1626.69
	1386.7	1965.28	1386.7	2548.33	1386.7	1870.87	1386.7	1917.73	1386.7	1138.91	1386.7	2962.88	1386.7	1663.51
	1388.55	1878.74	1388.55	2631.54	1388.55	2053.92	1388.55	1960.19	1388.55	1223.11	1388.55	2958.07	1388.55	1771.57
	1390.4	1928.32	1390.4	2776.68	1390.4	2108.9	1390.4	2003.83	1390.4	1296.78	1390.4	2959.36	1390.4	1829.36
	1392.25	2046.98	1392.25	2754.36	1392.25	2145.54	1392.25	1989.57	1392.25	1241.72	1392.25	3540.57	1392.25	1850.79
	1394.1	2092.98	1394.1	2635.83	1394.1	2054.19	1394.1	1950.9	1394.1	1188.98	1394.1	3462.38	1394.1	1594.31
	1395.96	2105.37	1395.96	2495.76	1395.96	2042.84	1395.96	1985.01	1395.96	1195.62	1395.96	3454.66	1395.96	1262.22
	1397.81	2048.37	1397.81	2402.9	1397.81	1934.65	1397.81	2131.42	1397.81	1230.37	1397.81	3378.59	1397.81	1154.62
	1399.66	1956.02	1399.66	2446.92	1399.66	1907.43	1399.66	2304.06	1399.66	1357.13	1399.66	3234.6	1399.66	1171.27
	1401.51	1902.68	1401.51	2572.05	1401.51	1879.12	1401.51	2336.73	1401.51	1500.68	1401.51	3114.7	1401.51	1299.82
	1403.36	1914	1403.36	2703.53	1403.36	1891.34	1403.36	2302.93	1403.36	1525.32	1403.36	2800.87	1403.36	1341.03
	1405.21	2047.47	1405.21	2779.1	1405.21	1964.24	1405.21	2207.78	1405.21	1580.89	1405.21	2532.37	1405.21	1455.56
	1407.06	2106.79	1407.06	2759.24	1407.06	2121.33	1407.06	2292.92	1407.06	1547.29	1407.06	2411.38	1407.06	1588.8
	1408.92	2085.3	1408.92	2553.24	1408.92	1903.77	1408.92	2165.87	1408.92	1533.47	1408.92	2299.33	1408.92	1487.18
	1410.77	2049.22	1410.77	2391.84	1410.77	1886.71	1410.77	1968.83	1410.77	1391.69	1410.77	2305.91	1410.77	1409.76
	1412.62	2015.93	1412.62	2359.19	1412.62	2029.28	1412.62	1995.97	1412.62	1298.45	1412.62	2342.95	1412.62	1481.42
	1414.47	2017.71	1414.47	2311.97	1414.47	2088.54	1414.47	1960.48	1414.47	1217.01	1414.47	2342.14	1414.47	1563.28
	1416.32	2017.77	1416.32	2347.34	1416.32	2160.93	1416.32	1959.76	1416.32	1232.81	1416.32	2286.73	1416.32	1634.36
	1418.17	1942.64	1418.17	2383.09	1418.17	2225.86	1418.17	1957.28	1418.17	1295.57	1418.17	2260.6	1418.17	1658.97
	1420.02	1920.4	1420.02	2363.46	1420.02	2210.4	1420.02	1970.2	1420.02	1308.45	1420.02	2266.27	1420.02	1607.62
	1421.88	2022.13	1421.88	2372.26	1421.88	2161.69	1421.88	1986.09	1421.88	1305.53	1421.88	2360.09	1421.88	1698.82
	1423.73	2083.93	1423.73	2462.01	1423.73	2054.25	1423.73	1894.71	1423.73	1325.51	1423.73	2471.91	1423.73	1728.68
	1425.58	2152.24	1425.58	2524.3	1425.58	2055.53	1425.58	1785.83	1425.58	1316.62	1425.58	2343.78	1425.58	1714.9
	1427.43	2163.87	1427.43	2505.84	1427.43	2064.32	1427.43	1937.2	1427.43	1308.7	1427.43	2309.23	1427.43	1686.55
	1429.28	2143.09	1429.28	2538.37	1429.28	2108.44	1429.28	2112.66	1429.28	1268.94	1429.28	2433.27	1429.28	1589.94
	1431.13	2065.65	1431.13	2499.43	1431.13	2170.95	1431.13	2087.43	1431.13	1226.31	1431.13	2429.8	1431.13	1635.62
	1432.98	2027.63	1432.98	2445.26	1432.98	2215.3	1432.98	2029.06	1432.98	1198.49	1432.98	2359.24	1432.98	1680.54
	1434.84	2026.74	1434.84	2490.89	1434.84	2165.67	1434.84	1955.71	1434.84	1231.72	1434.84	2357.64	1434.84	1678.2
	1436.69	2014.32	1436.69	2580.88	1436.69	2091.11	1436.69	1962.68	1436.69	1244.14	1436.69	2292.51	1436.69	1655.91
	1438.54	2067.72	1438.54	2537.98	1438.54	2097.25	1438.54	1992.96	1438.54	1212.59	1438.54	2182.68	1438.54	1610.49
	1440.39	2071.55	1440.39	2390.07	1440.39	2111.75	1440.39	1999.42	1440.39	1241.46	1440.39	2342.13	1440.39	1578.99
	1442.24	2086.08	1442.24	2471.56	1442.24	2111.32	1442.24	1996.27	1442.24	1284.25	1442.24	2525.35	1442.24	1594.84
	1444.09	2068.55	1444.09	2548.78	1444.09	2182.36	1444.09	1945.67	1444.09	1317.82	1444.09	2635.27	1444.09	1518.21
	1445.94	2032.1	1445.94	2422.29	1445.94	2253.43	1445.94	1979.8	1445.94	1402.09	1445.94	2619.1	1445.94	1463.42
	1447.79	2010.66	1447.79	2361.56	1447.79	2164.77	1447.79	2051.3	1447.79	1352.07	1447.79	2659.06	1447.79	1498.75
	1449.65	2034.38	1449.65	2426.09	1449.65	2088.44	1449.65	2056.51	1449.65	1264.27	1449.65	2793.86	1449.65	1533.53
	1451.5	2095.96	1451.5	2432.85	1451.5	2125.32	1451.5	2097.64	1451.5	1300.04	1451.5	2838.33	1451.5	1519.62
	1453.35	2163	1453.35	2457.27	1453.35	2176.25	1453.35	2095.14	1453.35	1415.34	1453.35	2885.94	1453.35	1586.66
	1455.2	2127.53	1455.2	2512.3	1455.2	2154.72	1455.2	2048.9	1455.2	1514.24	1455.2	2957.02	1455.2	1570.78
	1457.05	2168.58	1457.05	2527.28	1457.05	2106.36	1457.05	2054.08	1457.05	1464.71	1457.05	3177.43	1457.05	1715.4
	1458.9	2258.08	1458.9	2568.51	1458.9	2141.59	1458.9	2101.46	1458.9	1499.76	1458.9	2620.51	1458.9	1914.51
	1460.75	2276.38	1460.75	2672.49	1460.75	2259.31	1460.75	2191.27	1460.75	1710.7	1460.75	2573.14	1460.75	2105.74
	1462.61	2178.5	1462.61	2662.11	1462.61	2315.77	1462.61	2348.37	1462.61	1834.72	1462.61	2627.14	1462.61	2168.21
	1464.46	2080.41	1464.46	2581.08	1464.46	2317.09	1464.46	2493.32	1464.46	1739.42	1464.46	2608.07	1464.46	2082.35
	1466.31	2030.97	1466.31	2592.47	1466.31	2285.08	1466.31	2614.77	1466.31	1504.96	1466.31	2554.5	1466.31	1957.49
	1468.16	2081.58	1468.16	2566.45	1468.16	2196.15	1468.16	2730.13	1468.16	1381.2	1468.16	2458.79	1468.16	1909.98
	1470.01	2127.34	1470.01	2534.2	1470.01	2188.53	1470.01	2692.34	1470.01	1270.43	1470.01	2377.61	1470.01	1794.28
	1471.86	2091.68	1471.86	2543.64	1471.86	2272.12	1471.86	2752.84	1471.86	1198.6	1471.86	2309.27	1471.86	1770.19
	1473.71	2066	1473.71	2486.97	1473.71	2331.08	1473.71	2539.94	1473.71	1205.04	1473.71	2289.7	1473.71	1687.44
	1475.57	2036.25	1475.57	2508.66	1475.57	2317.18	1475.57	2316.69	1475.57	1248.63	1475.57	2354.28	1475.57	1557.2
	1477.42	2050.14	1477.42	2593.49	1477.42	2295.96	1477.42	2296.75	1477.42	1327.49	1477.42	2372.72	1477.42	1448.86
	1479.27	2084.05	1479.27	2779.6	1479.27	2171.82	1479.27	2274.79	1479.27	1277.08	1479.27	2301.08	1479.27	1455.09
	1481.12	2147.02	1481.12	2879.92	1481.12	2025.94	1481.12	2210.35	1481.12	1261.05	1481.12	2295.02	1481.12	1521.37
	1482.97	2175.91	1482.97	2871.12	1482.97	1987.31	1482.97	2200.24	1482.97	1184.99	1482.97	2255.18	1482.97	1474.78
	1484.82	2144.25	1484.82	2706.36	1484.82	2067.74	1484.82	2161.36	1484.82	1126.88	1484.82	2127.35	1484.82	1485.03
	1486.67	2212.58	1486.67	2812.98	1486.67	2130.69	1486.67	2050.66	1486.67	1216.4	1486.67	2161.93	1486.67	1516.12
	1488.53	2259.66	1488.53	2901.96	1488.53	2227.77	1488.53	2003.91	1488.53	1248.25	1488.53	2283.65	1488.53	1509.94
	1490.38	2259.31	1490.38	2770.79	1490.38	2267.47	1490.38	2061.63	1490.38	1220.43	1490.38	2305.81	1490.38	1506.49
	1492.23	2279.24	1492.23	2617.32	1492.23	2103.55	1492.23	2095.31	1492.23	1179.3	1492.23	2253.65	1492.23	1502.1
	1494.08	2338.68	1494.08	2605.16	1494.08	2075.19	1494.08	2095.66	1494.08	1139.03	1494.08	2205.65	1494.08	1527.41
	1495.93	2336.53	1495.93	2640.28	1495.93	1987.53	1495.93	2183.63	1495.93	1167.33	1495.93	2310.11	1495.93	1538.34
	1497.78	2255.64	1497.78	2652.66	1497.78	1965.42	1497.78	2191.02	1497.78	1181.48	1497.78	2420.12	1497.78	1503.3
	1499.63	2160.88	1499.63	2616.8	1499.63	2165.75	1499.63	2166.27	1499.63	1158.78	1499.63	2306.05	1499.63	1421.09
	1501.49	2089.79	1501.49	2663.16	1501.49	2328.58	1501.49	2232.74	1501.49	1242.65	1501.49	2255.06	1501.49	1351.22
	1503.34	2168.64	1503.34	2732.24	1503.34	2205.74	1503.34	2171.87	1503.34	1286.74	1503.34	2373.46	1503.34	1337.2
	1505.19	2178.49	1505.19	2682.31	1505.19	1992.87	1505.19	2101.42	1505.19	1224.93	1505.19	2470.69	1505.19	1419.68
	1507.04	2079.81	1507.04	2547.47	1507.04	2043.25	1507.04	2084.47	1507.04	1176.51	1507.04	2564.72	1507.04	1473.84
	1508.89	2010.69	1508.89	2547.7	1508.89	2176.78	1508.89	2046.74	1508.89	1242.23	1508.89	2855.11	1508.89	1500.88
	1510.74	1928.32	1510.74	2504.88	1510.74	2138.45	1510.74	2027.16	1510.74	1259.14	1510.74	3124.71	1510.74	1463.39
	1512.59	1957.72	1512.59	2579.48	1512.59	2061.85	1512.59	1975.71	1512.59	1256.85	1512.59	3306.48	1512.59	1442.12
	1514.45	1990.16	1514.45	2815.99	1514.45	2067.84	1514.45	1919.96	1514.45	1272.85	1514.45	3572.64	1514.45	1502.95
	1516.3	1977.84	1516.3	2796.98	1516.3	2250.72	1516.3	1966.48	1516.3	1278.82	1516.3	3628.87	1516.3	1541.23
	1518.15	2033.96	1518.15	2667.84	1518.15	2332.36	1518.15	2057.34	1518.15	1285.39	1518.15	3585.6	1518.15	1529.85
	1520	2130.1	1520	2763.24	1520	2297.75	1520	2143.95	1520	1423.18	1520	3613.09	1520	1651
	1521.85	2190.3	1521.85	2710.73	1521.85	2288.38	1521.85	2120.68	1521.85	1474.99	1521.85	3546.99	1521.85	1740.15
	1523.7	2170.04	1523.7	2668.05	1523.7	2257.5	1523.7	2099.03	1523.7	1544.91	1523.7	3553.16	1523.7	1653.21
	1525.55	2166.62	1525.55	2595.62	1525.55	2319.62	1525.55	2154.8	1525.55	1424.31	1525.55	3204.29	1525.55	1547
	1527.4	2137.53	1527.4	2574.68	1527.4	2436.39	1527.4	2239.02	1527.4	1345.43	1527.4	2784.26	1527.4	1476.18
	1529.26	2089.46	1529.26	2588.36	1529.26	2553.85	1529.26	2355.34	1529.26	1266.36	1529.26	2658.79	1529.26	1488.37
	1531.11	2140.46	1531.11	2630.53	1531.11	2633.66	1531.11	2505.32	1531.11	1294.93	1531.11	2636.36	1531.11	1615.76
	1532.96	2185.9	1532.96	2769.19	1532.96	2553.78	1532.96	2263.66	1532.96	1289.09	1532.96	2525.24	1532.96	1732.05
	1534.81	2159.6	1534.81	2888.87	1534.81	2330.42	1534.81	2154.67	1534.81	1172.48	1534.81	2468	1534.81	1731.52
	1536.66	2083.7	1536.66	2869.64	1536.66	2259.28	1536.66	2149.97	1536.66	1215.74	1536.66	2474.15	1536.66	1662.94
	1538.51	1992.89	1538.51	2699.17	1538.51	2378.94	1538.51	2167.47	1538.51	1278.93	1538.51	2530.42	1538.51	1686.66
	1540.36	1980.38	1540.36	2637.83	1540.36	2402.73	1540.36	1981.09	1540.36	1255.32	1540.36	2548.24	1540.36	1937.55
	1542.22	2088.21	1542.22	2559.67	1542.22	2371.57	1542.22	1844.36	1542.22	1188.97	1542.22	2502.02	1542.22	2258.11
	1544.07	2097.41	1544.07	2516.8	1544.07	2406.29	1544.07	1890.83	1544.07	1195.23	1544.07	2505.01	1544.07	2412.92
	1545.92	2117.94	1545.92	2566.86	1545.92	2340.2	1545.92	2017.35	1545.92	1246.12	1545.92	2506.44	1545.92	2298.81
	1547.77	2179.21	1547.77	2614.76	1547.77	2324.79	1547.77	2051.9	1547.77	1388.21	1547.77	2591.03	1547.77	2380.14
	1549.62	2183.66	1549.62	2601.18	1549.62	2392.18	1549.62	1987.13	1549.62	1412.93	1549.62	2529.39	1549.62	2440.95
	1551.47	2102.32	1551.47	2671.59	1551.47	2377.92	1551.47	1966.18	1551.47	1334.89	1551.47	2459.83	1551.47	2292.41
	1553.32	2187.98	1553.32	2717.04	1553.32	2290.17	1553.32	1980.39	1553.32	1345.23	1553.32	2463.63	1553.32	1903.6
	1555.18	2324.7	1555.18	2690.6	1555.18	2203.35	1555.18	2010.86	1555.18	1333.89	1555.18	2553.2	1555.18	1550.83
	1557.03	2274.83	1557.03	2693.19	1557.03	2190.87	1557.03	1994.53	1557.03	1280.29	1557.03	2625.18	1557.03	1546.34
	1558.88	2185.52	1558.88	2661.78	1558.88	2306.5	1558.88	2025.14	1558.88	1301.2	1558.88	2611.51	1558.88	1511.92
	1560.73	2215.9	1560.73	2738.22	1560.73	2344.55	1560.73	2190.67	1560.73	1383.54	1560.73	2567.74	1560.73	1582.45
	1562.58	2300.27	1562.58	2687.75	1562.58	2280.52	1562.58	2135.96	1562.58	1388.25	1562.58	2558.38	1562.58	1533.21
	1564.43	2228.26	1564.43	2640.97	1564.43	2315.89	1564.43	2091.1	1564.43	1419.68	1564.43	2643.76	1564.43	1467.23
	1566.28	2116.01	1566.28	2690.22	1566.28	2313.01	1566.28	2095.26	1566.28	1423.93	1566.28	2644.53	1566.28	1508.43
	1568.14	2106.31	1568.14	2680.57	1568.14	2257.02	1568.14	2124.54	1568.14	1381.65	1568.14	2649.22	1568.14	1588.97
	1569.99	2101.25	1569.99	2771.03	1569.99	2289.95	1569.99	2186.25	1569.99	1367.76	1569.99	2825.25	1569.99	1655.11
	1571.84	2207.66	1571.84	2824.52	1571.84	2314.09	1571.84	2234.76	1571.84	1399.95	1571.84	2960.22	1571.84	1623.63
	1573.69	2361.1	1573.69	2773.8	1573.69	2305.52	1573.69	2192.57	1573.69	1523.58	1573.69	3043.57	1573.69	1571.5
	1575.54	2361.3	1575.54	2547.56	1575.54	2288.84	1575.54	2154.89	1575.54	1615.53	1575.54	3129.2	1575.54	1633.97
	1577.39	2243.33	1577.39	2528.43	1577.39	2313.78	1577.39	2178.91	1577.39	1695.38	1577.39	3145.61	1577.39	1647.74
	1579.24	2126.54	1579.24	2747.32	1579.24	2265.02	1579.24	2218.54	1579.24	1725.81	1579.24	3143.76	1579.24	1710.29
	1581.1	2122.62	1581.1	2960.79	1581.1	2272.91	1581.1	2345.3	1581.1	1779.57	1581.1	3370.55	1581.1	1860
	1582.95	2127.82	1582.95	2877.6	1582.95	2317.92	1582.95	2457.13	1582.95	1765.48	1582.95	3066.97	1582.95	1895.95
	1584.8	2070.55	1584.8	2765.11	1584.8	2323.65	1584.8	2489.48	1584.8	1630.64	1584.8	3080.43	1584.8	1852.07
	1586.65	1974.13	1586.65	2780.42	1586.65	2317.73	1586.65	2648.85	1586.65	1458.72	1586.65	3068.09	1586.65	1721.43
	1588.5	1935.22	1588.5	2856.89	1588.5	2242.68	1588.5	2802.12	1588.5	1447.95	1588.5	3032.97	1588.5	1642.66
	1590.35	1994.48	1590.35	3055.41	1590.35	2279.7	1590.35	2837.88	1590.35	1393.53	1590.35	2802.32	1590.35	1730.74
	1592.2	2051.53	1592.2	3017.95	1592.2	2204.21	1592.2	3066.21	1592.2	1292.05	1592.2	2470.75	1592.2	1805.49
	1594.06	2054.4	1594.06	2872.18	1594.06	2133.85	1594.06	2950.01	1594.06	1197.81	1594.06	2259.03	1594.06	1785.1
	1595.91	2019.23	1595.91	2776.79	1595.91	2167.53	1595.91	2893.3	1595.91	1190.24	1595.91	2251.8	1595.91	1770.92
	1597.76	2019.79	1597.76	2722.99	1597.76	2279.72	1597.76	2582.61	1597.76	1263.98	1597.76	2368.97	1597.76	1794.56
	1599.61	1976.85	1599.61	2711.23	1599.61	2317.33	1599.61	2406.8	1599.61	1133.46	1599.61	2307.07	1599.61	1719.91
	1601.46	2004.73	1601.46	2620.32	1601.46	2232.33	1601.46	2317.34	1601.46	1131.89	1601.46	2374.53	1601.46	1618.67
	1603.31	2122.01	1603.31	2637.66	1603.31	2216.51	1603.31	2360.01	1603.31	1184.21	1603.31	2337.31	1603.31	1600.62
	1605.16	2207.55	1605.16	2809.31	1605.16	2224.33	1605.16	2406.43	1605.16	1192.61	1605.16	2293.88	1605.16	1535.11
	1607.02	2193.44	1607.02	2744.26	1607.02	2228.34	1607.02	2354.98	1607.02	1190.77	1607.02	2327.84	1607.02	1439.87
	1608.87	2195.49	1608.87	2690.02	1608.87	2216.02	1608.87	2271.98	1608.87	1189.4	1608.87	2449.97	1608.87	1358.48
	1610.72	2186.69	1610.72	2742.34	1610.72	2186.35	1610.72	2236.61	1610.72	1170.15	1610.72	2581.73	1610.72	1375.32
	1612.57	2166.89	1612.57	2798.85	1612.57	2253.95	1612.57	2246.79	1612.57	1182.86	1612.57	2601.27	1612.57	1415
	1614.42	2192.69	1614.42	2801.12	1614.42	2420.47	1614.42	2219.11	1614.42	1208.97	1614.42	2512.97	1614.42	1373.94
	1616.27	2262.14	1616.27	2873.85	1616.27	2398.28	1616.27	2168.08	1616.27	1289.22	1616.27	2447.96	1616.27	1298.85
	1618.12	2211.2	1618.12	2797.81	1618.12	2241.81	1618.12	2133.91	1618.12	1298.82	1618.12	2499.21	1618.12	1265.88
	1619.97	2176.74	1619.97	2758.46	1619.97	2169.89	1619.97	2163.07	1619.97	1233.55	1619.97	2519.31	1619.97	1276.32
	1621.83	2190.79	1621.83	2852.71	1621.83	2148.47	1621.83	2273.77	1621.83	1254.61	1621.83	2550.47	1621.83	1392.32
	1623.68	2143.84	1623.68	2819.42	1623.68	2177.4	1623.68	2248.61	1623.68	1277.59	1623.68	2684.86	1623.68	1626.72
	1625.53	2060.58	1625.53	2824.34	1625.53	2149.21	1625.53	2181.8	1625.53	1322.63	1625.53	2797.54	1625.53	1908.11
	1627.38	2019.44	1627.38	2898.58	1627.38	2174.15	1627.38	2098.91	1627.38	1305.05	1627.38	2665.91	1627.38	1992.68
	1629.23	2018.36	1629.23	2848.4	1629.23	2278.91	1629.23	2119.95	1629.23	1271.73	1629.23	2580.28	1629.23	1907.29
	1631.08	2095.02	1631.08	2858.87	1631.08	2319.26	1631.08	2167.99	1631.08	1272.43	1631.08	2602.87	1631.08	1804.66
	1632.93	2182.96	1632.93	2897.09	1632.93	2332.49	1632.93	2200.6	1632.93	1378.91	1632.93	2816.45	1632.93	1811.64
	1634.79	2241.8	1634.79	2889.72	1634.79	2338.57	1634.79	2259.06	1634.79	1633.32	1634.79	3037.3	1634.79	1798.89
	1636.64	2304.58	1636.64	2914.5	1636.64	2343.17	1636.64	2306.94	1636.64	1820.09	1636.64	3204.75	1636.64	1724.96
	1638.49	2365.23	1638.49	2920.07	1638.49	2381.32	1638.49	2346.92	1638.49	1892.94	1638.49	3371.09	1638.49	1691.54
	1640.34	2240.55	1640.34	2913.71	1640.34	2399.29	1640.34	2369.73	1640.34	1800.66	1640.34	3542.94	1640.34	1679.9
	1642.19	2114.71	1642.19	2807.24	1642.19	2375.06	1642.19	2335.77	1642.19	1724.89	1642.19	3793.36	1642.19	1577.72
	1644.04	2192.76	1644.04	2828.44	1644.04	2365.72	1644.04	2306.86	1644.04	1580.04	1644.04	3931.79	1644.04	1506.65
	1645.89	2245.95	1645.89	2938.88	1645.89	2461.05	1645.89	2322.95	1645.89	1410.43	1645.89	3789.82	1645.89	1518.35
	1647.75	2163.76	1647.75	2966.55	1647.75	2537.75	1647.75	2471.49	1647.75	1416.6	1647.75	3881.88	1647.75	1481.82
	1649.6	2161.8	1649.6	2916.26	1649.6	2490.26	1649.6	2586.79	1649.6	1518.3	1649.6	3846.64	1649.6	1446.92
	1651.45	2264.68	1651.45	2781.67	1651.45	2375.41	1651.45	2583.39	1651.45	1569.17	1651.45	3561.3	1651.45	1516.86
	1653.3	2290.6	1653.3	2752.8	1653.3	2375.17	1653.3	2507.05	1653.3	1425.98	1653.3	3195.11	1653.3	1597.62
	1655.15	2262.23	1655.15	2633.43	1655.15	2483.6	1655.15	2317.93	1655.15	1440.4	1655.15	2975.48	1655.15	1577.59
	1657	2217.71	1657	2604.24	1657	2655.85	1657	2149.62	1657	1340.5	1657	2850.54	1657	1553.24
	1658.85	2187.07	1658.85	2587.96	1658.85	2730.58	1658.85	2125.92	1658.85	1299.01	1658.85	2793.62	1658.85	1610.57
	1660.71	2224.11	1660.71	2639.05	1660.71	2625.59	1660.71	2195.36	1660.71	1386.98	1660.71	2740.09	1660.71	1635.52
	1662.56	2172.9	1662.56	2737.9	1662.56	2559.81	1662.56	2234.72	1662.56	1352.95	1662.56	2770.29	1662.56	1565.74
	1664.41	2199.34	1664.41	2755.88	1664.41	2598.89	1664.41	2247.82	1664.41	1263.87	1664.41	2782.72	1664.41	1512.34
	1666.26	2289.59	1666.26	2715.61	1666.26	2513.67	1666.26	2310.25	1666.26	1284.24	1666.26	2790.81	1666.26	1508.89
	1668.11	2323.2	1668.11	2753.72	1668.11	2373.01	1668.11	2336.92	1668.11	1363.44	1668.11	2687.22	1668.11	1547.64
	1669.96	2376.42	1669.96	2883.68	1669.96	2352.47	1669.96	2342.77	1669.96	1369.98	1669.96	2632.39	1669.96	1524.39
	1671.81	2354.63	1671.81	2994.71	1671.81	2422.16	1671.81	2382.99	1671.81	1374.88	1671.81	2685.09	1671.81	1526.45
	1673.67	2180.78	1673.67	2962.8	1673.67	2417.57	1673.67	2388.22	1673.67	1417.48	1673.67	2724.92	1673.67	1562.95
	1675.52	2216.19	1675.52	2837.16	1675.52	2345.1	1675.52	2307.99	1675.52	1477.06	1675.52	2717.51	1675.52	1659.51
	1677.37	2396.47	1677.37	2813.42	1677.37	2287.36	1677.37	2221.86	1677.37	1444.81	1677.37	2774.22	1677.37	1726.16
	1679.22	2377.13	1679.22	2890.97	1679.22	2333.55	1679.22	2249.52	1679.22	1384.48	1679.22	2799.67	1679.22	1662.43
	1681.07	2213.77	1681.07	3085.66	1681.07	2427.02	1681.07	2255.89	1681.07	1349.14	1681.07	2724.87	1681.07	1589.66
	1682.92	2177.74	1682.92	3116.96	1682.92	2465.61	1682.92	2222.37	1682.92	1404.62	1682.92	2601.43	1682.92	1595.47
	1684.77	2259.85	1684.77	2975.09	1684.77	2580.92	1684.77	2299.76	1684.77	1404.84	1684.77	2547.77	1684.77	1570.23
	1686.63	2299.59	1686.63	2917.88	1686.63	2640.07	1686.63	2314.48	1686.63	1343.18	1686.63	2558.19	1686.63	1610.38
	1688.48	2214.19	1688.48	2913.56	1688.48	2542.2	1688.48	2199.79	1688.48	1371.55	1688.48	2555.97	1688.48	1615.72
	1690.33	2121.57	1690.33	2996.07	1690.33	2493.95	1690.33	2195.32	1690.33	1384.95	1690.33	2655.09	1690.33	1583.8
	1692.18	2101.61	1692.18	3082.25	1692.18	2459.78	1692.18	2317.89	1692.18	1584.65	1692.18	2700.42	1692.18	1566.99
	1694.03	2086.68	1694.03	3068.07	1694.03	2417.13	1694.03	2331.19	1694.03	1668.75	1694.03	2846.08	1694.03	1600.5
	1695.88	2227.83	1695.88	3081.3	1695.88	2395.97	1695.88	2252.49	1695.88	1761.24	1695.88	3117.86	1695.88	1645.69
	1697.73	2418.22	1697.73	3085.03	1697.73	2420.83	1697.73	2155.77	1697.73	1705.03	1697.73	3350.34	1697.73	1722.1
	1699.59	2341.1	1699.59	3153.24	1699.59	2647.43	1699.59	2121.92	1699.59	1729.26	1699.59	3316.87	1699.59	1747.76
	1701.44	2170.51	1701.44	3340.14	1701.44	2559.1	1701.44	2116.22	1701.44	1553.06	1701.44	3203.09	1701.44	1783.76
	1703.29	2175.15	1703.29	3372.17	1703.29	2549.7	1703.29	2228.88	1703.29	1549.75	1703.29	3138.6	1703.29	1704.02
	1705.14	2202.8	1705.14	3229.38	1705.14	2468.89	1705.14	2326.37	1705.14	1553.46	1705.14	3462.49	1705.14	1837.9
	1706.99	2179.05	1706.99	2983.64	1706.99	2457.8	1706.99	2363.28	1706.99	1362.74	1706.99	3318.04	1706.99	2036.64
	1708.84	2132.84	1708.84	2778.41	1708.84	2408.14	1708.84	2484.46	1708.84	1266.14	1708.84	3208.2	1708.84	2183.1
	1710.69	2178.88	1710.69	2798.36	1710.69	2422.35	1710.69	2763.29	1710.69	1305.7	1710.69	3181.05	1710.69	2264.18
	1712.54	2305.84	1712.54	2846.01	1712.54	2457.58	1712.54	3253.02	1712.54	1261.09	1712.54	3067.07	1712.54	2341.18
	1714.4	2376.7	1714.4	3030.25	1714.4	2504.26	1714.4	3256.51	1714.4	1250.68	1714.4	2778.87	1714.4	2281.62
	1716.25	2361.69	1716.25	3203.14	1716.25	2490.39	1716.25	3159.73	1716.25	1205.53	1716.25	2547.56	1716.25	2149.47
	1718.1	2291.85	1718.1	3155.18	1718.1	2606.65	1718.1	3053.45	1718.1	1167.53	1718.1	2376.9	1718.1	1908.83
	1719.95	2242.04	1719.95	2978	1719.95	2549.18	1719.95	2912.12	1719.95	1183.46	1719.95	2249.33	1719.95	1694.44
	1721.8	2323.48	1721.8	2946.26	1721.8	2300.59	1721.8	2681.4	1721.8	1223.12	1721.8	2340.07	1721.8	1676.72
	1723.65	2440.17	1723.65	3093.44	1723.65	2270.47	1723.65	2561.13	1723.65	1249.34	1723.65	2451.99	1723.65	1655.42
	1725.5	2355.6	1725.5	3048.45	1725.5	2497.32	1725.5	2547.6	1725.5	1333.12	1725.5	2370.62	1725.5	1613.93
	1727.36	2173.79	1727.36	2910.32	1727.36	2578.28	1727.36	2443.24	1727.36	1269.51	1727.36	2358.53	1727.36	1621.65
	1729.21	2207.12	1729.21	2835.15	1729.21	2577.03	1729.21	2357.68	1729.21	1209.2	1729.21	2464.5	1729.21	1682.08
	1731.06	2236.12	1731.06	2903.79	1731.06	2394.21	1731.06	2374.55	1731.06	1175.19	1731.06	2556.35	1731.06	1845.16
	1732.91	2219.91	1732.91	2857.07	1732.91	2363.9	1732.91	2387.25	1732.91	1171.39	1732.91	2608.77	1732.91	1814.15
	1734.76	2214.18	1734.76	2780.05	1734.76	2400.96	1734.76	2396.96	1734.76	1178.1	1734.76	2695.62	1734.76	1728.16
	1736.61	2227.93	1736.61	2848.89	1736.61	2424.55	1736.61	2319.89	1736.61	1170.2	1736.61	2560.69	1736.61	1718.7
	1738.46	2292.73	1738.46	2810.84	1738.46	2417.66	1738.46	2242.99	1738.46	1144.51	1738.46	2504.74	1738.46	1708.19
	1740.32	2309.27	1740.32	2692	1740.32	2536.87	1740.32	2291.41	1740.32	1115.44	1740.32	2609.52	1740.32	1786.56
	1742.17	2318.37	1742.17	2797.52	1742.17	2638.29	1742.17	2252	1742.17	1138.16	1742.17	2503.88	1742.17	1821.44
	1744.02	2396.64	1744.02	3001.04	1744.02	2730.73	1744.02	2276.4	1744.02	1264.61	1744.02	2407.32	1744.02	1958.46
	1745.87	2402.54	1745.87	3059.29	1745.87	2508.25	1745.87	2395.67	1745.87	1235.86	1745.87	2543.31	1745.87	2074.01
	1747.72	2368.69	1747.72	2930.31	1747.72	2558.97	1747.72	2448.05	1747.72	1140.86	1747.72	2630.67	1747.72	2015.04
	1749.57	2364.2	1749.57	2834.88	1749.57	2552.17	1749.57	2375.12	1749.57	1169.86	1749.57	2659.55	1749.57	1887.01
	1751.42	2324.99	1751.42	2819.17	1751.42	2581.69	1751.42	2324.23	1751.42	1291.88	1751.42	2582.53	1751.42	1864.57
	1753.28	2229.76	1753.28	2823.4	1753.28	2523.16	1753.28	2392.53	1753.28	1379.87	1753.28	2627.68	1753.28	1913.89
	1755.13	2291.33	1755.13	2808.8	1755.13	2616.05	1755.13	2416.82	1755.13	1389.53	1755.13	2874.03	1755.13	2003.86
	1756.98	2486.76	1756.98	2874.02	1756.98	2619.19	1756.98	2339.66	1756.98	1406.79	1756.98	3245.05	1756.98	2041.19
	1758.83	2547.09	1758.83	2922.66	1758.83	2580.89	1758.83	2246.14	1758.83	1488.11	1758.83	3538.72	1758.83	1932.68
	1760.68	2453.88	1760.68	2889.2	1760.68	2602.22	1760.68	2220.76	1760.68	1503.1	1760.68	3674.88	1760.68	1864.59
	1762.53	2356.77	1762.53	2866.52	1762.53	2609.45	1762.53	2237.47	1762.53	1495.79	1762.53	3889.11	1762.53	1892.75
	1764.38	2340.84	1764.38	2860.99	1764.38	2566.71	1764.38	2276.15	1764.38	1447.4	1764.38	3897.82	1764.38	1934.55
	1766.24	2447.43	1766.24	2815.38	1766.24	2574.66	1766.24	2291.14	1766.24	1313.8	1766.24	4028.43	1766.24	1964.08
	1768.09	2457.23	1768.09	2864.69	1768.09	2639.99	1768.09	2283.86	1768.09	1303.92	1768.09	4050.66	1768.09	2006.54
	1769.94	2361.89	1769.94	2840.9	1769.94	2648.09	1769.94	2265.22	1769.94	1372.08	1769.94	4097.5	1769.94	2032.38
	1771.79	2324.25	1771.79	2860.17	1771.79	2646.87	1771.79	2267.47	1771.79	1310.53	1771.79	4097.01	1771.79	2005.36
	1773.64	2371.16	1773.64	2923.15	1773.64	2702	1773.64	2276.38	1773.64	1177.45	1773.64	3773.05	1773.64	1940.31
	1775.49	2408.85	1775.49	2938.58	1775.49	2609.08	1775.49	2314.84	1775.49	1177.8	1775.49	3317.05	1775.49	1987.9
	1777.34	2450.96	1777.34	2818.11	1777.34	2470.63	1777.34	2470.99	1777.34	1244.49	1777.34	3032.84	1777.34	2083.27
	1779.2	2503.32	1779.2	2749.55	1779.2	2504.69	1779.2	2358.41	1779.2	1306.35	1779.2	2864	1779.2	2117.04
	1781.05	2484.19	1781.05	2804.78	1781.05	2594.18	1781.05	2350.02	1781.05	1264.88	1781.05	2786.22	1781.05	2107.58
	1782.9	2338.78	1782.9	2913.11	1782.9	2640.8	1782.9	2288.83	1782.9	1346.06	1782.9	2914.07	1782.9	2445.91
	1784.75	2253.05	1784.75	2942.45	1784.75	2544.1	1784.75	2202.39	1784.75	1342.45	1784.75	3066.76	1784.75	2535.2
	1786.6	2302.85	1786.6	2883.12	1786.6	2600.71	1786.6	2175.95	1786.6	1327.36	1786.6	3115.09	1786.6	2372.14
	1788.45	2309.43	1788.45	2997.22	1788.45	2637.33	1788.45	2234.56	1788.45	1338.21	1788.45	2981.71	1788.45	2226.04
	1790.3	2285.12	1790.3	3072.64	1790.3	2657.8	1790.3	2236.4	1790.3	1390.09	1790.3	2770.88	1790.3	2212.82
	1792.16	2261.86	1792.16	2971.7	1792.16	2673.1	1792.16	2199.16	1792.16	1467.13	1792.16	2778.6	1792.16	2185.8
	1794.01	2191.44	1794.01	2817.6	1794.01	2660.33	1794.01	2297.46	1794.01	1458.96	1794.01	2756.83	1794.01	2036.1
	1795.86	2230.32	1795.86	2881.25	1795.86	2549.89	1795.86	2386.36	1795.86	1440.38	1795.86	2675.95	1795.86	1847.47
	1797.71	2311.98	1797.71	3019.49	1797.71	2549.92	1797.71	2414.7	1797.71	1387.79	1797.71	2766.82	1797.71	1863.04
	1799.56	2302.87	1799.56	3116.66	1799.56	2702.43	1799.56	2473.11	1799.56	1380.14	1799.56	2909.16	1799.56	1858.07
	1801.41	2243.38	1801.41	3156.95	1801.41	2782.86	1801.41	2443.17	1801.41	1386.63	1801.41	2969.1	1801.41	1790.65
	1803.26	2184.03	1803.26	3103.86	1803.26	2699.55	1803.26	2355.7	1803.26	1450.2	1803.26	2906.99	1803.26	1738.51
	1805.12	2224.58	1805.12	3091.34	1805.12	2559.01	1805.12	2314.77	1805.12	1521.72	1805.12	2772.45	1805.12	1764.92
	1806.97	2427.09	1806.97	3007.18	1806.97	2469.39	1806.97	2374.21	1806.97	1426.31	1806.97	2862.41	1806.97	1808.35
	1808.82	2471.61	1808.82	3083.84	1808.82	2387.75	1808.82	2371.8	1808.82	1404.51	1808.82	2971.73	1808.82	1766.26
	1810.67	2425.86	1810.67	3294.62	1810.67	2321.56	1810.67	2260.12	1810.67	1417.25	1810.67	2994.53	1810.67	1641.06
	1812.52	2499.33	1812.52	3382.88	1812.52	2327.71	1812.52	2268.16	1812.52	1489.63	1812.52	3038.87	1812.52	1686.2
	1814.37	2637.71	1814.37	3267.06	1814.37	2390.56	1814.37	2261.03	1814.37	1547.72	1814.37	3064.85	1814.37	1669.91
	1816.22	2592.23	1816.22	3196.53	1816.22	2438.25	1816.22	2410.04	1816.22	1655.88	1816.22	3125.5	1816.22	1639.56
	1818.07	2475.39	1818.07	3083.82	1818.07	2387.71	1818.07	2487.64	1818.07	1736.51	1818.07	3283.58	1818.07	1706.23
	1819.93	2451.36	1819.93	3066.28	1819.93	2457.07	1819.93	2367.97	1819.93	1771.91	1819.93	3403.48	1819.93	1662.63
	1821.78	2550.04	1821.78	2991.44	1821.78	2532.69	1821.78	2209.35	1821.78	1854.05	1821.78	3446.05	1821.78	1653.57
	1823.63	2646.05	1823.63	2842.89	1823.63	2403.87	1823.63	2279.79	1823.63	1956.89	1823.63	3500.03	1823.63	1721.36
	1825.48	2548.84	1825.48	3037.52	1825.48	2207.19	1825.48	2496.78	1825.48	1886.47	1825.48	3600.66	1825.48	1772.95
	1827.33	2484.39	1827.33	3305.09	1827.33	2219.98	1827.33	2623.74	1827.33	1737.76	1827.33	3653.37	1827.33	1705.74
	1829.18	2442.88	1829.18	3208.34	1829.18	2310.72	1829.18	2663.35	1829.18	1666.99	1829.18	3953.17	1829.18	1683.79
	1831.03	2338.27	1831.03	3163.34	1831.03	2387.22	1831.03	2632.46	1831.03	1566.9	1831.03	3726.41	1831.03	1503.57
	1832.89	2254.72	1832.89	3149.99	1832.89	2391.89	1832.89	2761.76	1832.89	1545.21	1832.89	3630.25	1832.89	1516.65
	1834.74	2303.26	1834.74	3059.89	1834.74	2467.15	1834.74	2917.32	1834.74	1456.62	1834.74	3443.67	1834.74	1567.27
	1836.59	2409.37	1836.59	3050.25	1836.59	2397.23	1836.59	2950.4	1836.59	1415.04	1836.59	3351.78	1836.59	1727.6
	1838.44	2442.47	1838.44	3035.63	1838.44	2304.24	1838.44	3070	1838.44	1341.7	1838.44	3205.05	1838.44	1823.07
	1840.29	2437.55	1840.29	3045.69	1840.29	2225.04	1840.29	3441.27	1840.29	1276.56	1840.29	3009.71	1840.29	1710.56
	1842.14	2310.49	1842.14	2932.31	1842.14	2311.96	1842.14	3227.07	1842.14	1347.57	1842.14	2978.76	1842.14	1654.68
	1843.99	2267.92	1843.99	2961.2	1843.99	2389.69	1843.99	3110.82	1843.99	1351.67	1843.99	2828.37	1843.99	1770.3
	1845.85	2403.66	1845.85	3131.49	1845.85	2397.42	1845.85	2790.23	1845.85	1313.53	1845.85	2649.56	1845.85	1839.46
	1847.7	2506.77	1847.7	3249.38	1847.7	2442.13	1847.7	2734.94	1847.7	1347.98	1847.7	2720.91	1847.7	1786.96
	1849.55	2508.06	1849.55	3373.2	1849.55	2477.96	1849.55	2886.83	1849.55	1413.63	1849.55	2733.19	1849.55	1718.15
	1851.4	2552.78	1851.4	3345.47	1851.4	2400.18	1851.4	2701.63	1851.4	1462.49	1851.4	2688.45	1851.4	1731.92
	1853.25	2490.15	1853.25	3167.93	1853.25	2447.85	1853.25	2468	1853.25	1291.76	1853.25	2700.01	1853.25	1840.97
	1855.1	2453.8	1855.1	3027.17	1855.1	2546.62	1855.1	2524.39	1855.1	1264.84	1855.1	2712.9	1855.1	1851.89
	1856.95	2399.52	1856.95	2990.66	1856.95	2752.13	1856.95	2593.95	1856.95	1287.89	1856.95	2782.29	1856.95	1842.66
	1858.81	2421.07	1858.81	3102.94	1858.81	2829.61	1858.81	2489.07	1858.81	1281.29	1858.81	2890.61	1858.81	1972.99
	1860.66	2530.32	1860.66	3273.07	1860.66	2812.23	1860.66	2558.68	1860.66	1366.71	1860.66	2720.74	1860.66	2195.29
	1862.51	2528.52	1862.51	3352.39	1862.51	2731.32	1862.51	2652.64	1862.51	1287.31	1862.51	2578.01	1862.51	2484.97
	1864.36	2511.56	1864.36	3282.9	1864.36	2747.9	1864.36	2616.89	1864.36	1404.12	1864.36	2575.34	1864.36	2688.33
	1866.21	2597.58	1866.21	3314.81	1866.21	2803.56	1866.21	2485.58	1866.21	1541.51	1866.21	2511.97	1866.21	2738.47
	1868.06	2483.27	1868.06	3442.31	1868.06	2760.6	1868.06	2518.62	1868.06	1513.69	1868.06	2531.36	1868.06	2707.85
	1869.91	2325.14	1869.91	3266.98	1869.91	2721.91	1869.91	2466.53	1869.91	1478.83	1869.91	2789.17	1869.91	2864.34
	1871.77	2296.54	1871.77	3010.8	1871.77	2743.92	1871.77	2464.91	1871.77	1598.85	1871.77	2916.76	1871.77	2847.95
	1873.62	2401.3	1873.62	2783.45	1873.62	2604.12	1873.62	2548.54	1873.62	1564.4	1873.62	2828.6	1873.62	2639.66
	1875.47	2499.76	1875.47	2714.03	1875.47	2500.67	1875.47	2530.74	1875.47	1599.44	1875.47	2876.48	1875.47	2208.18
	1877.32	2496.1	1877.32	2812.26	1877.32	2581.71	1877.32	2533.81	1877.32	1567.75	1877.32	3188.77	1877.32	2061.55
	1879.17	2355.59	1879.17	2880.31	1879.17	2673.44	1879.17	2586.65	1879.17	1564.19	1879.17	3409.59	1879.17	1996.24
	1881.02	2399.12	1881.02	2927.25	1881.02	2693.47	1881.02	2602.94	1881.02	1731.25	1881.02	3701.67	1881.02	2046.99
	1882.87	2383.59	1882.87	2910.03	1882.87	2721.61	1882.87	2524.85	1882.87	1940.36	1882.87	4064.28	1882.87	2064.56
	1884.73	2353.19	1884.73	2851.42	1884.73	2732.7	1884.73	2535.28	1884.73	2111.06	1884.73	4237.67	1884.73	2013.51
	1886.58	2471.58	1886.58	2867.58	1886.58	2780.01	1886.58	2611.23	1886.58	2118.63	1886.58	4180.23	1886.58	1960.29
	1888.43	2525.36	1888.43	2942.25	1888.43	2792.7	1888.43	2650.93	1888.43	1841.75	1888.43	4118.65	1888.43	1886.53
	1890.28	2491.99	1890.28	3061.33	1890.28	2659.63	1890.28	2752.33	1890.28	1701.55	1890.28	4443.04	1890.28	1808.42
	1892.13	2380.97	1892.13	3013.11	1892.13	2632.82	1892.13	2774.37	1892.13	1624.2	1892.13	4280.77	1892.13	1867.75
	1893.98	2311.12	1893.98	2967.24	1893.98	2786.38	1893.98	2782.57	1893.98	1592.23	1893.98	4193.48	1893.98	1894.88
	1895.83	2393.13	1895.83	2977.99	1895.83	2865.91	1895.83	2861.16	1895.83	1483.63	1895.83	4083.64	1895.83	1864.55
	1897.68	2452.87	1897.68	3021.57	1897.68	2731.01	1897.68	2988.71	1897.68	1422.28	1897.68	3999.3	1897.68	1895.92
	1899.54	2491.65	1899.54	2995.86	1899.54	2663.49	1899.54	3089.56	1899.54	1420.78	1899.54	3659.46	1899.54	1927.93
	1901.39	2530.9	1901.39	3018.1	1901.39	2596.38	1901.39	3048.48	1901.39	1490.49	1901.39	3344.77	1901.39	1890.99
	1903.24	2535.5	1903.24	2985.75	1903.24	2507.76	1903.24	2960.03	1903.24	1526.05	1903.24	3177.97	1903.24	1780.13
	1905.09	2566.86	1905.09	3054.53	1905.09	2520.15	1905.09	2744	1905.09	1433.21	1905.09	3081.38	1905.09	1778.85
	1906.94	2465.05	1906.94	3209.06	1906.94	2574.63	1906.94	2552.14	1906.94	1393.06	1906.94	3014.46	1906.94	1863.6
	1908.79	2395.24	1908.79	3350.13	1908.79	2713.35	1908.79	2488.16	1908.79	1471.24	1908.79	3076.86	1908.79	1921.75
	1910.64	2455.39	1910.64	3221.16	1910.64	3013.33	1910.64	2534.16	1910.64	1581.29	1910.64	3089.69	1910.64	1956.6
	1912.5	2426.7	1912.5	2976.1	1912.5	2840.8	1912.5	2545.19	1912.5	1496.28	1912.5	3100.25	1912.5	1994.06
	1914.35	2400.48	1914.35	2942.91	1914.35	2886.29	1914.35	2475.74	1914.35	1449.45	1914.35	3138.77	1914.35	2103.6
	1916.2	2459.55	1916.2	3018.33	1916.2	2834.47	1916.2	2448.32	1916.2	1484.54	1916.2	3081.73	1916.2	2134.14
	1918.05	2472.26	1918.05	3140.9	1918.05	2662.53	1918.05	2444.15	1918.05	1562.78	1918.05	2993.78	1918.05	2045.53
	1919.9	2464.36	1919.9	3359.4	1919.9	2532.78	1919.9	2418.58	1919.9	1442.84	1919.9	2962.73	1919.9	1986.11
	1921.75	2486.32	1921.75	3617.27	1921.75	2485.11	1921.75	2425.39	1921.75	1430.06	1921.75	3212.34	1921.75	1988.07
	1923.6	2431.17	1923.6	3570.47	1923.6	2664.6	1923.6	2562.13	1923.6	1491.06	1923.6	3202.88	1923.6	2063.08
	1925.46	2360.8	1925.46	3337.18	1925.46	2867.6	1925.46	2650.47	1925.46	1576.86	1925.46	3042.56	1925.46	2029.98
	1927.31	2491.84	1927.31	3183.98	1927.31	2782.62	1927.31	2647.91	1927.31	1542.42	1927.31	3034.22	1927.31	1929.92
	1929.16	2718.27	1929.16	3186.33	1929.16	2660.78	1929.16	2569.39	1929.16	1499.58	1929.16	3104.12	1929.16	1898.43
	1931.01	2608.44	1931.01	3240.15	1931.01	2630.59	1931.01	2559.34	1931.01	1475.78	1931.01	3094.59	1931.01	1904.55
	1932.86	2382.04	1932.86	3211.56	1932.86	2572.98	1932.86	2622.13	1932.86	1436.41	1932.86	3047.71	1932.86	1869.29
	1934.71	2400.51	1934.71	3200.7	1934.71	2583.96	1934.71	2516.84	1934.71	1474.06	1934.71	3038.83	1934.71	1778.73
	1936.56	2530.71	1936.56	3174.97	1936.56	2621.88	1936.56	2429.58	1936.56	1516.58	1936.56	3126.7	1936.56	1807.98
	1938.42	2583.28	1938.42	3242.29	1938.42	2448.87	1938.42	2451.01	1938.42	1604.71	1938.42	3254.79	1938.42	2107.43
	1940.27	2628.32	1940.27	3302.19	1940.27	2326.7	1940.27	2534.67	1940.27	1643.71	1940.27	3403.5	1940.27	2212.69
	1942.12	2668.2	1942.12	3330	1942.12	2427.09	1942.12	2604.6	1942.12	1619.4	1942.12	3501.48	1942.12	2249.88
	1943.97	2695.42	1943.97	3241.22	1943.97	2472.55	1943.97	2650.99	1943.97	1600.52	1943.97	3522.43	1943.97	2214.07
	1945.82	2528.37	1945.82	3232.64	1945.82	2451.7	1945.82	2622.28	1945.82	1730.6	1945.82	3550.43	1945.82	2161.44
	1947.67	2525.14	1947.67	3217.54	1947.67	2441.75	1947.67	2638.77	1947.67	1783.38	1947.67	3551.67	1947.67	2133.93
	1949.52	2587.85	1949.52	3150.4	1949.52	2487.71	1949.52	2690.88	1949.52	1696.54	1949.52	3612.95	1949.52	2261.41
	1951.38	2608.38	1951.38	3148.09	1951.38	2546.12	1951.38	2729.7	1951.38	1667.08	1951.38	3743.88	1951.38	2173.53
	1953.23	2635.92	1953.23	3043.34	1953.23	2562.25	1953.23	2769.21	1953.23	1578.16	1953.23	4113.58	1953.23	2076.4
	1955.08	2661.4	1955.08	2936.71	1955.08	2677.58	1955.08	2758.56	1955.08	1511.56	1955.08	3751.84	1955.08	1958.03
	1956.93	2485.02	1956.93	3086.87	1956.93	2647.77	1956.93	2865.21	1956.93	1501.58	1956.93	3631.11	1956.93	1958.88
	1958.78	2446.11	1958.78	3235.2	1958.78	2694.37	1958.78	3133.56	1958.78	1417.21	1958.78	3590.19	1958.78	1821.73
	1960.63	2525.91	1960.63	3215.31	1960.63	2830.22	1960.63	3240.91	1960.63	1455.16	1960.63	3588.35	1960.63	1818.9
	1962.48	2585.01	1962.48	3063.63	1962.48	2944.75	1962.48	3029.59	1962.48	1469.21	1962.48	3428.6	1962.48	1922.19
	1964.34	2528.34	1964.34	3061.13	1964.34	2837.84	1964.34	2968.99	1964.34	1365.3	1964.34	3110.78	1964.34	1847.6
	1966.19	2613.69	1966.19	3070.13	1966.19	3047.57	1966.19	2960.89	1966.19	1355.99	1966.19	2860.22	1966.19	1767
	1968.04	2616.8	1968.04	3084.25	1968.04	3091.44	1968.04	2890.57	1968.04	1402.67	1968.04	2785.21	1968.04	1810.51
	1969.89	2573.15	1969.89	3116.61	1969.89	3035.6	1969.89	2774.07	1969.89	1443.89	1969.89	2843.91	1969.89	1846.48
	1971.74	2558.11	1971.74	3141.8	1971.74	2899.8	1971.74	2755.41	1971.74	1446.56	1971.74	2788.47	1971.74	1883.56
	1973.59	2534.21	1973.59	3165.82	1973.59	2882.88	1973.59	2834.01	1973.59	1464.79	1973.59	2695.63	1973.59	1850.27
	1975.44	2514.38	1975.44	3192.92	1975.44	2969.65	1975.44	2744.13	1975.44	1389.81	1975.44	2737.89	1975.44	1920.39
	1977.3	2508.69	1977.3	3220.31	1977.3	2923.03	1977.3	2580.95	1977.3	1398.38	1977.3	2785.05	1977.3	2014.69
	1979.15	2423.55	1979.15	3125.36	1979.15	2753.39	1979.15	2519.22	1979.15	1431.46	1979.15	2742.85	1979.15	2054.08
	1981	2521.94	1981	3063.99	1981	2603.14	1981	2457.74	1981	1356.99	1981	2781.53	1981	1854.02
	1982.85	2623.67	1982.85	3128.02	1982.85	2608.63	1982.85	2527.65	1982.85	1311.59	1982.85	2843.04	1982.85	1816.7
	1984.7	2665.22	1984.7	3156.75	1984.7	2644.92	1984.7	2588.89	1984.7	1384.09	1984.7	2857.86	1984.7	1871.31
	1986.55	2610.12	1986.55	3050.99	1986.55	2720.23	1986.55	2531.78	1986.55	1404.47	1986.55	2761.31	1986.55	1813.81
	1988.4	2565.37	1988.4	2898.79	1988.4	2722.49	1988.4	2570.02	1988.4	1373.53	1988.4	2719.19	1988.4	1747.5
	1990.25	2559.65	1990.25	3057.4	1990.25	2811.24	1990.25	2573.7	1990.25	1396.81	1990.25	2728.83	1990.25	1842.04
	1992.11	2602.83	1992.11	3074.8	1992.11	2810.59	1992.11	2567.6	1992.11	1455.91	1992.11	2803.24	1992.11	1807.61
	1993.96	2639.12	1993.96	3027.84	1993.96	2745.2	1993.96	2656.13	1993.96	1522.38	1993.96	2884.74	1993.96	1900
	1995.81	2619.33	1995.81	3022.34	1995.81	2688.98	1995.81	2655	1995.81	1525.85	1995.81	2896.38	1995.81	1857.51
	1997.66	2486.88	1997.66	3149.17	1997.66	2740.76	1997.66	2622.99	1997.66	1483.65	1997.66	2965.62	1997.66	1807.96
	1999.51	2438.81	1999.51	3167.89	1999.51	2766.3	1999.51	2548.09	1999.51	1476.36	1999.51	3025.88	1999.51	1751.69
	2001.36	2460.6	2001.36	3191.19	2001.36	2787.95	2001.36	2487.95	2001.36	1471.82	2001.36	3050.95	2001.36	1947.26
	2003.21	2502.11	2003.21	3275.86	2003.21	2873.89	2003.21	2559.24	2003.21	1672.78	2003.21	3160.44	2003.21	1985.4
	2005.07	2499.5	2005.07	3338.36	2005.07	2994.67	2005.07	2637.92	2005.07	1672.26	2005.07	3376.06	2005.07	2022.67
	2006.92	2562.75	2006.92	3246.55	2006.92	3017.73	2006.92	2615.97	2006.92	1662.21	2006.92	3683.11	2006.92	1977.72
	2008.77	2586.12	2008.77	3234.43	2008.77	2892.39	2008.77	2575.96	2008.77	1709.96	2008.77	3870.99	2008.77	1924.77
	2010.62	2512.92	2010.62	3220.8	2010.62	2728.63	2010.62	2550.95	2010.62	1648.35	2010.62	4037.66	2010.62	1986.69
	2012.47	2542.22	2012.47	3131.53	2012.47	2670.26	2012.47	2601.75	2012.47	1620.88	2012.47	4047.02	2012.47	1977.81
	2014.32	2628.61	2014.32	3132.34	2014.32	2737.96	2014.32	2759.36	2014.32	1581.76	2014.32	4183.08	2014.32	2160.64
	2016.17	2541.86	2016.17	3301.97	2016.17	2829.46	2016.17	2864.89	2016.17	1479.68	2016.17	4515.35	2016.17	2376.76
	2018.03	2535.13	2018.03	3370.68	2018.03	2949.63	2018.03	2860.14	2018.03	1472.28	2018.03	4393.89	2018.03	2463.34
	2019.88	2599.14	2019.88	3319.28	2019.88	2983.69	2019.88	2977.82	2019.88	1474.13	2019.88	4023.42	2019.88	2380.18
	2021.73	2561.05	2021.73	3279.64	2021.73	2995.57	2021.73	3134.79	2021.73	1487.31	2021.73	3923.37	2021.73	2245.92
	2023.58	2451.3	2023.58	3338.05	2023.58	2948.55	2023.58	3025.92	2023.58	1542.79	2023.58	3868.25	2023.58	2340.32
	2025.43	2434.36	2025.43	3404.13	2025.43	2793.8	2025.43	2878.66	2025.43	1536.47	2025.43	3761.69	2025.43	2469.57
	2027.28	2549.16	2027.28	3414.51	2027.28	2689.01	2027.28	2693.57	2027.28	1476.65	2027.28	3520.44	2027.28	2590.73
	2029.13	2623.26	2029.13	3527.91	2029.13	2700.64	2029.13	2658.42	2029.13	1504.18	2029.13	3308.87	2029.13	2611.42
	2030.99	2628.82	2030.99	3527.12	2030.99	2705.71	2030.99	2626.91	2030.99	1499.16	2030.99	3386.99	2030.99	2211.21
	2032.84	2634.93	2032.84	3423.66	2032.84	2686.38	2032.84	2693.51	2032.84	1527.07	2032.84	3342.57	2032.84	1796.19
	2034.69	2545.35	2034.69	3365.41	2034.69	2679.55	2034.69	2792.35	2034.69	1563.28	2034.69	3203.47	2034.69	1740.82
	2036.54	2548.18	2036.54	3454.93	2036.54	2615.8	2036.54	2712.96	2036.54	1529.33	2036.54	3147.42	2036.54	1697.62
	2038.39	2607.66	2038.39	3409.52	2038.39	2617.71	2038.39	2603.74	2038.39	1567.7	2038.39	3197.31	2038.39	1712.42
	2040.24	2624.72	2040.24	3360.36	2040.24	2653.35	2040.24	2570.94	2040.24	1591.71	2040.24	3234.91	2040.24	1747.18
	2042.09	2729.29	2042.09	3295.55	2042.09	2651.82	2042.09	2561.06	2042.09	1512.69	2042.09	3210.56	2042.09	1783.49
	2043.95	2770.76	2043.95	3249.37	2043.95	2656.39	2043.95	2583.15	2043.95	1445.73	2043.95	3172.67	2043.95	1908.8
	2045.8	2660.44	2045.8	3300.22	2045.8	2646.59	2045.8	2657.69	2045.8	1390.57	2045.8	3212.49	2045.8	1949.79
	2047.65	2649.07	2047.65	3261.24	2047.65	2651.77	2047.65	2622.05	2047.65	1378.23	2047.65	3209.44	2047.65	1835.78
	2049.5	2645.94	2049.5	3235.86	2049.5	2692.16	2049.5	2571.94	2049.5	1434.32	2049.5	3220.01	2049.5	1797.76
	2051.35	2584.14	2051.35	3306.92	2051.35	2648.62	2051.35	2628.68	2051.35	1510.22	2051.35	3285.99	2051.35	1949.47
	2053.2	2512.16	2053.2	3439.11	2053.2	2687.84	2053.2	2663.29	2053.2	1616.12	2053.2	3375.68	2053.2	2121.64
	2055.05	2497.06	2055.05	3420.17	2055.05	2674.92	2055.05	2670.57	2055.05	1632.13	2055.05	3477.4	2055.05	2102.8
	2056.91	2527.61	2056.91	3314.91	2056.91	2656.71	2056.91	2653.53	2056.91	1633.48	2056.91	3436.5	2056.91	2009.43
	2058.76	2618.99	2058.76	3275.24	2058.76	2579.91	2058.76	2498.02	2058.76	1563.86	2058.76	3297.52	2058.76	1920.62
	2060.61	2633.83	2060.61	3312.31	2060.61	2643.85	2060.61	2466.18	2060.61	1653.62	2060.61	3241.43	2060.61	1932.17
	2062.46	2512.42	2062.46	3397.19	2062.46	2780.93	2062.46	2584.51	2062.46	1818.82	2062.46	3389.89	2062.46	1987.42
	2064.31	2415.08	2064.31	3270.89	2064.31	2950.04	2064.31	2656.35	2064.31	1969.77	2064.31	3487.82	2064.31	2065.96
	2066.16	2602.37	2066.16	3207.8	2066.16	2891.63	2066.16	2647.94	2066.16	2051.67	2066.16	3480.64	2066.16	2105.6
	2068.01	2705.33	2068.01	3232.17	2068.01	2613.81	2068.01	2709.2	2068.01	2115.8	2068.01	3341.34	2068.01	2222.88
	2069.87	2685.09	2069.87	3237.42	2069.87	2410.25	2069.87	2771.98	2069.87	2098.52	2069.87	3367.06	2069.87	2256.68
	2071.72	2644.96	2071.72	3221.6	2071.72	2756.04	2071.72	2775.39	2071.72	1979.35	2071.72	3552.34	2071.72	2128.1
	2073.57	2602.88	2073.57	3130.15	2073.57	3022.67	2073.57	2860.29	2073.57	1814.12	2073.57	3568.23	2073.57	2195.78
	2075.42	2718.61	2075.42	3078.6	2075.42	3092.21	2075.42	3011.16	2075.42	1768.47	2075.42	3466.54	2075.42	2308.74
	2077.27	2787.9	2077.27	3150.71	2077.27	3130.93	2077.27	3154.17	2077.27	1638.49	2077.27	3618.25	2077.27	2236.31
	2079.12	2706.41	2079.12	3292	2079.12	3012.04	2079.12	3211.41	2079.12	1530.95	2079.12	4186.72	2079.12	2206.39
	2080.97	2602.11	2080.97	3295.2	2080.97	2982.49	2080.97	3610.49	2080.97	1484.4	2080.97	4172.62	2080.97	2306.59
	2082.82	2543.9	2082.82	3351.07	2082.82	3002.41	2082.82	3688.28	2082.82	1431.58	2082.82	3959.83	2082.82	2433.2
	2084.68	2564.5	2084.68	3461.05	2084.68	2944.18	2084.68	3676.14	2084.68	1402.33	2084.68	3650.21	2084.68	2548.41
	2086.53	2583.4	2086.53	3494.44	2086.53	2843.01	2086.53	3428.27	2086.53	1436.1	2086.53	3571.45	2086.53	2540.99
	2088.38	2557.56	2088.38	3457.99	2088.38	2905.58	2088.38	3234.78	2088.38	1473.34	2088.38	3573.01	2088.38	2475.47
	2090.23	2529.49	2090.23	3386.57	2090.23	3059.32	2090.23	3058.93	2090.23	1491.64	2090.23	3335.31	2090.23	2509.08
	2092.08	2547.22	2092.08	3259.62	2092.08	3092.38	2092.08	2927.38	2092.08	1519.28	2092.08	3195.76	2092.08	2499.01
	2093.93	2612.03	2093.93	3243.62	2093.93	2949.72	2093.93	2821.5	2093.93	1490.49	2093.93	3057.05	2093.93	2555.91
	2095.78	2645.77	2095.78	3289.24	2095.78	2915.2	2095.78	2851.26	2095.78	1541.67	2095.78	2833.62	2095.78	2661.46
	2097.64	2582.78	2097.64	3243.66	2097.64	2943.85	2097.64	2883.35	2097.64	1632.74	2097.64	2890.61	2097.64	2734.21
	2099.49	2520.06	2099.49	3189.67	2099.49	2993.69	2099.49	2853.36	2099.49	1625.83	2099.49	2906.61	2099.49	2721.69
	2101.34	2531.01	2101.34	3108.59	2101.34	3007.56	2101.34	2817.85	2101.34	1590.06	2101.34	2890.71	2101.34	2496.63
	2103.19	2579.92	2103.19	3220.22	2103.19	3016.37	2103.19	2887.15	2103.19	1495.31	2103.19	2860.43	2103.19	2375.91
	2105.04	2554.06	2105.04	3322.62	2105.04	3004.97	2105.04	2856.87	2105.04	1435.31	2105.04	2886	2105.04	2235.73
	2106.89	2545.97	2106.89	3253	2106.89	3010.77	2106.89	2778.73	2106.89	1411.01	2106.89	2934.46	2106.89	2225.55
	2108.74	2569.6	2108.74	3307.99	2108.74	2972.22	2108.74	2669.63	2108.74	1538.43	2108.74	2988.82	2108.74	2249.61
	2110.6	2597.31	2110.6	3366.21	2110.6	2970.03	2110.6	2552.47	2110.6	1611.74	2110.6	2972.97	2110.6	2131.87
	2112.45	2589.91	2112.45	3218.7	2112.45	2937.27	2112.45	2570.46	2112.45	1556.02	2112.45	2954.89	2112.45	2025
	2114.3	2593.64	2114.3	3110.74	2114.3	2888.72	2114.3	2656.23	2114.3	1448.88	2114.3	2877.45	2114.3	1900.1
	2116.15	2640.74	2116.15	3139.99	2116.15	2851.99	2116.15	2629.87	2116.15	1515.63	2116.15	2945.68	2116.15	1874.37
	2118	2622.34	2118	3145.59	2118	2874.59	2118	2604.38	2118	1593.85	2118	3076.11	2118	1884.71
	2119.85	2607.31	2119.85	3196.67	2119.85	2943.29	2119.85	2657.94	2119.85	1626.12	2119.85	3153.27	2119.85	1832.18
	2121.7	2690.58	2121.7	3267.25	2121.7	2936.9	2121.7	2702.18	2121.7	1666.82	2121.7	3163.05	2121.7	1775.07
	2123.56	2666.03	2123.56	3207.95	2123.56	2943.24	2123.56	2736.16	2123.56	1906.58	2123.56	3127.62	2123.56	1740.76
	2125.41	2654.07	2125.41	3168.66	2125.41	3000.1	2125.41	2727.54	2125.41	2013.31	2125.41	3150.49	2125.41	1816.36
	2127.26	2570.45	2127.26	3209.77	2127.26	3100.97	2127.26	2723.14	2127.26	1985.89	2127.26	3192.1	2127.26	1802.81
	2129.11	2508.09	2129.11	3346.78	2129.11	3160.35	2129.11	2708.25	2129.11	2039.24	2129.11	3408.31	2129.11	1827.57
	2130.96	2483.44	2130.96	3414.18	2130.96	3129.38	2130.96	2765.22	2130.96	2088.39	2130.96	3603.79	2130.96	1815.1
	2132.81	2424.85	2132.81	3400.47	2132.81	3156.78	2132.81	2807.15	2132.81	1767.47	2132.81	3610.3	2132.81	1907.89
	2134.66	2466.47	2134.66	3315.87	2134.66	3071.09	2134.66	2835.54	2134.66	1827.13	2134.66	3749.64	2134.66	1879.73
	2136.52	2622.82	2136.52	3287.01	2136.52	2996.96	2136.52	2888.45	2136.52	1750.71	2136.52	3952.04	2136.52	1873.03
	2138.37	2659.72	2138.37	3300.47	2138.37	2932.18	2138.37	2990.51	2138.37	1611.38	2138.37	4056.3	2138.37	1786.27
	2140.22	2659.85	2140.22	3349.9	2140.22	2892.4	2140.22	3098.44	2140.22	1465.14	2140.22	4277.64	2140.22	1889.43
	2142.07	2711.28	2142.07	3534.8	2142.07	2940.42	2142.07	3157.42	2142.07	1513.08	2142.07	4692.88	2142.07	1896.35
	2143.92	2687.64	2143.92	3378.37	2143.92	2980.87	2143.92	3250.3	2143.92	1673.94	2143.92	4619.06	2143.92	1952.58
	2145.77	2565.82	2145.77	3281.56	2145.77	2918.58	2145.77	3060.29	2145.77	1703.81	2145.77	4540.63	2145.77	1954.56
	2147.62	2590.64	2147.62	3281.98	2147.62	2907.64	2147.62	2786.75	2147.62	1672.03	2147.62	4452.51	2147.62	1829.64
	2149.48	2636.64	2149.48	3339.55	2149.48	2858.28	2149.48	2644.59	2149.48	1586.12	2149.48	4275.38	2149.48	1878.37
	2151.33	2608.98	2151.33	3463.46	2151.33	2769.97	2151.33	2594.13	2151.33	1544.47	2151.33	3990.86	2151.33	1952.56
	2153.18	2654.85	2153.18	3418.49	2153.18	2834.74	2153.18	2556.95	2153.18	1601.18	2153.18	3706.38	2153.18	1908.76
	2155.03	2867.14	2155.03	3254.12	2155.03	3007.65	2155.03	2465.69	2155.03	1621.89	2155.03	3580.94	2155.03	1920.41
	2156.88	3015.17	2156.88	3374.22	2156.88	3073.66	2156.88	2490.69	2156.88	1604.74	2156.88	3649.99	2156.88	1923.98
	2158.73	2885.95	2158.73	3443.73	2158.73	3011.73	2158.73	2491.58	2158.73	1560.92	2158.73	3553.51	2158.73	1963.03
	2160.58	2673.98	2160.58	3341.45	2160.58	2902.66	2160.58	2452.9	2160.58	1565.68	2160.58	3517.8	2160.58	1892.84
	2162.44	2576.71	2162.44	3307.01	2162.44	2948.43	2162.44	2519.81	2162.44	1618.91	2162.44	3493.05	2162.44	2015.01
	2164.29	2625.59	2164.29	3341.8	2164.29	3024.78	2164.29	2644.1	2164.29	1623.26	2164.29	3345.43	2164.29	1948.6
	2166.14	2663.7	2166.14	3275.49	2166.14	2962.53	2166.14	2691.07	2166.14	1635.62	2166.14	3400.99	2166.14	1979.71
	2167.99	2693.76	2167.99	3372.08	2167.99	2924.52	2167.99	2601.12	2167.99	1673.6	2167.99	3441.28	2167.99	2058.6
	2169.84	2765.12	2169.84	3482.67	2169.84	3028.75	2169.84	2631.53	2169.84	1674.04	2169.84	3488.07	2169.84	2109.65
	2171.69	2805.89	2171.69	3556.63	2171.69	2980.99	2171.69	2749.66	2171.69	1616.66	2171.69	3384.2	2171.69	2277.26
	2173.54	2855.3	2173.54	3628.88	2173.54	2889.65	2173.54	2725.97	2173.54	1600.09	2173.54	3273.14	2173.54	2394.73
	2175.39	2873.47	2175.39	3504.07	2175.39	2837.24	2175.39	2835.43	2175.39	1719.24	2175.39	3393.36	2175.39	2594.22
	2177.25	2691.78	2177.25	3406.4	2177.25	2891.99	2177.25	2961.99	2177.25	1839.16	2177.25	3510.06	2177.25	2867.8
	2179.1	2483.41	2179.1	3351.72	2179.1	3055.96	2179.1	2868.86	2179.1	1906.76	2179.1	3517.03	2179.1	2902.87
	2180.95	2522.71	2180.95	3238.78	2180.95	3225.96	2180.95	2859.97	2180.95	1976.53	2180.95	3470.17	2180.95	2974.97
	2182.8	2620.03	2182.8	3162.83	2182.8	3365.09	2182.8	2870.95	2182.8	1967.3	2182.8	3526.07	2182.8	3111.44
	2184.65	2692.74	2184.65	3323.84	2184.65	3449.25	2184.65	2888.69	2184.65	1894.52	2184.65	3492.25	2184.65	3192.62
	2186.5	2625.74	2186.5	3473.15	2186.5	3403.66	2186.5	2699.3	2186.5	1946.13	2186.5	3455.33	2186.5	3184.37
	2188.35	2608.81	2188.35	3549.64	2188.35	3174.13	2188.35	2680.38	2188.35	1911.47	2188.35	3462.05	2188.35	2720.2
	2190.21	2543.48	2190.21	3589.79	2190.21	3175.41	2190.21	2827.67	2190.21	1726.83	2190.21	3518.66	2190.21	2431.61
	2192.06	2503.07	2192.06	3552.37	2192.06	3202.96	2192.06	2888.44	2192.06	1712.88	2192.06	3644.44	2192.06	2421.32
	2193.91	2594.18	2193.91	3627.36	2193.91	3179.35	2193.91	2990.36	2193.91	1704.21	2193.91	3773.78	2193.91	2369.57
	2195.76	2654.94	2195.76	3588.36	2195.76	3134.51	2195.76	3114.86	2195.76	1586.14	2195.76	3833.19	2195.76	2299.19
	2197.61	2723.63	2197.61	3459.16	2197.61	3031.51	2197.61	3203.7	2197.61	1558.14	2197.61	3950.96	2197.61	2202.2
	2199.46	2810.96	2199.46	3491.42	2199.46	3000.03	2199.46	3251.77	2199.46	1545.54	2199.46	4080.38	2199.46	2112.4
	2201.31	2759.51	2201.31	3440.05	2201.31	3149.13	2201.31	3393.6	2201.31	1514.77	2201.31	4193.2	2201.31	2005.23
	2203.17	2746.67	2203.17	3449.45	2203.17	3186.18	2203.17	3561.48	2203.17	1561.22	2203.17	4188.73	2203.17	1974.65
	2205.02	2708.23	2205.02	3410.36	2205.02	3226.3	2205.02	3843.71	2205.02	1544.7	2205.02	4174.41	2205.02	2003.21
	2206.87	2657.58	2206.87	3402.06	2206.87	3218.44	2206.87	3863.86	2206.87	1523.45	2206.87	4214.14	2206.87	2076.39
	2208.72	2661.17	2208.72	3363.44	2208.72	3251.26	2208.72	3794.59	2208.72	1500.28	2208.72	3807.18	2208.72	2136.54
	2210.57	2688.04	2210.57	3387.91	2210.57	3257.79	2210.57	3563.47	2210.57	1461.46	2210.57	3559.29	2210.57	2113.84
	2212.42	2678.93	2212.42	3440.9	2212.42	3241.92	2212.42	3178.54	2212.42	1392.59	2212.42	3511.82	2212.42	2124.56
	2214.27	2639.36	2214.27	3417.43	2214.27	3278.37	2214.27	2915.11	2214.27	1399.01	2214.27	3574.89	2214.27	2248.5
	2216.13	2640.79	2216.13	3311.47	2216.13	3265.49	2216.13	2971.73	2216.13	1464.87	2216.13	3588.78	2216.13	2363.96
	2217.98	2681.84	2217.98	3274.21	2217.98	3161.55	2217.98	2962.78	2217.98	1482.38	2217.98	3452.81	2217.98	2399.24
	2219.83	2626.13	2219.83	3403.59	2219.83	2987.73	2219.83	2908.47	2219.83	1508.04	2219.83	3256.27	2219.83	2380.36
	2221.68	2549.27	2221.68	3358	2221.68	2886.83	2221.68	2931.39	2221.68	1564.73	2221.68	3086.28	2221.68	2275.35
	2223.53	2579.94	2223.53	3313.78	2223.53	2877.31	2223.53	2962.95	2223.53	1573.08	2223.53	2996.41	2223.53	2186.19
	2225.38	2633.97	2225.38	3354.84	2225.38	2815.38	2225.38	2919.53	2225.38	1534.73	2225.38	2901.56	2225.38	2167.16
	2227.23	2720.59	2227.23	3487.82	2227.23	2810.04	2227.23	2825.38	2227.23	1470.08	2227.23	2817.34	2227.23	2235.45
	2229.09	2757.12	2229.09	3508.16	2229.09	2908.9	2229.09	2877	2229.09	1526.93	2229.09	2848.29	2229.09	2329.88
	2230.94	2762.55	2230.94	3377.81	2230.94	2994.12	2230.94	2984.24	2230.94	1558.92	2230.94	2935.27	2230.94	2263.95
	2232.79	2776.42	2232.79	3440.22	2232.79	3039.2	2232.79	2882.81	2232.79	1593.43	2232.79	3051.3	2232.79	2162.2
	2234.64	2675.98	2234.64	3440.64	2234.64	3120.7	2234.64	2838.41	2234.64	1677.37	2234.64	3099.83	2234.64	2162.61
	2236.49	2514.53	2236.49	3448.97	2236.49	3193.74	2236.49	2950.17	2236.49	1737.02	2236.49	3080.39	2236.49	2267.56
	2238.34	2472.31	2238.34	3431.1	2238.34	3245.93	2238.34	2972.01	2238.34	1685.82	2238.34	3077.2	2238.34	2341.16
	2240.19	2585.97	2240.19	3504.16	2240.19	3218.8	2240.19	2898.27	2240.19	1700.77	2240.19	3089.72	2240.19	2243.95
	2242.05	2632	2242.05	3577.19	2242.05	3165.91	2242.05	2933.97	2242.05	1707.98	2242.05	3123.09	2242.05	2154.23
	2243.9	2634.09	2243.9	3577.16	2243.9	3223.89	2243.9	3026.97	2243.9	1861.2	2243.9	3025.1	2243.9	2124.86
	2245.75	2590.81	2245.75	3663.59	2245.75	3152.79	2245.75	3062.64	2245.75	1983.02	2245.75	2956.69	2245.75	2211.87
	2247.6	2533.13	2247.6	3750.58	2247.6	3037.61	2247.6	2923	2247.6	2055.99	2247.6	3042.01	2247.6	2191.21
	2249.45	2700.29	2249.45	3801.75	2249.45	2905.86	2249.45	2732.14	2249.45	2164.57	2249.45	3121.31	2249.45	2153.89
	2251.3	2838.76	2251.3	3834.53	2251.3	2927.21	2251.3	2662.84	2251.3	1783.69	2251.3	3220.22	2251.3	2144.97
	2253.15	2759.63	2253.15	3785.18	2253.15	2969.41	2253.15	2731.62	2253.15	1582.47	2253.15	3337.58	2253.15	2304.77
	2255.01	2657.4	2255.01	3714.42	2255.01	2972.91	2255.01	2872.59	2255.01	1571.57	2255.01	3347.45	2255.01	2249.45
	2256.86	2667.66	2256.86	3531.8	2256.86	2843.15	2256.86	2923.75	2256.86	1619.33	2256.86	3438.06	2256.86	2160.62
	2258.71	2634.41	2258.71	3401.66	2258.71	2665.65	2258.71	3029.27	2258.71	1743.21	2258.71	3705.92	2258.71	2143.99
	2260.56	2570.94	2260.56	3325.84	2260.56	2846.82	2260.56	3178.75	2260.56	1782.08	2260.56	4072	2260.56	2204.81
	2262.41	2716.76	2262.41	3421.14	2262.41	3015.8	2262.41	3309.88	2262.41	1708.83	2262.41	4545.34	2262.41	2145.02
	2264.26	2864.51	2264.26	3490.55	2264.26	2926.68	2264.26	3454.22	2264.26	1616.62	2264.26	4686.37	2264.26	2022.99
	2266.11	2842.63	2266.11	3483.54	2266.11	2939.86	2266.11	3363.57	2266.11	1648.82	2266.11	4656.6	2266.11	1978.71
	2267.97	2770.55	2267.97	3521.46	2267.97	2951.53	2267.97	3156.57	2267.97	1689.63	2267.97	4643.92	2267.97	1997.41
	2269.82	2736.82	2269.82	3548.33	2269.82	2855.83	2269.82	2780.64	2269.82	1649.22	2269.82	4763.88	2269.82	2052.82
	2271.67	2730.85	2271.67	3547.45	2271.67	2853.02	2271.67	2611.65	2271.67	1528.1	2271.67	5179.4	2271.67	2075.91
	2273.52	2698.36	2273.52	3604.63	2273.52	2904.92	2273.52	2621.24	2273.52	1556.51	2273.52	5116.62	2273.52	1894.37
	2275.37	2703.41	2275.37	3640.81	2275.37	3056.94	2275.37	2643.86	2275.37	1619.06	2275.37	4932.49	2275.37	1718.39
	2277.22	2716.51	2277.22	3509.89	2277.22	3109.69	2277.22	2645.55	2277.22	1588.35	2277.22	4731.6	2277.22	1771.21
	2279.07	2730.63	2279.07	3471.45	2279.07	3001.48	2279.07	2606.24	2279.07	1631.66	2279.07	4456.35	2279.07	1881.05
	2280.92	2785.07	2280.92	3482.96	2280.92	2987.58	2280.92	2599.39	2280.92	1619.08	2280.92	4081.63	2280.92	1913.52
	2282.78	2805.71	2282.78	3476.97	2282.78	2973.37	2282.78	2644.5	2282.78	1648.2	2282.78	3778.68	2282.78	1890.55
	2284.63	2722.5	2284.63	3460.59	2284.63	2923.67	2284.63	2691.09	2284.63	1759.1	2284.63	3528.59	2284.63	1905.78
	2286.48	2668.92	2286.48	3550.24	2286.48	2957.88	2286.48	2750.47	2286.48	1705.49	2286.48	3525.28	2286.48	1872.11
	2288.33	2682.39	2288.33	3685.19	2288.33	2908.7	2288.33	2725.83	2288.33	1641.66	2288.33	3679.37	2288.33	1895.77
	2290.18	2713.5	2290.18	3664.7	2290.18	2967.18	2290.18	2726.17	2290.18	1631.64	2290.18	3780.57	2290.18	1968.19
	2292.03	2737.74	2292.03	3632.1	2292.03	3161.86	2292.03	2843.52	2292.03	1741.41	2292.03	3669.67	2292.03	1995.11
	2293.88	2756.04	2293.88	3586.3	2293.88	3107.62	2293.88	2990	2293.88	1810.37	2293.88	3581.86	2293.88	1934.77
	2295.74	2681.82	2295.74	3582.95	2295.74	3024.48	2295.74	2915.67	2295.74	1828.62	2295.74	3614.25	2295.74	1921.68
	2297.59	2699.57	2297.59	3547.78	2297.59	3009.43	2297.59	2835.23	2297.59	1772.1	2297.59	3594.57	2297.59	1957.45
	2299.44	2783.61	2299.44	3487.22	2299.44	3068.79	2299.44	2931.62	2299.44	1847.4	2299.44	3578.96	2299.44	1925.44
	2301.29	2667.72	2301.29	3576.5	2301.29	3113.65	2301.29	3033.69	2301.29	1989.15	2301.29	3554.05	2301.29	1927.48
	2303.14	2586.29	2303.14	3661.15	2303.14	3141.76	2303.14	3009.54	2303.14	2124.88	2303.14	3621.71	2303.14	1991.24
	2304.99	2756.27	2304.99	3641.55	2304.99	3067.95	2304.99	2997.27	2304.99	2249.32	2304.99	3548.17	2304.99	1997.89
	2306.84	2862.08	2306.84	3614.95	2306.84	3061	2306.84	2942.94	2306.84	2274.4	2306.84	3417.02	2306.84	2004.41
	2308.7	2792.42	2308.7	3480.97	2308.7	3115.27	2308.7	2903.52	2308.7	2301.39	2308.7	3472.92	2308.7	2050.77
	2310.55	2777.28	2310.55	3465.62	2310.55	3131.61	2310.55	2947.84	2310.55	2124.98	2310.55	3420.34	2310.55	2189.45
	2312.4	2836.13	2312.4	3470.76	2312.4	3120.36	2312.4	3003.07	2312.4	2076.7	2312.4	3470.49	2312.4	2169.26
	2314.25	2824.21	2314.25	3446.32	2314.25	3119.86	2314.25	3056.36	2314.25	1952.56	2314.25	3611.81	2314.25	1998.5
	2316.1	2849.43	2316.1	3422.51	2316.1	3163.51	2316.1	3090.23	2316.1	1829.13	2316.1	3659.89	2316.1	2015.89
	2317.95	2804.05	2317.95	3403.51	2317.95	3035.05	2317.95	2902.5	2317.95	1745.61	2317.95	3615.09	2317.95	2042.12
	2319.8	2709.31	2319.8	3470.21	2319.8	3068.8	2319.8	2906.78	2319.8	1701.46	2319.8	3766.58	2319.8	1978.89
	2321.66	2731.53	2321.66	3631.09	2321.66	3209.08	2321.66	3230.65	2321.66	1635.57	2321.66	3884.65	2321.66	1913.8
	2323.51	2751.49	2323.51	3639.08	2323.51	3088.87	2323.51	3363.9	2323.51	1541.21	2323.51	3786.17	2323.51	1964.62
	2325.36	2650.91	2325.36	3681.36	2325.36	3071.27	2325.36	3383.61	2325.36	1555.26	2325.36	3696.43	2325.36	2078.12
	2327.21	2704.35	2327.21	3594.28	2327.21	3090.37	2327.21	3468.29	2327.21	1512.69	2327.21	3736.54	2327.21	2167.81
	2329.06	2807.99	2329.06	3401.08	2329.06	3031.26	2329.06	3870.34	2329.06	1493.72	2329.06	3808.34	2329.06	2333.74
	2330.91	2818.03	2330.91	3397.14	2330.91	3102.09	2330.91	3941.51	2330.91	1640.7	2330.91	3939.4	2330.91	2584.29
	2332.76	2682.52	2332.76	3486.87	2332.76	3185.7	2332.76	3906.35	2332.76	1611.09	2332.76	4223.58	2332.76	2728.36
	2334.62	2560.16	2334.62	3504.24	2334.62	3163.04	2334.62	3656.21	2334.62	1503.36	2334.62	4376.05	2334.62	2656.61
	2336.47	2622.95	2336.47	3480.03	2336.47	3195.11	2336.47	3270.46	2336.47	1511.39	2336.47	4381.33	2336.47	2575.24
	2338.32	2721.19	2338.32	3512.46	2338.32	3130.02	2338.32	3060.56	2338.32	1597.01	2338.32	4330.52	2338.32	2561.94
	2340.17	2699.86	2340.17	3513.59	2340.17	2954.18	2340.17	3089.04	2340.17	1544.23	2340.17	4299.71	2340.17	2705.45
	2342.02	2602.62	2342.02	3476.11	2342.02	3035.13	2342.02	3181.61	2342.02	1564.82	2342.02	4288.92	2342.02	2903.13
	2343.87	2563.8	2343.87	3384.66	2343.87	3379.92	2343.87	3181.33	2343.87	1657.51	2343.87	4086.34	2343.87	2539.79
	2345.72	2724.89	2345.72	3423.53	2345.72	3545.9	2345.72	3097.97	2345.72	1637.93	2345.72	3681.85	2345.72	2124.41
	2347.58	2890.74	2347.58	3578.77	2347.58	3571.79	2347.58	3034.38	2347.58	1558.77	2347.58	3334.03	2347.58	1991.07
	2349.43	2881.21	2349.43	3536.68	2349.43	3502.11	2349.43	2941.49	2349.43	1631.92	2349.43	3226.48	2349.43	1941.3
	2351.28	2804.17	2351.28	3583.6	2351.28	3390.02	2351.28	2947.99	2351.28	1656.33	2351.28	3270.34	2351.28	1982.45
	2353.13	2790.89	2353.13	3547.21	2353.13	3280.89	2353.13	3015.97	2353.13	1621.43	2353.13	3278.87	2353.13	2166.16
	2354.98	2759.43	2354.98	3581.28	2354.98	3073.19	2354.98	2952.16	2354.98	1663.08	2354.98	3256.4	2354.98	2255.95
	2356.83	2698.76	2356.83	3806.02	2356.83	3131.13	2356.83	2896.42	2356.83	1657.69	2356.83	3099.32	2356.83	2266.7
	2358.68	2663.14	2358.68	3988.71	2358.68	3142.66	2358.68	2984.35	2358.68	1694.78	2358.68	3038.97	2358.68	2247.2
	2360.53	2720.55	2360.53	3953.71	2360.53	3069.61	2360.53	2955.99	2360.53	1896.14	2360.53	3127.45	2360.53	2129.43
	2362.39	2750.81	2362.39	3725.65	2362.39	3043.46	2362.39	2819.94	2362.39	2071.6	2362.39	3230.78	2362.39	2209.33
	2364.24	2700.29	2364.24	3725.01	2364.24	2992.37	2364.24	2852.55	2364.24	2216.3	2364.24	3510.07	2364.24	2421.69
	2366.09	2632.9	2366.09	3666.57	2366.09	3015.28	2366.09	2895.17	2366.09	2294.15	2366.09	3605.72	2366.09	2447.74
	2367.94	2717.34	2367.94	3620.62	2367.94	3206.08	2367.94	2840.66	2367.94	2317.62	2367.94	3404.56	2367.94	2397.1
	2369.79	2829.49	2369.79	3660.45	2369.79	3272.52	2369.79	2849.53	2369.79	2153.38	2369.79	3269.3	2369.79	2402.6
	2371.64	2862.48	2371.64	3674.27	2371.64	3173.66	2371.64	2816.41	2371.64	1899.14	2371.64	3279.92	2371.64	2497.16
	2373.49	2847.69	2373.49	3679.23	2373.49	3163.86	2373.49	2790.3	2373.49	1880.22	2373.49	3202.8	2373.49	2550.97
	2375.35	2900.67	2375.35	3631.3	2375.35	3240.41	2375.35	2792.45	2375.35	1877.53	2375.35	3197.22	2375.35	2392.04
	2377.2	2758.87	2377.2	3606.5	2377.2	3112.12	2377.2	2713.72	2377.2	1801.15	2377.2	3374.7	2377.2	2341.66
	2379.05	2616.45	2379.05	3713.03	2379.05	3092.01	2379.05	2677.63	2379.05	1768.6	2379.05	3497	2379.05	2409.38
	2380.9	2638.87	2380.9	3622.01	2380.9	3134.37	2380.9	2765.28	2380.9	1732.17	2380.9	3525.74	2380.9	2550.84
	2382.75	2722.55	2382.75	3653.43	2382.75	3159.29	2382.75	2874.34	2382.75	1688.76	2382.75	3360.24	2382.75	2637.63
	2384.6	2730.62	2384.6	3706.35	2384.6	3055.57	2384.6	2930.88	2384.6	1579.58	2384.6	3415.51	2384.6	2568.69
	2386.45	2724.45	2386.45	3495.01	2386.45	3122.8	2386.45	3039.91	2386.45	1526.27	2386.45	3789.76	2386.45	2486.33
	2388.31	2765.17	2388.31	3429.55	2388.31	3322.51	2388.31	3236.98	2388.31	1664.56	2388.31	4266.56	2388.31	2461.45
	2390.16	2809.4	2390.16	3538.75	2390.16	3339.7	2390.16	3324.82	2390.16	1830.35	2390.16	4515.16	2390.16	2371.81
	2392.01	2775.99	2392.01	3782.98	2392.01	3375.48	2392.01	3315.95	2392.01	1785.63	2392.01	4573.65	2392.01	2319.31
	2393.86	2704.38	2393.86	3787.95	2393.86	3279.42	2393.86	3266.79	2393.86	1705.72	2393.86	4535.76	2393.86	2169.07
	2395.71	2690.06	2395.71	3635.57	2395.71	3029.34	2395.71	3079.22	2395.71	1670.46	2395.71	4661.9	2395.71	2161.24
	2397.56	2702.9	2397.56	3557.48	2397.56	2944.24	2397.56	3063.25	2397.56	1740.52	2397.56	4845.09	2397.56	2163.66
	2399.41	2633.11	2399.41	3589.12	2399.41	3120.77	2399.41	2967.83	2399.41	1756.85	2399.41	5037.46	2399.41	2241.59
	2401.27	2622.34	2401.27	3653	2401.27	3322.17	2401.27	2894.83	2401.27	1716.08	2401.27	4866.91	2401.27	2233.22
	2403.12	2666.56	2403.12	3658.5	2403.12	3501.53	2403.12	2978.63	2403.12	1757.12	2403.12	4741.77	2403.12	2267.25
	2404.97	2771.43	2404.97	3757.68	2404.97	3565.33	2404.97	2973.14	2404.97	1848.22	2404.97	4492.93	2404.97	2339.94
	2406.82	2731.06	2406.82	3868.15	2406.82	3385.65	2406.82	2924.79	2406.82	1795.71	2406.82	4386.77	2406.82	2505.95
	2408.67	2768.57	2408.67	3859.2	2408.67	3446.3	2408.67	2923.4	2408.67	1707.5	2408.67	4291.85	2408.67	2858.12
	2410.52	2708.72	2410.52	3818.74	2410.52	3555.65	2410.52	2940.2	2410.52	1652.58	2410.52	4002.47	2410.52	3204.16
	2412.37	2557.11	2412.37	3806.84	2412.37	3509.23	2412.37	2868.16	2412.37	1715.34	2412.37	3954.21	2412.37	3035.13
	2414.23	2593.71	2414.23	3904.33	2414.23	3339.27	2414.23	2812.27	2414.23	1835.37	2414.23	3941.98	2414.23	2813.05
	2416.08	2762.49	2416.08	3975.83	2416.08	3308.46	2416.08	2875.16	2416.08	1943.1	2416.08	3830.17	2416.08	2579.35
	2417.93	2801.48	2417.93	3977.1	2417.93	3271.77	2417.93	2927.84	2417.93	1987.17	2417.93	3829.9	2417.93	2439.8
	2419.78	2848.35	2419.78	3864.9	2419.78	3313.36	2419.78	2853.52	2419.78	2093.01	2419.78	3789.84	2419.78	2392.59
	2421.63	2877.27	2421.63	3584.24	2421.63	3321.96	2421.63	2876.3	2421.63	2129.85	2421.63	3721.19	2421.63	2304.94
	2423.48	2846.04	2423.48	3429.89	2423.48	3276.1	2423.48	2943.03	2423.48	2093.95	2423.48	3714.11	2423.48	2219
	2425.33	2710.24	2425.33	3478.65	2425.33	3165.8	2425.33	2936.29	2425.33	2109.64	2425.33	3835.07	2425.33	2161.8
	2427.19	2661.35	2427.19	3612.51	2427.19	3077.11	2427.19	2924.88	2427.19	2177.26	2427.19	3843.62	2427.19	2159.93
	2429.04	2670.72	2429.04	3548.46	2429.04	3137.79	2429.04	2967.27	2429.04	2229	2429.04	3677.37	2429.04	2166.51
	2430.89	2671.18	2430.89	3511.16	2430.89	3290.97	2430.89	2975.73	2430.89	2113.55	2430.89	3740.63	2430.89	2138.57
	2432.74	2726.8	2432.74	3461.46	2432.74	3282.37	2432.74	3032.32	2432.74	1917.35	2432.74	3853.94	2432.74	2184.24
	2434.59	2862.73	2434.59	3462.62	2434.59	3226.84	2434.59	3088.36	2434.59	1817.57	2434.59	3843.05	2434.59	2142.52
	2436.44	2833.37	2436.44	3601.57	2436.44	3182.76	2436.44	3102.49	2436.44	1682.59	2436.44	3877.02	2436.44	1949.23
	2438.29	2718.27	2438.29	3618.21	2438.29	3170.98	2438.29	2942.38	2438.29	1648.79	2438.29	3766.18	2438.29	1902.56
	2440.15	2630.61	2440.15	3605.83	2440.15	3071.34	2440.15	2881.05	2440.15	1639.21	2440.15	3676.11	2440.15	2048.76
	2442	2599.55	2442	3654.39	2442	3010.05	2442	3118.48	2442	1681.31	2442	3785.76	2442	2112.59
	2443.85	2661.52	2443.85	3687.23	2443.85	3000.29	2443.85	3406.51	2443.85	1737.54	2443.85	3881.89	2443.85	2102.76
	2445.7	2800.08	2445.7	3718.67	2445.7	3078.24	2445.7	3572.85	2445.7	1763.68	2445.7	3676.49	2445.7	2161.7
	2447.55	2851.57	2447.55	3822.88	2447.55	3094.87	2447.55	3804.86	2447.55	1598.1	2447.55	3591.31	2447.55	2151.6
	2449.4	2925.36	2449.4	3890.07	2449.4	3184.9	2449.4	4061.61	2449.4	1550.11	2449.4	3680.75	2449.4	2058.19
	2451.25	2889.34	2451.25	3829.45	2451.25	3309.13	2451.25	4052.43	2451.25	1572.08	2451.25	3939.61	2451.25	1992.1
	2453.11	2791.75	2453.11	3641.89	2453.11	3393.99	2453.11	3814.73	2453.11	1574.25	2453.11	4297.82	2453.11	1990.84
	2454.96	2636.53	2454.96	3647.41	2454.96	3389.39	2454.96	3597.45	2454.96	1655.23	2454.96	4589.34	2454.96	2090.43
	2456.81	2679.42	2456.81	3716.41	2456.81	3371.56	2456.81	3422.02	2456.81	1699.09	2456.81	4642.61	2456.81	2135.55
	2458.66	2854.09	2458.66	3680.36	2458.66	3390.12	2458.66	3231.98	2458.66	1696.94	2458.66	4436.77	2458.66	2108.98
	2460.51	2921.05	2460.51	3674.65	2460.51	3442.58	2460.51	3151.34	2460.51	1781.56	2460.51	4797.9	2460.51	2159.52
	2462.36	2883.28	2462.36	3837.21	2462.36	3290.3	2462.36	3180.68	2462.36	1676.24	2462.36	4812.36	2462.36	2171.7
	2464.21	2756.42	2464.21	3885.36	2464.21	3272.3	2464.21	3147.42	2464.21	1645.77	2464.21	4334.07	2464.21	2161.96
	2466.06	2619.38	2466.06	3797.66	2466.06	3339.94	2466.06	3146.32	2466.06	1635.39	2466.06	4272.81	2466.06	2134.87
	2467.92	2555.31	2467.92	3697.36	2467.92	3312.48	2467.92	3131.53	2467.92	1587.62	2467.92	4318.14	2467.92	2177.8
	2469.77	2546.32	2469.77	3617.89	2469.77	3130.04	2469.77	2994.26	2469.77	1584.25	2469.77	4215.25	2469.77	2251.63
	2471.62	2704.04	2471.62	3664.57	2471.62	3016.31	2471.62	2944.74	2471.62	1653.41	2471.62	3743.71	2471.62	2287.91
	2473.47	2825.89	2473.47	3706.13	2473.47	2937.61	2473.47	3000.66	2473.47	1740.89	2473.47	3404.69	2473.47	2235.66
	2475.32	2857.49	2475.32	3854.71	2475.32	2898.22	2475.32	3147.94	2475.32	1716.79	2475.32	3337.12	2475.32	2234.58
	2477.17	2841.53	2477.17	3876.5	2477.17	2904.38	2477.17	3317.23	2477.17	1776.68	2477.17	3337.99	2477.17	2263.17
	2479.02	2786.15	2479.02	3998.43	2479.02	3123.18	2479.02	3249.24	2479.02	2003.58	2479.02	3326.95	2479.02	2322.54
	2480.88	2728.61	2480.88	4020.14	2480.88	3169.13	2480.88	3143.11	2480.88	2119.59	2480.88	3387.67	2480.88	2448.56
	2482.73	2730.09	2482.73	3804.97	2482.73	3027.83	2482.73	3226.58	2482.73	2123.2	2482.73	3429.82	2482.73	2479.02
	2484.58	2724.63	2484.58	3761.95	2484.58	3039.01	2484.58	3101.53	2484.58	2139.58	2484.58	3349.58	2484.58	2563.27
	2486.43	2771.38	2486.43	3821.77	2486.43	3106.86	2486.43	2988.83	2486.43	2290.29	2486.43	3211.48	2486.43	2641.17
	2488.28	2804.17	2488.28	3806.31	2488.28	3065.89	2488.28	3163.89	2488.28	2289.97	2488.28	3165.47	2488.28	2880.68
	2490.13	2814.59	2490.13	3813.8	2490.13	3238.11	2490.13	3171.16	2490.13	2191.45	2490.13	3286.19	2490.13	3171.03
	2491.98	2747.65	2491.98	3899.22	2491.98	3287.7	2491.98	3018.94	2491.98	1990.06	2491.98	3432.91	2491.98	3369.86
	2493.84	2797.03	2493.84	3681.68	2493.84	3258.88	2493.84	3032.49	2493.84	1821.13	2493.84	3468.24	2493.84	3575.02
	2495.69	2940.03	2495.69	3606.95	2495.69	3193.96	2495.69	3132.5	2495.69	1857.52	2495.69	3414.52	2495.69	3613.68
	2497.54	3017.91	2497.54	3568.82	2497.54	3164.53	2497.54	3144.7	2497.54	1851.07	2497.54	3493.41	2497.54	3723.21
	2499.39	2927.98	2499.39	3677.93	2499.39	3122.78	2499.39	3125.41	2499.39	1765.82	2499.39	3600.84	2499.39	3075.26
	2501.24	2811.62	2501.24	3743.42	2501.24	3205.71	2501.24	3227.04	2501.24	1824.65	2501.24	3513.07	2501.24	2983.82
	2503.09	2797.34	2503.09	3701.1	2503.09	3129.41	2503.09	3371.76	2503.09	1909.69	2503.09	3413.47	2503.09	2920.22
	2504.94	2931.5	2504.94	3736.93	2504.94	3118.09	2504.94	3446.19	2504.94	1779.42	2504.94	3385.36	2504.94	2723.7
	2506.8	3009.51	2506.8	3794.65	2506.8	3212.82	2506.8	3433.33	2506.8	1842.54	2506.8	3447.68	2506.8	2591.14
	2508.65	2972.75	2508.65	3845.11	2508.65	3258.75	2508.65	3467.62	2508.65	1914.84	2508.65	3520.93	2508.65	2512.07
	2510.5	2886.96	2510.5	3875.86	2510.5	3253.81	2510.5	3593.15	2510.5	1941.78	2510.5	3672.3	2510.5	2451.7
	2512.35	2869.52	2512.35	3824.05	2512.35	3234.96	2512.35	3397.72	2512.35	1954.26	2512.35	3887.32	2512.35	2472.59
	2514.2	2833.28	2514.2	3750.55	2514.2	3288.61	2514.2	3093.53	2514.2	2023.66	2514.2	4151.06	2514.2	2522.18
	2516.05	2823.03	2516.05	3748.41	2516.05	3387.98	2516.05	2944.14	2516.05	1887.4	2516.05	4328.4	2516.05	2468.57
	2517.9	2866.75	2517.9	3712.64	2517.9	3412.93	2517.9	2905.53	2517.9	1750.53	2517.9	4418.9	2517.9	2400.26
	2519.76	2927.68	2519.76	3629.29	2519.76	3298.25	2519.76	2868.27	2519.76	1847.95	2519.76	4523.56	2519.76	2434.64
	2521.61	2981.8	2521.61	3677.16	2521.61	3201.2	2521.61	2829.71	2521.61	1914.93	2521.61	4676.46	2521.61	2467.87
	2523.46	2993.02	2523.46	3873.01	2523.46	3210.12	2523.46	2745.4	2523.46	1694.96	2523.46	5100.09	2523.46	2477.63
	2525.31	2951.59	2525.31	3993.46	2525.31	3347.62	2525.31	2669.94	2525.31	1716.26	2525.31	5386.67	2525.31	2502.44
	2527.16	2914.77	2527.16	3921.83	2527.16	3488.4	2527.16	2739.85	2527.16	1774.52	2527.16	5412.7	2527.16	2453.65
	2529.01	2812.03	2529.01	3762.26	2529.01	3420.43	2529.01	2804.92	2529.01	1836.6	2529.01	5316.56	2529.01	2330.93
	2530.86	2742.01	2530.86	3716.48	2530.86	3264.12	2530.86	2812.88	2530.86	1948.15	2530.86	5178.31	2530.86	2405.39
	2532.72	2702.12	2532.72	3736.55	2532.72	3163.45	2532.72	2774.36	2532.72	2005.4	2532.72	4923.3	2532.72	2376.77
	2534.57	2811.95	2534.57	3703.76	2534.57	3059.02	2534.57	2678.95	2534.57	1980.73	2534.57	4510.74	2534.57	2273.93
	2536.42	2957.47	2536.42	3491.98	2536.42	3143.41	2536.42	2669.15	2536.42	2037.88	2536.42	4246.94	2536.42	2293.81
	2538.27	2918.9	2538.27	3605.49	2538.27	3483.43	2538.27	2794.54	2538.27	2093.73	2538.27	4186.04	2538.27	2353.41
	2540.12	2830.45	2540.12	3791.89	2540.12	3531.36	2540.12	2946.71	2540.12	2309.42	2540.12	4161.07	2540.12	2196.26
	2541.97	2822.23	2541.97	3819.9	2541.97	3502.82	2541.97	2972.62	2541.97	2364	2541.97	3993.96	2541.97	2207.59
	2543.82	2712.09	2543.82	3675.7	2543.82	3470.8	2543.82	2980.35	2543.82	2257.74	2543.82	3885.56	2543.82	2307.89
	2545.67	2662.28	2545.67	3605.78	2545.67	3346.34	2545.67	2974.53	2545.67	2051.67	2545.67	3881.7	2545.67	2366.06
	2547.53	2677.8	2547.53	3595.78	2547.53	3167.31	2547.53	2905.81	2547.53	1938.42	2547.53	3901.84	2547.53	2371.47
	2549.38	2640.91	2549.38	3573.92	2549.38	3143.88	2549.38	2921.76	2549.38	1849.13	2549.38	3865.31	2549.38	2284.33
	2551.23	2864.97	2551.23	3570.16	2551.23	3303.5	2551.23	3079.01	2551.23	1838.74	2551.23	3775.9	2551.23	2205.57
	2553.08	2843.04	2553.08	3680.59	2553.08	3489.15	2553.08	3140.07	2553.08	1826.66	2553.08	3774.99	2553.08	2257.52
	2554.93	2614.64	2554.93	3646.16	2554.93	3454.18	2554.93	3127.47	2554.93	1729.4	2554.93	3845.01	2554.93	2204.6
	2556.78	2701.99	2556.78	3705.43	2556.78	3360.04	2556.78	3228.97	2556.78	1674.03	2556.78	3941.97	2556.78	2135.56
	2558.63	2889.93	2558.63	3734.9	2558.63	3445.59	2558.63	3255.15	2558.63	1695.95	2558.63	3974.53	2558.63	2201.24
	2560.49	2875.4	2560.49	3768.74	2560.49	3573.25	2560.49	3148.78	2560.49	1730.19	2560.49	3798.83	2560.49	2191.33
	2562.34	2738.06	2562.34	3772.34	2562.34	3518.19	2562.34	3282.4	2562.34	1753	2562.34	3702.2	2562.34	2280.38
	2564.19	2766.4	2564.19	3756.36	2564.19	3521.92	2564.19	3561.4	2564.19	1742.09	2564.19	3822.5	2564.19	2345.42
	2566.04	2925.36	2566.04	3636.75	2566.04	3707.29	2566.04	3669.45	2566.04	1761.26	2566.04	3883.04	2566.04	2386.38
	2567.89	3113.77	2567.89	3651.61	2567.89	3761.27	2567.89	3659.08	2567.89	1777.09	2567.89	3903.87	2567.89	2595.86
	2569.74	3064.9	2569.74	3700.45	2569.74	3696.65	2569.74	3658.09	2569.74	1791.72	2569.74	3849.91	2569.74	2724.54
	2571.59	2958.7	2571.59	3702.61	2571.59	3611.26	2571.59	3749.08	2571.59	1859.14	2571.59	3850.41	2571.59	2782.43
	2573.45	2877.38	2573.45	3709.17	2573.45	3446.59	2573.45	4056.92	2573.45	1841.57	2573.45	3867.28	2573.45	2673.53
	2575.3	2846.1	2575.3	3764.33	2575.3	3352.72	2575.3	4183.41	2575.3	1861.01	2575.3	3922.6	2575.3	2688.03
	2577.15	2721.39	2577.15	3779.18	2577.15	3210.38	2577.15	3992.72	2577.15	1849.7	2577.15	3965.24	2577.15	2514.84
	2579	2707.03	2579	3722.07	2579	3125.38	2579	3884.9	2579	1854.91	2579	4028.45	2579	2231.73
	2580.85	2858.62	2580.85	3839.07	2580.85	3127.41	2580.85	3699.61	2580.85	1892.91	2580.85	3968.96	2580.85	2320.39
	2582.7	2901.99	2582.7	4048.44	2582.7	3196.11	2582.7	3492.14	2582.7	1846.27	2582.7	3909.85	2582.7	2401.64
	2584.55	2769.88	2584.55	4023.48	2584.55	3248.25	2584.55	3299.83	2584.55	1779.46	2584.55	3929.02	2584.55	2285.39
	2586.41	2925.84	2586.41	3923.77	2586.41	3358.7	2586.41	3262.86	2586.41	1768.9	2586.41	3950.86	2586.41	2358.68
	2588.26	3016.67	2588.26	3807.3	2588.26	3505.83	2588.26	3297.07	2588.26	1771.86	2588.26	4054.22	2588.26	2247.48
	2590.11	3071.38	2590.11	3879.6	2590.11	3516.57	2590.11	3206.14	2590.11	1910.98	2590.11	4540.15	2590.11	2332.54
	2591.96	2892.74	2591.96	3883.33	2591.96	3380.73	2591.96	3167.06	2591.96	2081.11	2591.96	4256.01	2591.96	2253.87
	2593.81	2757.88	2593.81	3849.09	2593.81	3303.9	2593.81	3202.9	2593.81	2132.87	2593.81	4111.23	2593.81	2267.57
	2595.66	2757.3	2595.66	3866.03	2595.66	3393.65	2595.66	3250.66	2595.66	2227.59	2595.66	4124.5	2595.66	2251
	2597.51	2801.92	2597.51	3809.19	2597.51	3449.34	2597.51	3301.9	2597.51	2421.09	2597.51	4101.65	2597.51	2193.32
	2599.37	2812.96	2599.37	3748.42	2599.37	3265.39	2599.37	3179.68	2599.37	2651.02	2599.37	3987.81	2599.37	2145.6
	2601.22	2819.57	2601.22	3781.06	2601.22	3249.94	2601.22	3004.39	2601.22	2731.33	2601.22	3886.65	2601.22	2256.26
	2603.07	2934.86	2603.07	3841.12	2603.07	3336.64	2603.07	3087.47	2603.07	2621.76	2603.07	3741.01	2603.07	2329.95
	2604.92	3025.5	2604.92	3880.16	2604.92	3265.58	2604.92	3296.42	2604.92	2047.66	2604.92	3630.75	2604.92	2435.61
	2606.77	2904.78	2606.77	3829.88	2606.77	3139.83	2606.77	3326.83	2606.77	2033.13	2606.77	3533.46	2606.77	2328.97
	2608.62	2876.79	2608.62	3801.97	2608.62	3212.74	2608.62	3232.95	2608.62	2110.29	2608.62	3353.66	2608.62	2218.69
	2610.47	2829.55	2610.47	3942.58	2610.47	3319.21	2610.47	3196.91	2610.47	1917.68	2610.47	3337.84	2610.47	2286.89
	2612.33	2864.37	2612.33	3904.76	2612.33	3397.46	2612.33	3151.58	2612.33	1918.58	2612.33	3489.09	2612.33	2403.93
	2614.18	2906.02	2614.18	3881.83	2614.18	3470.63	2614.18	3093.08	2614.18	1918.57	2614.18	3466.82	2614.18	2296.03
	2616.03	2957.12	2616.03	3909.98	2616.03	3561.76	2616.03	3061.92	2616.03	1842.31	2616.03	3393.02	2616.03	2191.17
	2617.88	2981.17	2617.88	3848.44	2617.88	3652.3	2617.88	3064.14	2617.88	1918.24	2617.88	3189.33	2617.88	2445.15
	2619.73	2942.8	2619.73	3786.22	2619.73	3671.55	2619.73	3092.85	2619.73	1993.73	2619.73	3256.77	2619.73	2554.3
	2621.58	2920.17	2621.58	3897.39	2621.58	3723.59	2621.58	3176.57	2621.58	1854.49	2621.58	3570.47	2621.58	2320.81
	2623.43	2878.57	2623.43	4064.89	2623.43	3712.36	2623.43	3231.6	2623.43	1827.96	2623.43	3709.29	2623.43	2253.65
	2625.29	2978.94	2625.29	3881.16	2625.29	3580.1	2625.29	3177.03	2625.29	1920.83	2625.29	3504.68	2625.29	2158.08
	2627.14	3017.61	2627.14	3839.76	2627.14	3435.27	2627.14	3222.08	2627.14	1954.21	2627.14	3334.06	2627.14	2177.68
	2628.99	2833.1	2628.99	3928.43	2628.99	3395.43	2628.99	3290.74	2628.99	1949.69	2628.99	3255.48	2628.99	2381.03
	2630.84	2775.65	2630.84	4038.2	2630.84	3406.17	2630.84	3371.44	2630.84	1946.46	2630.84	3332.1	2630.84	2464.44
	2632.69	2814.82	2632.69	3913.39	2632.69	3439.6	2632.69	3536.19	2632.69	1815.93	2632.69	3464.43	2632.69	2250.73
	2634.54	2854.49	2634.54	3783.25	2634.54	3468.7	2634.54	3782.43	2634.54	1818.03	2634.54	3554.1	2634.54	2176.6
	2636.39	2839.09	2636.39	3874.24	2636.39	3479.25	2636.39	3814.77	2636.39	1913.54	2636.39	3658.62	2636.39	2144
	2638.24	2880.36	2638.24	4060.77	2638.24	3430.35	2638.24	3640.55	2638.24	1935.72	2638.24	3652.33	2638.24	2417.08
	2640.1	2877.72	2640.1	4074.61	2640.1	3334.98	2640.1	3489.77	2640.1	1902.78	2640.1	3628.65	2640.1	2766.39
	2641.95	2799.39	2641.95	4010.13	2641.95	3396.77	2641.95	3384.35	2641.95	1914.08	2641.95	3851.45	2641.95	2978.26
	2643.8	2826.68	2643.8	3912.31	2643.8	3543.63	2643.8	3280.31	2643.8	1927.6	2643.8	4339.68	2643.8	3010.17
	2645.65	2906.03	2645.65	3764.68	2645.65	3505.28	2645.65	3262.3	2645.65	1929.57	2645.65	4814.96	2645.65	3213.79
	2647.5	2870.17	2647.5	3694.13	2647.5	3440.15	2647.5	3129.67	2647.5	1901.35	2647.5	4996.99	2647.5	3146.66
	2649.35	2883.5	2649.35	3722.61	2649.35	3456.2	2649.35	2948.88	2649.35	1992.78	2649.35	5120.27	2649.35	2914.24
	2651.2	3014.27	2651.2	3737.13	2651.2	3423.82	2651.2	2876.44	2651.2	1989.86	2651.2	5207.86	2651.2	3098.4
	2653.06	3024.01	2653.06	3772.6	2653.06	3302.21	2653.06	2929.99	2653.06	1915.38	2653.06	5262.7	2653.06	3229.45
	2654.91	2838.79	2654.91	3760.21	2654.91	3243.05	2654.91	3001.81	2654.91	1941.15	2654.91	5785.67	2654.91	2775.38
	2656.76	2755.84	2656.76	3788.23	2656.76	3276.04	2656.76	2995.42	2656.76	2074.75	2656.76	5649.5	2656.76	2466.43
	2658.61	2817.57	2658.61	3804.29	2658.61	3278.43	2658.61	2959.45	2658.61	2126.51	2658.61	5373.81	2658.61	2511.81
	2660.46	2793.9	2660.46	3874.08	2660.46	3269.57	2660.46	2979.34	2660.46	2253.84	2660.46	5352.98	2660.46	2546.46
	2662.31	2799.6	2662.31	3836.41	2662.31	3364.62	2662.31	2956.88	2662.31	2231.42	2662.31	5320.73	2662.31	2552.39
	2664.16	2899.14	2664.16	3841.85	2664.16	3536.56	2664.16	2887.07	2664.16	2131.02	2664.16	4898.01	2664.16	2602.11
	2666.02	2832.91	2666.02	4038.16	2666.02	3574.49	2666.02	2876.36	2666.02	1998.67	2666.02	4471.49	2666.02	2582.6
	2667.87	2702.58	2667.87	3914.89	2667.87	3498.55	2667.87	2981.34	2667.87	1882.82	2667.87	4266.27	2667.87	2614.08
	2669.72	2738.2	2669.72	3698.51	2669.72	3492.02	2669.72	2969.87	2669.72	1911.36	2669.72	4171.32	2669.72	2718.64
	2671.57	2911.36	2671.57	3616.42	2671.57	3571.88	2671.57	3152.25	2671.57	1909.17	2671.57	4099.48	2671.57	2647.83
	2673.42	2994.71	2673.42	3679.56	2673.42	3619.21	2673.42	3249.74	2673.42	1788.17	2673.42	4084.53	2673.42	2575.63
	2675.27	2976.37	2675.27	3912.67	2675.27	3512.65	2675.27	3009.61	2675.27	1742.69	2675.27	4093.91	2675.27	2639.35
	2677.12	2846.22	2677.12	3958.35	2677.12	3422.24	2677.12	3092	2677.12	1764.6	2677.12	4023.47	2677.12	2654.51
	2678.98	2765.19	2678.98	3900.44	2678.98	3358.89	2678.98	3219.64	2678.98	1794.26	2678.98	4135.98	2678.98	2636.51
	2680.83	2773.73	2680.83	3855	2680.83	3410.72	2680.83	3140.39	2680.83	1755.55	2680.83	4191	2680.83	2731.73
	2682.68	2872.55	2682.68	3886.57	2682.68	3456.81	2682.68	3129.62	2682.68	1651.01	2682.68	4177.23	2682.68	2781.11
	2684.53	2847.61	2684.53	3895.33	2684.53	3444.27	2684.53	3236.59	2684.53	1665.52	2684.53	4308.81	2684.53	2584.59
	2686.38	2911.43	2686.38	3946.55	2686.38	3387.85	2686.38	3319	2686.38	1788.14	2686.38	4295.78	2686.38	2562.16
	2688.23	2949.33	2688.23	4124.43	2688.23	3196.54	2688.23	3561.82	2688.23	1776.72	2688.23	4206.27	2688.23	2645.97
	2690.08	2979.76	2690.08	4193.68	2690.08	3075.89	2690.08	3847.44	2690.08	1807.92	2690.08	4194.22	2690.08	2622
	2691.94	3062.32	2691.94	4175.03	2691.94	3216.96	2691.94	3960.26	2691.94	1895.4	2691.94	4160.5	2691.94	2653.67
	2693.79	3115.43	2693.79	4163.79	2693.79	3393.39	2693.79	3907.07	2693.79	1763.09	2693.79	4103.97	2693.79	2624.97
	2695.64	2922.49	2695.64	4101.54	2695.64	3347.58	2695.64	3917.28	2695.64	1620.14	2695.64	3926.79	2695.64	2583.03
	2697.49	2907.33	2697.49	4048.92	2697.49	3375.29	2697.49	3975.73	2697.49	1661.75	2697.49	3891.79	2697.49	2597.16
	2699.34	2939.21	2699.34	3968.52	2699.34	3557.62	2699.34	3957.2	2699.34	1818.23	2699.34	4053.13	2699.34	2558.53
	2701.19	2937.73	2701.19	4002.93	2701.19	3575.99	2701.19	3809.34	2701.19	1875.66	2701.19	4060.16	2701.19	2509.49
	2703.04	2986.34	2703.04	4102.63	2703.04	3453.51	2703.04	3953.8	2703.04	1894.08	2703.04	3978.74	2703.04	2447.2
	2704.9	2965.92	2704.9	4105.36	2704.9	3420.01	2704.9	3995.77	2704.9	1948.22	2704.9	3985.12	2704.9	2494.31
	2706.75	2920.41	2706.75	4137.2	2706.75	3433.39	2706.75	3845.65	2706.75	1908.15	2706.75	4004.8	2706.75	2560.62
	2708.6	2988.05	2708.6	3956.22	2708.6	3309.19	2708.6	3655.39	2708.6	1813.65	2708.6	4041.61	2708.6	2661.28
	2710.45	3010.52	2710.45	3891.45	2710.45	3267.79	2710.45	3410.57	2710.45	1748.58	2710.45	4103.49	2710.45	2600.86
	2712.3	2965.57	2712.3	4043.42	2712.3	3371.18	2712.3	3338.97	2712.3	1852.69	2712.3	4103.55	2712.3	2565.56
	2714.15	2948.66	2714.15	4102.2	2714.15	3360.01	2714.15	3424.14	2714.15	1987.06	2714.15	4110.06	2714.15	2594.6
	2716	3087.57	2716	3989.44	2716	3319.75	2716	3387.33	2716	2186.21	2716	4263.87	2716	2609.35
	2717.86	3139.54	2717.86	3798.97	2717.86	3428.17	2717.86	3245.28	2717.86	2266.21	2717.86	4983.54	2717.86	2901.32
	2719.71	3099.3	2719.71	3970.55	2719.71	3435.62	2719.71	3122.7	2719.71	2229.38	2719.71	5067.05	2719.71	3209.58
	2721.56	3077.18	2721.56	4192.67	2721.56	3340.71	2721.56	3219.38	2721.56	2292.61	2721.56	5234.34	2721.56	3167.91
	2723.41	3040.3	2723.41	4175.26	2723.41	3419.1	2723.41	3384.21	2723.41	2245.63	2723.41	5388.6	2723.41	3157.85
	2725.26	2818.49	2725.26	4088.84	2725.26	3493.11	2725.26	3308.36	2725.26	2254.61	2725.26	5327.33	2725.26	3135.8
	2727.11	2801.86	2727.11	4002.89	2727.11	3516.59	2727.11	3182.33	2727.11	2090.49	2727.11	5151.05	2727.11	3232.39
	2728.96	2833.82	2728.96	3981.98	2728.96	3557.55	2728.96	3142.69	2728.96	1975.6	2728.96	4699.1	2728.96	3330.11
	2730.82	2920.22	2730.82	3983.3	2730.82	3608.96	2730.82	3117.85	2730.82	1924.7	2730.82	4247.65	2730.82	3147.54
	2732.67	2897.34	2732.67	4108.94	2732.67	3535.4	2732.67	3150.17	2732.67	1923.72	2732.67	3802.79	2732.67	3026.6
	2734.52	2908.8	2734.52	4252.43	2734.52	3646.94	2734.52	3177.72	2734.52	1959.9	2734.52	3557.38	2734.52	2668.73
	2736.37	2930.93	2736.37	4311.61	2736.37	3742.28	2736.37	3296.03	2736.37	2008.7	2736.37	3516.33	2736.37	2368.35
	2738.22	2946.39	2738.22	4196.88	2738.22	3676.19	2738.22	3433.35	2738.22	1980.18	2738.22	3514.41	2738.22	2241.6
	2740.07	2923.59	2740.07	4104.03	2740.07	3692.93	2740.07	3501.08	2740.07	1930.5	2740.07	3601.79	2740.07	2360.57
	2741.92	2861.28	2741.92	4187.68	2741.92	3624.09	2741.92	3440.79	2741.92	1949.83	2741.92	3676.63	2741.92	2386.18
	2743.77	2775.68	2743.77	4158.41	2743.77	3549.29	2743.77	3353.31	2743.77	2009.26	2743.77	3539.46	2743.77	2379.3
	2745.63	2906.19	2745.63	4032.93	2745.63	3438.86	2745.63	3258	2745.63	1975.54	2745.63	3426.99	2745.63	2402.71
	2747.48	3014.83	2747.48	3973.1	2747.48	3410.85	2747.48	3257.59	2747.48	1948.44	2747.48	3399.26	2747.48	2507.63
	2749.33	3029.62	2749.33	3860.16	2749.33	3479.77	2749.33	3416.87	2749.33	1942.28	2749.33	3429.18	2749.33	2418.11
	2751.18	2954.27	2751.18	3905.06	2751.18	3574.83	2751.18	3568.37	2751.18	1907.59	2751.18	3431.28	2751.18	2405.16
	2753.03	2917.42	2753.03	3942.08	2753.03	3552.17	2753.03	3697.44	2753.03	1951.23	2753.03	3375	2753.03	2353.86
	2754.88	2870.61	2754.88	3869.13	2754.88	3525.63	2754.88	3760.67	2754.88	2007.28	2754.88	3420.16	2754.88	2286.3
	2756.73	2761.7	2756.73	4015.26	2756.73	3544.2	2756.73	3771.47	2756.73	1989.57	2756.73	3555.42	2756.73	2298.51
	2758.59	2825.59	2758.59	4044.4	2758.59	3607.83	2758.59	3859.93	2758.59	2014.14	2758.59	3541.03	2758.59	2384.65
	2760.44	2930.62	2760.44	3968.2	2760.44	3682.34	2760.44	3932.43	2760.44	2020.71	2760.44	3564.99	2760.44	2346.83
	2762.29	2951.61	2762.29	3992.57	2762.29	3617.89	2762.29	3684.37	2762.29	1961.36	2762.29	3644.13	2762.29	2368.96
	2764.14	2955.34	2764.14	3977.22	2764.14	3559.73	2764.14	3581.15	2764.14	1952.64	2764.14	3794.57	2764.14	2396.8
[truncated: 10,248 more rows]

## Sheet: CC Day 6 C2
Pixel in X		Channel 1		Channel 2		Channel 3		Channel 4		Channel 5		Channel 6		Channel 7
[truncated: 11,742 more rows]

[truncated: 4 more sheets: CC Day 6 C3, CCPP Day 2 C1, CCPP Day 6 C2 , CCPP Day 6 C3]
